# Supplementary material for: Pigmentation and Retinal Pigment Epithelium Thickness: A Study of the Phenotypic and Genotypic Relationships Between Ocular and Extraocular Pigmented Tissues
Source: Pigment Cell Melanoma Res. 2025 Jul 12;38(4):e70038. doi: 10.1111/pcmr.70038 (PMC12254877; doi:10.1111/pcmr.70038)
Supplement: Supplementary file 2 — Table S1. [file PCMR-38-0-s002.xlsx]

## Sheet: Sheet1
Supplementary Table 1: the results of phenotypic correlation analysis using Kendall's Tau. The results are presented as Kendall's Tau coefficient followed by an indicator of p value. * = p<0.05, ** = 0<0.01, *** = p<0.001
	Skin Colour	Hair Colour	Tanning Ability	RPS	RPE Thickness
Skin Colour	1***	0.38***	0.34***	0.24***	0.009
Hair Colour	0.38***	1***	-0.16***	0.21***	0.004
Tanning Ability	0.34***	0.16***	1***	-0.10***	-0.01*
RPS	0.24***	0.21***	-0.10***	1***	-0.02***
RPE Thickness	0.009	0.04	-0.01*	-0.02***	1***
