# Supplementary material for: Pigmentation and Retinal Pigment Epithelium Thickness: A Study of the Phenotypic and Genotypic Relationships Between Ocular and Extraocular Pigmented Tissues
Source: Pigment Cell Melanoma Res. 2025 Jul 12;38(4):e70038. doi: 10.1111/pcmr.70038 (PMC12254877; doi:10.1111/pcmr.70038)
Supplement: Supplementary file 4 — Table S3. [file PCMR-38-0-s001.xlsx]

## Sheet: Table 3a
Supplementary table 3a: A table detailing only multiple testing corrected significant bivariate relationships between pigmented traits. Locus number is an arbitrary figure assigned at the start of the analysis. Start and stop are the base pare locations at the start and end of the defined locus. N SNPs is the number of SNPs in that locus. Rho is the measure of local regression. Upper and lower va…
Locus number	Chromosome	Start	Stop	N SNPs	n.pcs	Phenotype 1	Phenotype 2	Rho	Rho lower	Rho upper	r2	r2 lower	r2 upper	P value	Genes (overlap)
10	1	7711795	8580987	211	83	Blonde Hair	Dark Brown Hair	-0.92372	-0.98984	-0.85653	0.853258	0.73365	0.97977	2.30849e-28	CAMTA1 ( 0.12 ), VAMP3 ( 1 ), PER3 ( 1 ), UTS2 ( 1 ), TNFRSF9 ( 1 ), PARK7 ( 1 ), ERRFI1 ( 1 ), SLC45A1 ( 1 ), RERE ( 0.36 )
10	1	7711795	8580987	211	83	Blonde Hair	Skin Pigmentation	0.714615	0.50591	0.94653	0.510675	0.25595	0.89591	1.27375e-07	CAMTA1 ( 0.12 ), VAMP3 ( 1 ), PER3 ( 1 ), UTS2 ( 1 ), TNFRSF9 ( 1 ), PARK7 ( 1 ), ERRFI1 ( 1 ), SLC45A1 ( 1 ), RERE ( 0.36 )
10	1	7711795	8580987	211	83	Dark Brown Hair	Skin Pigmentation	-0.688996	-0.90508	-0.48381	0.474716	0.23407	0.81916	1.4835e-07	CAMTA1 ( 0.12 ), VAMP3 ( 1 ), PER3 ( 1 ), UTS2 ( 1 ), TNFRSF9 ( 1 ), PARK7 ( 1 ), ERRFI1 ( 1 ), SLC45A1 ( 1 ), RERE ( 0.36 )
11	1	8580988	9475966	247	107	Blonde Hair	Dark Brown Hair	-0.946667	-1	-0.77495	0.896178	0.60055	1	5.19741e-08	RERE ( 0.64 ), ENO1 ( 1 ), CA6 ( 1 ), SLC2A7 ( 1 ), SLC2A5 ( 1 ), GPR157 ( 1 ), H6PD ( 1 ), SPSB1 ( 1 )
13	1	10753428	11709173	202	85	Blonde Hair	Dark Brown Hair	-0.956783	-1	-0.8788	0.915434	0.77228	1	9.53435e-21	CASZ1 ( 0.65 ), C1orf127 ( 1 ), TARDBP ( 1 ), MASP2 ( 1 ), SRM ( 1 ), EXOSC10 ( 1 ), MTOR ( 1 ), ANGPTL7 ( 1 ), UBIAD1 ( 1 ), PTCHD2 ( 1 ), FBXO2 ( 0.18 )
13	1	10753428	11709173	202	85	Blonde Hair	Skin Pigmentation	0.761842	0.55278	1	0.580403	0.30556	1	2.49006e-08	CASZ1 ( 0.65 ), C1orf127 ( 1 ), TARDBP ( 1 ), MASP2 ( 1 ), SRM ( 1 ), EXOSC10 ( 1 ), MTOR ( 1 ), ANGPTL7 ( 1 ), UBIAD1 ( 1 ), PTCHD2 ( 1 ), FBXO2 ( 0.18 )
13	1	10753428	11709173	202	85	Dark Brown Hair	Skin Pigmentation	-0.803479	-1	-0.58968	0.645578	0.34772	1	1.3235e-07	CASZ1 ( 0.65 ), C1orf127 ( 1 ), TARDBP ( 1 ), MASP2 ( 1 ), SRM ( 1 ), EXOSC10 ( 1 ), MTOR ( 1 ), ANGPTL7 ( 1 ), UBIAD1 ( 1 ), PTCHD2 ( 1 ), FBXO2 ( 0.18 )
26	1	23907046	25885138	562	161	Blonde Hair	Dark Brown Hair	-0.811727	-0.98782	-0.63677	0.6589	0.40547	0.97579	2.17366e-08	RPL11 ( 1 ), TCEB3 ( 1 ), PITHD1 ( 1 ), LYPLA2 ( 1 ), GALE ( 1 ), HMGCL ( 1 ), FUCA1 ( 1 ), CNR2 ( 1 ), PNRC2 ( 1 ), SRSF10 ( 1 ), MYOM3 ( 1 ), IL22RA1 ( 1 ), IFNLR1 ( 1 ), GRHL3 ( 1 ), STPG1 ( 1 ), NIPAL3 ( 1 ), RCAN3 ( 1 ), NCMAP ( 1 ), SRRM1 ( 1 ), CLIC4 ( 1 ), RUNX3 ( 1 ), SYF2 ( 1 ), RSRP1 ( 1 ), RHD ( 1 ), TMEM50A ( 1 ), RHCE ( 1 ), TMEM57 ( 1 ), LDLRAP1 ( 0.6 )
53	1	61377616	62778733	492	167	Blonde Hair	Dark Brown Hair	-0.657523	-0.84619	-0.45958	0.432337	0.21122	0.71603	2.64004e-06	NFIA ( 1 ), TM2D1 ( 1 ), INADL ( 1 ), L1TD1 ( 1 ), KANK4 ( 0.92 )
54	1	62778734	64344226	510	141	Skin Pigmentation	Tanning Ability	-0.881583	-1	-0.66257	0.777189	0.439	1	2.21586e-07	KANK4 ( 0.08 ), USP1 ( 1 ), DOCK7 ( 1 ), ANGPTL3 ( 1 ), ATG4C ( 1 ), FOXD3 ( 1 ), ALG6 ( 1 ), ITGB3BP ( 1 ), EFCAB7 ( 1 ), PGM1 ( 1 ), ROR1 ( 0.26 )
57	1	66778016	67761890	432	82	Skin Pigmentation	Tanning Ability	-0.916607	-0.99704	-0.83102	0.840168	0.6906	0.99409	3.88962e-26	PDE4B ( 0.11 ), SGIP1 ( 1 ), TCTEX1D1 ( 1 ), INSL5 ( 1 ), WDR78 ( 1 ), MIER1 ( 1 ), SLC35D1 ( 1 ), C1orf141 ( 1 ), IL23R ( 1 )
97	1	110224231	111134062	304	115	Skin Pigmentation	Tanning Ability	-0.894133	-1	-0.73596	0.799474	0.54163	1	3.3125e-12	GSTM2 ( 0.15 ), GSTM1 ( 1 ), GSTM5 ( 1 ), GSTM3 ( 1 ), EPS8L3 ( 1 ), CSF1 ( 1 ), AHCYL1 ( 1 ), STRIP1 ( 1 ), ALX3 ( 1 ), UBL4B ( 1 ), SLC6A17 ( 1 ), KCNC4 ( 1 ), RBM15 ( 1 ), SLC16A4 ( 1 ), LAMTOR5 ( 1 ), PROK1 ( 1 ), KCNA10 ( 1 )
109	1	149716038	151146407	250	53	Skin Pigmentation	Tanning Ability	-0.967189	-1	-0.80193	0.935455	0.6431	1	5.26914e-08	FCGR1A ( 1 ), HIST2H2BF ( 1 ), LOC101927767 ( 1 ), HIST2H3D ( 1 ), HIST2H4A ( 1 ), HIST2H3C ( 1 ), HIST2H2AA3 ( 1 ), HIST2H2AA4 ( 1 ), HIST2H3A ( 1 ), HIST2H4B ( 1 ), HIST2H2BE ( 1 ), HIST2H2AC ( 1 ), HIST2H2AB ( 1 ), BOLA1 ( 1 ), SV2A ( 1 ), SF3B4 ( 1 ), MTMR11 ( 1 ), OTUD7B ( 1 ), VPS45 ( 1 ), PLEKHO1 ( 1 ), ANP32E ( 1 ), CA14 ( 1 ), APH1A ( 1 ), C1orf54 ( 1 ), CIART ( 1 ), MSkin Pigmentation21…
157	1	204092538	205009623	394	107	Blonde Hair	Dark Brown Hair	-0.961881	-1	-0.82548	0.925215	0.68142	1	3.33951e-10	SOX13 ( 0.08 ), ETNK2 ( 1 ), REN ( 1 ), KISS1 ( 1 ), GOLT1A ( 1 ), PLEKHA6 ( 1 ), PPP1R15B ( 1 ), PIK3C2B ( 1 ), MDM4 ( 1 ), LRRN2 ( 1 ), NFASC ( 1 )
157	1	204092538	205009623	394	107	Blonde Hair	Skin Pigmentation	0.940769	0.73807	1	0.885046	0.54474	1	4.07881e-10	SOX13 ( 0.08 ), ETNK2 ( 1 ), REN ( 1 ), KISS1 ( 1 ), GOLT1A ( 1 ), PLEKHA6 ( 1 ), PPP1R15B ( 1 ), PIK3C2B ( 1 ), MDM4 ( 1 ), LRRN2 ( 1 ), NFASC ( 1 )
157	1	204092538	205009623	394	107	Blonde Hair	Tanning Ability	-0.906809	-1	-0.63515	0.822303	0.40342	1	1.78595e-07	SOX13 ( 0.08 ), ETNK2 ( 1 ), REN ( 1 ), KISS1 ( 1 ), GOLT1A ( 1 ), PLEKHA6 ( 1 ), PPP1R15B ( 1 ), PIK3C2B ( 1 ), MDM4 ( 1 ), LRRN2 ( 1 ), NFASC ( 1 )
157	1	204092538	205009623	394	107	Dark Brown Hair	Skin Pigmentation	-0.689027	-0.91731	-0.46011	0.474758	0.2117	0.84145	1.42327e-06	SOX13 ( 0.08 ), ETNK2 ( 1 ), REN ( 1 ), KISS1 ( 1 ), GOLT1A ( 1 ), PLEKHA6 ( 1 ), PPP1R15B ( 1 ), PIK3C2B ( 1 ), MDM4 ( 1 ), LRRN2 ( 1 ), NFASC ( 1 )
157	1	204092538	205009623	394	107	Dark Brown Hair	Tanning Ability	0.730285	0.45043	1	0.533316	0.20289	1	1.1621e-05	SOX13 ( 0.08 ), ETNK2 ( 1 ), REN ( 1 ), KISS1 ( 1 ), GOLT1A ( 1 ), PLEKHA6 ( 1 ), PPP1R15B ( 1 ), PIK3C2B ( 1 ), MDM4 ( 1 ), LRRN2 ( 1 ), NFASC ( 1 )
157	1	204092538	205009623	394	107	Skin Pigmentation	Tanning Ability	-0.880845	-1	-0.64972	0.775887	0.42214	1	1.27127e-06	SOX13 ( 0.08 ), ETNK2 ( 1 ), REN ( 1 ), KISS1 ( 1 ), GOLT1A ( 1 ), PLEKHA6 ( 1 ), PPP1R15B ( 1 ), PIK3C2B ( 1 ), MDM4 ( 1 ), LRRN2 ( 1 ), NFASC ( 1 )
158	1	205009624	205917548	360	115	Blonde Hair	Dark Brown Hair	-0.858872	-0.93007	-0.78253	0.737661	0.61235	0.86504	2.93356e-30	CNTN2 ( 1 ), TMEM81 ( 1 ), RBBP5 ( 1 ), DSTYK ( 1 ), TMCC2 ( 1 ), NUAK2 ( 1 ), KLHDC8A ( 1 ), LEMD1 ( 1 ), CDK18 ( 1 ), MFSD4 ( 1 ), ELK4 ( 1 ), SLC45A3 ( 1 ), NUCKS1 ( 1 ), RAB29 ( 1 ), SLC41A1 ( 1 ), PM20D1 ( 1 ), SLC26A9 ( 1 )
158	1	205009624	205917548	360	115	Blonde Hair	Skin Pigmentation	0.767471	0.64405	0.89184	0.589011	0.4148	0.79538	1.02271e-17	CNTN2 ( 1 ), TMEM81 ( 1 ), RBBP5 ( 1 ), DSTYK ( 1 ), TMCC2 ( 1 ), NUAK2 ( 1 ), KLHDC8A ( 1 ), LEMD1 ( 1 ), CDK18 ( 1 ), MFSD4 ( 1 ), ELK4 ( 1 ), SLC45A3 ( 1 ), NUCKS1 ( 1 ), RAB29 ( 1 ), SLC41A1 ( 1 ), PM20D1 ( 1 ), SLC26A9 ( 1 )
158	1	205009624	205917548	360	115	Blonde Hair	Tanning Ability	-0.926369	-1	-0.80733	0.858159	0.65179	1	1.22388e-22	CNTN2 ( 1 ), TMEM81 ( 1 ), RBBP5 ( 1 ), DSTYK ( 1 ), TMCC2 ( 1 ), NUAK2 ( 1 ), KLHDC8A ( 1 ), LEMD1 ( 1 ), CDK18 ( 1 ), MFSD4 ( 1 ), ELK4 ( 1 ), SLC45A3 ( 1 ), NUCKS1 ( 1 ), RAB29 ( 1 ), SLC41A1 ( 1 ), PM20D1 ( 1 ), SLC26A9 ( 1 )
158	1	205009624	205917548	360	115	Dark Brown Hair	Skin Pigmentation	-0.776293	-0.89605	-0.65325	0.60263	0.42673	0.80291	6.71017e-18	CNTN2 ( 1 ), TMEM81 ( 1 ), RBBP5 ( 1 ), DSTYK ( 1 ), TMCC2 ( 1 ), NUAK2 ( 1 ), KLHDC8A ( 1 ), LEMD1 ( 1 ), CDK18 ( 1 ), MFSD4 ( 1 ), ELK4 ( 1 ), SLC45A3 ( 1 ), NUCKS1 ( 1 ), RAB29 ( 1 ), SLC41A1 ( 1 ), PM20D1 ( 1 ), SLC26A9 ( 1 )
158	1	205009624	205917548	360	115	Dark Brown Hair	Tanning Ability	0.831843	0.70174	0.9741	0.691963	0.49244	0.94887	3.65651e-18	CNTN2 ( 1 ), TMEM81 ( 1 ), RBBP5 ( 1 ), DSTYK ( 1 ), TMCC2 ( 1 ), NUAK2 ( 1 ), KLHDC8A ( 1 ), LEMD1 ( 1 ), CDK18 ( 1 ), MFSD4 ( 1 ), ELK4 ( 1 ), SLC45A3 ( 1 ), NUCKS1 ( 1 ), RAB29 ( 1 ), SLC41A1 ( 1 ), PM20D1 ( 1 ), SLC26A9 ( 1 )
158	1	205009624	205917548	360	115	Skin Pigmentation	Tanning Ability	-0.867881	-0.9933	-0.74088	0.753217	0.5489	0.98665	2.06264e-14	CNTN2 ( 1 ), TMEM81 ( 1 ), RBBP5 ( 1 ), DSTYK ( 1 ), TMCC2 ( 1 ), NUAK2 ( 1 ), KLHDC8A ( 1 ), LEMD1 ( 1 ), CDK18 ( 1 ), MFSD4 ( 1 ), ELK4 ( 1 ), SLC45A3 ( 1 ), NUCKS1 ( 1 ), RAB29 ( 1 ), SLC41A1 ( 1 ), PM20D1 ( 1 ), SLC26A9 ( 1 )
228	2	24669225	25895394	292	83	Red Hair	Skin Pigmentation	0.703888	0.46451	0.96754	0.495459	0.21577	0.93614	1.50769e-06	NCOA1 ( 1 ), PTRHD1 ( 1 ), CENPO ( 1 ), ADCY3 ( 1 ), DNAJC27 ( 1 ), EFR3B ( 1 ), POMC ( 1 ), DNMT3A ( 1 ), DTNB ( 1 )
228	2	24669225	25895394	292	83	Red Hair	Tanning Ability	-0.708821	-0.94968	-0.47797	0.502427	0.22845	0.90189	7.62242e-07	NCOA1 ( 1 ), PTRHD1 ( 1 ), CENPO ( 1 ), ADCY3 ( 1 ), DNAJC27 ( 1 ), EFR3B ( 1 ), POMC ( 1 ), DNMT3A ( 1 ), DTNB ( 1 )
228	2	24669225	25895394	292	83	Skin Pigmentation	Tanning Ability	-0.874903	-1	-0.72393	0.765454	0.52408	1	4.69459e-11	NCOA1 ( 1 ), PTRHD1 ( 1 ), CENPO ( 1 ), ADCY3 ( 1 ), DNAJC27 ( 1 ), EFR3B ( 1 ), POMC ( 1 ), DNMT3A ( 1 ), DTNB ( 1 )
230	2	26894103	28819510	509	115	Blonde Hair	Dark Brown Hair	-0.929331	-0.98623	-0.86974	0.863656	0.75645	0.97264	6.47048e-40	KCNK3 ( 1 ), SLC35F6 ( 1 ), CENPA ( 1 ), DPYSL5 ( 1 ), MAPRE3 ( 1 ), TMEM214 ( 1 ), AGBL5 ( 1 ), OST4 ( 1 ), EMILIN1 ( 1 ), KHK ( 1 ), CGREF1 ( 1 ), ABHD1 ( 1 ), PREB ( 1 ), PRR30 ( 1 ), TCF23 ( 1 ), SLC5A6 ( 1 ), ATRAID ( 1 ), CAD ( 1 ), SLC30A3 ( 1 ), DNAJC5G ( 1 ), TRIM54 ( 1 ), UCN ( 1 ), MPV17 ( 1 ), GTF3C2 ( 1 ), EIF2B4 ( 1 ), SNX17 ( 1 ), ZNF513 ( 1 ), PPM1G ( 1 ), NRBP1 ( 1 ), KRTCAP3 ( 1…
230	2	26894103	28819510	509	115	Blonde Hair	Skin Pigmentation	0.776319	0.62666	0.93559	0.602671	0.39271	0.87533	1.54426e-13	KCNK3 ( 1 ), SLC35F6 ( 1 ), CENPA ( 1 ), DPYSL5 ( 1 ), MAPRE3 ( 1 ), TMEM214 ( 1 ), AGBL5 ( 1 ), OST4 ( 1 ), EMILIN1 ( 1 ), KHK ( 1 ), CGREF1 ( 1 ), ABHD1 ( 1 ), PREB ( 1 ), PRR30 ( 1 ), TCF23 ( 1 ), SLC5A6 ( 1 ), ATRAID ( 1 ), CAD ( 1 ), SLC30A3 ( 1 ), DNAJC5G ( 1 ), TRIM54 ( 1 ), UCN ( 1 ), MPV17 ( 1 ), GTF3C2 ( 1 ), EIF2B4 ( 1 ), SNX17 ( 1 ), ZNF513 ( 1 ), PPM1G ( 1 ), NRBP1 ( 1 ), KRTCAP3 ( 1…
230	2	26894103	28819510	509	115	Blonde Hair	Tanning Ability	-0.65616	-0.84617	-0.47596	0.430546	0.22654	0.716	6.29071e-10	KCNK3 ( 1 ), SLC35F6 ( 1 ), CENPA ( 1 ), DPYSL5 ( 1 ), MAPRE3 ( 1 ), TMEM214 ( 1 ), AGBL5 ( 1 ), OST4 ( 1 ), EMILIN1 ( 1 ), KHK ( 1 ), CGREF1 ( 1 ), ABHD1 ( 1 ), PREB ( 1 ), PRR30 ( 1 ), TCF23 ( 1 ), SLC5A6 ( 1 ), ATRAID ( 1 ), CAD ( 1 ), SLC30A3 ( 1 ), DNAJC5G ( 1 ), TRIM54 ( 1 ), UCN ( 1 ), MPV17 ( 1 ), GTF3C2 ( 1 ), EIF2B4 ( 1 ), SNX17 ( 1 ), ZNF513 ( 1 ), PPM1G ( 1 ), NRBP1 ( 1 ), KRTCAP3 ( 1…
230	2	26894103	28819510	509	115	Dark Brown Hair	Skin Pigmentation	-0.81781	-0.96509	-0.67717	0.668813	0.45856	0.93139	5.03721e-15	KCNK3 ( 1 ), SLC35F6 ( 1 ), CENPA ( 1 ), DPYSL5 ( 1 ), MAPRE3 ( 1 ), TMEM214 ( 1 ), AGBL5 ( 1 ), OST4 ( 1 ), EMILIN1 ( 1 ), KHK ( 1 ), CGREF1 ( 1 ), ABHD1 ( 1 ), PREB ( 1 ), PRR30 ( 1 ), TCF23 ( 1 ), SLC5A6 ( 1 ), ATRAID ( 1 ), CAD ( 1 ), SLC30A3 ( 1 ), DNAJC5G ( 1 ), TRIM54 ( 1 ), UCN ( 1 ), MPV17 ( 1 ), GTF3C2 ( 1 ), EIF2B4 ( 1 ), SNX17 ( 1 ), ZNF513 ( 1 ), PPM1G ( 1 ), NRBP1 ( 1 ), KRTCAP3 ( 1…
230	2	26894103	28819510	509	115	Dark Brown Hair	Tanning Ability	0.705362	0.53607	0.88349	0.497536	0.28737	0.78055	4.98331e-11	KCNK3 ( 1 ), SLC35F6 ( 1 ), CENPA ( 1 ), DPYSL5 ( 1 ), MAPRE3 ( 1 ), TMEM214 ( 1 ), AGBL5 ( 1 ), OST4 ( 1 ), EMILIN1 ( 1 ), KHK ( 1 ), CGREF1 ( 1 ), ABHD1 ( 1 ), PREB ( 1 ), PRR30 ( 1 ), TCF23 ( 1 ), SLC5A6 ( 1 ), ATRAID ( 1 ), CAD ( 1 ), SLC30A3 ( 1 ), DNAJC5G ( 1 ), TRIM54 ( 1 ), UCN ( 1 ), MPV17 ( 1 ), GTF3C2 ( 1 ), EIF2B4 ( 1 ), SNX17 ( 1 ), ZNF513 ( 1 ), PPM1G ( 1 ), NRBP1 ( 1 ), KRTCAP3 ( 1…
230	2	26894103	28819510	509	115	Skin Pigmentation	Tanning Ability	-0.988706	-1	-0.84089	0.977539	0.7071	1	1.62468e-11	KCNK3 ( 1 ), SLC35F6 ( 1 ), CENPA ( 1 ), DPYSL5 ( 1 ), MAPRE3 ( 1 ), TMEM214 ( 1 ), AGBL5 ( 1 ), OST4 ( 1 ), EMILIN1 ( 1 ), KHK ( 1 ), CGREF1 ( 1 ), ABHD1 ( 1 ), PREB ( 1 ), PRR30 ( 1 ), TCF23 ( 1 ), SLC5A6 ( 1 ), ATRAID ( 1 ), CAD ( 1 ), SLC30A3 ( 1 ), DNAJC5G ( 1 ), TRIM54 ( 1 ), UCN ( 1 ), MPV17 ( 1 ), GTF3C2 ( 1 ), EIF2B4 ( 1 ), SNX17 ( 1 ), ZNF513 ( 1 ), PPM1G ( 1 ), NRBP1 ( 1 ), KRTCAP3 ( 1…
242	2	37603361	38887393	473	154	Skin Pigmentation	Tanning Ability	-0.864919	-0.96803	-0.76118	0.748085	0.57939	0.93708	1.67094e-21	CDC42EP3 ( 1 ), RMDN2 ( 1 ), CYP1B1 ( 1 ), ATL2 ( 1 ), HNRNPLL ( 1 )
246	2	41540440	42307418	370	98	Blonde Hair	Dark Brown Hair	-0.950387	-1	-0.84335	0.903235	0.71124	1	4.35066e-13	C2orf91 ( 1 ), PKDCC ( 1 )
246	2	41540440	42307418	370	98	Blonde Hair	Skin Pigmentation	0.657308	0.39153	0.95614	0.432054	0.1533	0.91421	2.51918e-05	C2orf91 ( 1 ), PKDCC ( 1 )
246	2	41540440	42307418	370	98	Dark Brown Hair	Skin Pigmentation	-0.777188	-1	-0.53878	0.604021	0.29029	1	9.47174e-07	C2orf91 ( 1 ), PKDCC ( 1 )
267	2	59251997	60775066	542	171	Dark Brown Hair	Skin Pigmentation	-0.73474	-1	-0.47627	0.539843	0.22683	1	4.74359e-06	BCL11A ( 0.95 )
293	2	88547313	91860961	108	34	Blonde Hair	Dark Brown Hair	-0.962463	-1	-0.8173	0.926334	0.66798	1	2.69167e-07	FOXI3 ( 1 ), TEX37 ( 1 ), EIF2AK3 ( 1 ), RPIA ( 1 ), LOC101060017 ( 1 )
327	2	135160198	137061003	382	69	Blonde Hair	Dark Brown Hair	-0.97657	-1	-0.80524	0.953689	0.64842	1	6.10391e-07	MGAT5 ( 0.16 ), TMEM163 ( 1 ), ACMSD ( 1 ), CCNT2 ( 1 ), MAP3K19 ( 1 ), RAB3GAP1 ( 1 ), ZRANB3 ( 1 ), R3HDM1 ( 1 ), UBXN4 ( 1 ), LCT ( 1 ), MCM6 ( 1 ), DARS ( 1 ), CXCR4 ( 1 )
361	2	176734751	178149981	450	147	Blonde Hair	Dark Brown Hair	-0.805149	-0.9342	-0.66827	0.648265	0.44659	0.87273	6.49237e-11	KIAA1715 ( 1 ), EVX2 ( 1 ), HOXD13 ( 1 ), HOXD12 ( 1 ), HOXD11 ( 1 ), HOXD10 ( 1 ), HOXD9 ( 1 ), HOXD8 ( 1 ), HOXD3 ( 1 ), HOXD4 ( 1 ), HOXD1 ( 1 ), MTX2 ( 1 ), HNRNPA3 ( 1 ), NFE2L2 ( 1 )
381	2	202504863	203639686	300	78	Blonde Hair	Dark Brown Hair	-0.956942	-1	-0.76974	0.915738	0.5925	1	2.85366e-07	TMEM237 ( 0.15 ), MPP4 ( 1 ), ALS2 ( 1 ), CDK15 ( 1 ), FZD7 ( 1 ), KIAA2012 ( 1 ), SUMO1 ( 1 ), NOP58 ( 1 ), BMPR2 ( 1 ), FAM117B ( 1 ), ICA1L ( 0.02 )
398	2	221445192	222327713	285	92	Blonde Hair	Dark Brown Hair	-0.969623	-0.99342	-0.94439	0.940168	0.89187	0.98689	4.48202e-114	EPHA4 ( 0.29 )
398	2	221445192	222327713	285	92	Blonde Hair	Skin Pigmentation	0.955933	0.89516	1	0.913808	0.80131	1	1.12767e-44	EPHA4 ( 0.29 )
398	2	221445192	222327713	285	92	Dark Brown Hair	Skin Pigmentation	-0.992761	-1	-0.93675	0.985575	0.8775	1	8.84562e-42	EPHA4 ( 0.29 )
399	2	222327714	223353965	326	98	Blonde Hair	Dark Brown Hair	-0.99411	-1	-0.95189	0.988255	0.9061	1	1.99405e-45	EPHA4 ( 0.71 ), PAX3 ( 1 ), CCDC140 ( 1 ), SGPP2 ( 0.47 )
399	2	222327714	223353965	326	98	Blonde Hair	Skin Pigmentation	0.86234	0.72689	1	0.74363	0.52838	1	4.79364e-16	EPHA4 ( 0.71 ), PAX3 ( 1 ), CCDC140 ( 1 ), SGPP2 ( 0.47 )
399	2	222327714	223353965	326	98	Dark Brown Hair	Skin Pigmentation	-0.812733	-0.96275	-0.67315	0.660536	0.45312	0.92689	3.58238e-14	EPHA4 ( 0.71 ), PAX3 ( 1 ), CCDC140 ( 1 ), SGPP2 ( 0.47 )
482	3	69784970	71223281	377	125	Blonde Hair	Dark Brown Hair	-0.844232	-1	-0.66462	0.712727	0.44171	1	9.63616e-08	MITF ( 1 ), FOXP1 ( 0.35 )
482	3	69784970	71223281	377	125	Dark Brown Hair	Skin Pigmentation	-0.699215	-0.91413	-0.48974	0.488901	0.23985	0.83564	3.2525e-07	MITF ( 1 ), FOXP1 ( 0.35 )
495	3	84698481	85807679	226	54	Skin Pigmentation	Tanning Ability	-0.958988	-1	-0.75066	0.919658	0.56348	1	7.15821e-07	CADM2 ( 0.72 )
528	3	122340833	123518507	326	92	Blonde Hair	Dark Brown Hair	-0.980624	-1	-0.88461	0.961623	0.78253	1	9.55263e-14	PARP15 ( 0.28 ), PARP14 ( 1 ), HSPBAP1 ( 1 ), DIRC2 ( 1 ), SEMA5B ( 1 ), PDIA5 ( 1 ), SEC22A ( 1 ), ADCY5 ( 1 ), HACD2 ( 1 ), MYLK ( 0.69 )
544	3	141034638	141898978	239	83	Blonde Hair	Dark Brown Hair	-0.985149	-1	-0.93982	0.970518	0.88326	1	4.68189e-39	ZBTB38 ( 1 ), RASA2 ( 1 ), LOC646730 ( 1 ), RNF7 ( 1 ), GRK7 ( 1 ), ATP1B3 ( 1 ), TFDP2 ( 1 ), GK5 ( 0.33 )
544	3	141034638	141898978	239	83	Blonde Hair	Skin Pigmentation	1	0.89791	1	1	0.80624	1	1.0399e-21	ZBTB38 ( 1 ), RASA2 ( 1 ), LOC646730 ( 1 ), RNF7 ( 1 ), GRK7 ( 1 ), ATP1B3 ( 1 ), TFDP2 ( 1 ), GK5 ( 0.33 )
544	3	141034638	141898978	239	83	Dark Brown Hair	Skin Pigmentation	-0.959306	-1	-0.84592	0.920268	0.71557	1	1.39794e-17	ZBTB38 ( 1 ), RASA2 ( 1 ), LOC646730 ( 1 ), RNF7 ( 1 ), GRK7 ( 1 ), ATP1B3 ( 1 ), TFDP2 ( 1 ), GK5 ( 0.33 )
557	3	155928191	156795410	261	74	Skin Pigmentation	Tanning Ability	-1	-1	-0.89377	1	0.79883	1	2.74796e-14	KCNAB1 ( 0.79 ), SSR3 ( 1 ), TIPARP ( 1 ), LEKR1 ( 1 )
584	3	186602046	187939199	547	191	Skin Pigmentation	Tanning Ability	-0.659986	-0.9203	-0.40648	0.435581	0.16523	0.84695	2.91217e-05	ST6GAL1 ( 1 ), RPL39L ( 1 ), RTP1 ( 1 ), MASP1 ( 1 ), RTP4 ( 1 ), SST ( 1 ), RTP2 ( 1 ), BCL6 ( 1 ), LPP ( 0.09 )
601	4	4266179	5051834	368	132	Blonde Hair	Dark Brown Hair	-0.924336	-1	-0.75715	0.854397	0.57327	1	1.51028e-08	LYAR ( 1 ), ZBTB49 ( 1 ), NSG1 ( 1 ), STX18 ( 1 ), MSX1 ( 1 ), CYTL1 ( 1 )
601	4	4266179	5051834	368	132	Blonde Hair	Skin Pigmentation	0.785433	0.5768	1	0.616904	0.3327	1	1.67372e-08	LYAR ( 1 ), ZBTB49 ( 1 ), NSG1 ( 1 ), STX18 ( 1 ), MSX1 ( 1 ), CYTL1 ( 1 )
601	4	4266179	5051834	368	132	Blonde Hair	Tanning Ability	-0.753733	-1	-0.51022	0.568114	0.26033	1	1.67018e-07	LYAR ( 1 ), ZBTB49 ( 1 ), NSG1 ( 1 ), STX18 ( 1 ), MSX1 ( 1 ), CYTL1 ( 1 )
601	4	4266179	5051834	368	132	Dark Brown Hair	Skin Pigmentation	-0.791599	-1	-0.58062	0.626628	0.33712	1	4.33899e-08	LYAR ( 1 ), ZBTB49 ( 1 ), NSG1 ( 1 ), STX18 ( 1 ), MSX1 ( 1 ), CYTL1 ( 1 )
601	4	4266179	5051834	368	132	Dark Brown Hair	Tanning Ability	0.876491	0.64765	1	0.768237	0.41944	1	4.56343e-09	LYAR ( 1 ), ZBTB49 ( 1 ), NSG1 ( 1 ), STX18 ( 1 ), MSX1 ( 1 ), CYTL1 ( 1 )
601	4	4266179	5051834	368	132	Skin Pigmentation	Tanning Ability	-0.629836	-0.83847	-0.41404	0.396693	0.17143	0.70304	6.03889e-06	LYAR ( 1 ), ZBTB49 ( 1 ), NSG1 ( 1 ), STX18 ( 1 ), MSX1 ( 1 ), CYTL1 ( 1 )
669	4	74885901	76497358	427	101	Blonde Hair	Dark Brown Hair	-0.832749	-0.96025	-0.69709	0.693471	0.48594	0.92209	6.30187e-11	CXCL3 ( 1 ), CXCL2 ( 1 ), MTHFD2L ( 1 ), EPGN ( 1 ), EREG ( 1 ), AREG ( 1 ), BTC ( 1 ), PARM1 ( 1 ), RCHY1 ( 1 ), THAP6 ( 1 ), C4orf26 ( 1 )
672	4	78967716	79880101	286	64	Blonde Hair	Dark Brown Hair	-0.947072	-1	-0.86321	0.896945	0.74514	1	1.89744e-17	FRAS1 ( 1 ), ANXA3 ( 1 ), BMP2K ( 1 ), PAQR3 ( 1 )
673	4	79880102	81206182	344	93	Blonde Hair	Dark Brown Hair	-0.948894	-1	-0.79215	0.900401	0.6275	1	5.06063e-09	NAA11 ( 1 ), GK2 ( 1 ), ANTXR2 ( 1 ), PRDM8 ( 1 ), FGF5 ( 0.75 )
674	4	81206183	82655623	330	82	Blonde Hair	Dark Brown Hair	-0.916435	-1	-0.7974	0.839854	0.63585	1	1.8511e-12	FGF5 ( 0.25 ), C4orf22 ( 1 ), BMP3 ( 1 ), PRKG2 ( 1 ), RASGEF1B ( 1 )
677	4	85437806	86931670	390	83	Blonde Hair	Dark Brown Hair	-0.957373	-1	-0.78003	0.916563	0.60845	1	3.72436e-07	CDS1 ( 1 ), WDFY3 ( 1 ), ARHGAP24 ( 1 )
694	4	105319196	106479155	322	82	Blonde Hair	Dark Brown Hair	-0.913463	-1	-0.73405	0.834416	0.53883	1	3.10007e-07	CXXC4 ( 1 ), TET2 ( 1 ), PPA2 ( 1 ), ARHGEF38 ( 0.04 )
696	4	108131207	109122458	283	66	Blonde Hair	Dark Brown Hair	-0.878864	-1	-0.66564	0.772402	0.44307	1	4.65833e-06	PAPSS1 ( 1 ), SGMS2 ( 1 ), CYP2U1 ( 1 ), HADH ( 1 ), LEF1 ( 1 )
697	4	109122459	109978982	285	83	Blonde Hair	Dark Brown Hair	-0.992374	-1	-0.94086	0.984806	0.88523	1	9.59218e-28	RPL34 ( 1 ), OSTC ( 1 ), ETNPPL ( 1 ), COL25A1 ( 0.5 )
697	4	109122459	109978982	285	83	Blonde Hair	Skin Pigmentation	0.757807	0.61745	0.90158	0.574272	0.38125	0.81285	1.18001e-14	RPL34 ( 1 ), OSTC ( 1 ), ETNPPL ( 1 ), COL25A1 ( 0.5 )
697	4	109122459	109978982	285	83	Dark Brown Hair	Skin Pigmentation	-0.95544	-1	-0.83376	0.912866	0.69516	1	2.64522e-16	RPL34 ( 1 ), OSTC ( 1 ), ETNPPL ( 1 ), COL25A1 ( 0.5 )
733	4	148462209	149998528	434	120	Blonde Hair	Dark Brown Hair	-0.969714	-1	-0.75687	0.940344	0.57285	1	1.90754e-06	EDNRA ( 0.06 ), TMEM184C ( 1 ), PRMT9 ( 1 ), ARHGAP10 ( 1 ), NR3C2 ( 1 )
805	5	32727915	33971056	387	114	Blonde Hair	Dark Brown Hair	-0.970441	-1	-0.90395	0.941756	0.81712	1	3.79127e-27	NPR3 ( 0.78 ), TARS ( 1 ), ADAMTS12 ( 1 ), RXFP3 ( 1 ), SLC45A2 ( 0.66 )
805	5	32727915	33971056	387	114	Blonde Hair	Skin Pigmentation	0.875929	0.80206	0.95561	0.767251	0.64331	0.91318	1.45924e-40	NPR3 ( 0.78 ), TARS ( 1 ), ADAMTS12 ( 1 ), RXFP3 ( 1 ), SLC45A2 ( 0.66 )
805	5	32727915	33971056	387	114	Blonde Hair	Tanning Ability	-0.829415	-0.93326	-0.72794	0.687929	0.5299	0.87097	7.59951e-28	NPR3 ( 0.78 ), TARS ( 1 ), ADAMTS12 ( 1 ), RXFP3 ( 1 ), SLC45A2 ( 0.66 )
805	5	32727915	33971056	387	114	Dark Brown Hair	Skin Pigmentation	-0.918777	-0.97545	-0.86232	0.844151	0.7436	0.9515	3.82381e-56	NPR3 ( 0.78 ), TARS ( 1 ), ADAMTS12 ( 1 ), RXFP3 ( 1 ), SLC45A2 ( 0.66 )
805	5	32727915	33971056	387	114	Dark Brown Hair	Tanning Ability	0.856342	0.77011	0.94019	0.733322	0.59306	0.88395	5.02652e-37	NPR3 ( 0.78 ), TARS ( 1 ), ADAMTS12 ( 1 ), RXFP3 ( 1 ), SLC45A2 ( 0.66 )
805	5	32727915	33971056	387	114	Eye Colour	Skin Pigmentation	-0.571149	-0.80342	-0.37905	0.326211	0.14368	0.64548	5.07986e-07	NPR3 ( 0.78 ), TARS ( 1 ), ADAMTS12 ( 1 ), RXFP3 ( 1 ), SLC45A2 ( 0.66 )
805	5	32727915	33971056	387	114	Eye Colour	Tanning Ability	0.599769	0.38622	0.85338	0.359723	0.14916	0.72826	7.40373e-07	NPR3 ( 0.78 ), TARS ( 1 ), ADAMTS12 ( 1 ), RXFP3 ( 1 ), SLC45A2 ( 0.66 )
805	5	32727915	33971056	387	114	Skin Pigmentation	Tanning Ability	-0.963336	-0.99132	-0.93424	0.928016	0.8728	0.98272	4.20019e-114	NPR3 ( 0.78 ), TARS ( 1 ), ADAMTS12 ( 1 ), RXFP3 ( 1 ), SLC45A2 ( 0.66 )
806	5	33971057	35157146	295	115	Blonde Hair	Dark Brown Hair	-0.779087	-0.9261	-0.62187	0.606976	0.38672	0.85765	8.77004e-09	SLC45A2 ( 0.34 ), AMACR ( 1 ), C1QTNF3 ( 1 ), RAI14 ( 1 ), TTC23L ( 1 ), RAD1 ( 1 ), BRIX1 ( 1 ), DNAJC21 ( 1 ), AGXT2 ( 1 ), PRLR ( 0.6 )
806	5	33971057	35157146	295	115	Dark Brown Hair	Skin Pigmentation	-0.446466	-0.6078	-0.27998	0.199332	0.07839	0.36942	1.70625e-06	SLC45A2 ( 0.34 ), AMACR ( 1 ), C1QTNF3 ( 1 ), RAI14 ( 1 ), TTC23L ( 1 ), RAD1 ( 1 ), BRIX1 ( 1 ), DNAJC21 ( 1 ), AGXT2 ( 1 ), PRLR ( 0.6 )
806	5	33971057	35157146	295	115	Skin Pigmentation	Tanning Ability	-0.861747	-1	-0.68809	0.742608	0.47347	1	7.80284e-11	SLC45A2 ( 0.34 ), AMACR ( 1 ), C1QTNF3 ( 1 ), RAI14 ( 1 ), TTC23L ( 1 ), RAD1 ( 1 ), BRIX1 ( 1 ), DNAJC21 ( 1 ), AGXT2 ( 1 ), PRLR ( 0.6 )
819	5	52139774	52837225	243	73	Blonde Hair	Dark Brown Hair	-0.769673	-0.92003	-0.60094	0.592396	0.36113	0.84646	4.49195e-08	ITGA1 ( 0.66 ), ITGA2 ( 1 ), MOCS2 ( 1 ), FST ( 1 )
820	5	52837226	53747856	277	94	Blonde Hair	Dark Brown Hair	-0.949892	-1	-0.89737	0.902294	0.80527	1	1.82255e-39	NDUFS4 ( 1 ), ARL15 ( 1 )
820	5	52837226	53747856	277	94	Blonde Hair	Skin Pigmentation	0.894202	0.77601	1	0.799597	0.6022	1	4.80456e-20	NDUFS4 ( 1 ), ARL15 ( 1 )
820	5	52837226	53747856	277	94	Dark Brown Hair	Skin Pigmentation	-0.835539	-0.95631	-0.71015	0.698126	0.50431	0.91453	7.3156e-18	NDUFS4 ( 1 ), ARL15 ( 1 )
823	5	55968967	56896890	297	88	Blonde Hair	Dark Brown Hair	-0.724272	-0.90089	-0.5242	0.52457	0.27478	0.81161	1.37819e-06	MAP3K1 ( 1 ), SETD9 ( 1 ), MIER3 ( 1 ), GPBP1 ( 1 ), ACTBL2 ( 1 )
826	5	58721459	59868567	251	74	Skin Pigmentation	Tanning Ability	-0.978726	-1	-0.87492	0.957904	0.76548	1	2.5134e-14	PDE4D ( 0.7 )
827	5	59868568	60930753	223	55	Skin Pigmentation	Tanning Ability	-1	-1	-0.82811	1	0.68577	1	3.38514e-08	DEPDC1B ( 1 ), ELOVL7 ( 1 ), ERCC8 ( 1 ), NDUFAF2 ( 1 ), SMIM15 ( 1 ), ZSWIM6 ( 1 )
850	5	89584467	90793804	313	85	Blonde Hair	Dark Brown Hair	-0.925975	-0.99666	-0.85162	0.85743	0.72525	0.99334	5.61395e-24	CETN3 ( 1 ), MBLAC2 ( 1 ), POLR3G ( 1 ), LYSMD3 ( 1 ), ADGRV1 ( 1 ), ARRDC3 ( 1 )
850	5	89584467	90793804	313	85	Blonde Hair	Skin Pigmentation	0.852664	0.70185	1	0.727036	0.49259	1	3.25603e-14	CETN3 ( 1 ), MBLAC2 ( 1 ), POLR3G ( 1 ), LYSMD3 ( 1 ), ADGRV1 ( 1 ), ARRDC3 ( 1 )
850	5	89584467	90793804	313	85	Blonde Hair	Tanning Ability	-0.872739	-1	-0.66987	0.761674	0.44873	1	1.7549e-10	CETN3 ( 1 ), MBLAC2 ( 1 ), POLR3G ( 1 ), LYSMD3 ( 1 ), ADGRV1 ( 1 ), ARRDC3 ( 1 )
850	5	89584467	90793804	313	85	Dark Brown Hair	Skin Pigmentation	-0.887118	-1	-0.73842	0.786978	0.54526	1	2.94432e-13	CETN3 ( 1 ), MBLAC2 ( 1 ), POLR3G ( 1 ), LYSMD3 ( 1 ), ADGRV1 ( 1 ), ARRDC3 ( 1 )
850	5	89584467	90793804	313	85	Dark Brown Hair	Tanning Ability	0.89188	0.67918	1	0.79545	0.46128	1	8.47955e-10	CETN3 ( 1 ), MBLAC2 ( 1 ), POLR3G ( 1 ), LYSMD3 ( 1 ), ADGRV1 ( 1 ), ARRDC3 ( 1 )
850	5	89584467	90793804	313	85	Skin Pigmentation	Tanning Ability	-0.913037	-1	-0.69889	0.833636	0.48845	1	2.43305e-07	CETN3 ( 1 ), MBLAC2 ( 1 ), POLR3G ( 1 ), LYSMD3 ( 1 ), ADGRV1 ( 1 ), ARRDC3 ( 1 )
898	5	148662215	149850203	450	160	Skin Pigmentation	Tanning Ability	-0.852973	-0.94975	-0.75665	0.727564	0.57252	0.90203	4.89621e-23	AFAP1L1 ( 0.85 ), GRPEL2 ( 1 ), PCYOX1L ( 1 ), IL17B ( 1 ), CSNK1A1 ( 1 ), ARHGEF37 ( 1 ), PPARGC1B ( 1 ), PDE6A ( 1 ), SLC26A2 ( 1 ), TIGD6 ( 1 ), HMGXB3 ( 1 ), CSF1R ( 1 ), PDGFRB ( 1 ), CDX1 ( 1 ), SLC6A7 ( 1 ), CAMK2A ( 1 ), ARSI ( 1 ), TCOF1 ( 1 ), CD74 ( 1 ), Skin Pigmentation14 ( 1 )
920	5	173606996	174662885	422	163	Blonde Hair	Dark Brown Hair	-0.775271	-0.90311	-0.63766	0.601045	0.40661	0.81561	1.06862e-11	MSX2 ( 1 )
920	5	173606996	174662885	422	163	Blonde Hair	Skin Pigmentation	0.515504	0.3114	0.72448	0.265745	0.09697	0.52487	9.98725e-06	MSX2 ( 1 )
920	5	173606996	174662885	422	163	Red Hair	Skin Pigmentation	-0.723854	-0.93153	-0.53427	0.523965	0.28544	0.86774	4.65593e-10	MSX2 ( 1 )
920	5	173606996	174662885	422	163	Red Hair	Tanning Ability	0.754236	0.5809	0.94169	0.568872	0.33744	0.88677	8.30218e-13	MSX2 ( 1 )
920	5	173606996	174662885	422	163	Skin Pigmentation	Tanning Ability	-0.675089	-0.86431	-0.48307	0.455746	0.23336	0.74703	1.43417e-07	MSX2 ( 1 )
926	6	63979	1380679	519	188	Skin Pigmentation	Blonde Hair	0.71845	0.6056	0.84195	0.51617	0.36676	0.70889	7.17378e-25	DUSP22 ( 1 ), IRF4 ( 1 ), EXOC2 ( 1 ), HUS1B ( 1 ), LOC101927353 ( 1 ), FOXQ1 ( 1 )
926	6	63979	1380679	519	188	Skin Pigmentation	Dark Brown Hair	-0.663742	-0.78991	-0.54714	0.440554	0.29936	0.62396	3.97962e-21	DUSP22 ( 1 ), IRF4 ( 1 ), EXOC2 ( 1 ), HUS1B ( 1 ), LOC101927353 ( 1 ), FOXQ1 ( 1 )
926	6	63979	1380679	519	188	Skin Pigmentation	Eye Colour	0.452477	0.24986	0.66089	0.204735	0.06243	0.43677	3.77997e-05	DUSP22 ( 1 ), IRF4 ( 1 ), EXOC2 ( 1 ), HUS1B ( 1 ), LOC101927353 ( 1 ), FOXQ1 ( 1 )
926	6	63979	1380679	519	188	Skin Pigmentation	Red Hair	-0.656243	-0.89806	-0.43318	0.430655	0.18764	0.80651	2.61032e-07	DUSP22 ( 1 ), IRF4 ( 1 ), EXOC2 ( 1 ), HUS1B ( 1 ), LOC101927353 ( 1 ), FOXQ1 ( 1 )
926	6	63979	1380679	519	188	Skin Pigmentation	Skin Pigmentation	-0.641308	-0.77069	-0.51682	0.411276	0.2671	0.59396	5.56646e-18	DUSP22 ( 1 ), IRF4 ( 1 ), EXOC2 ( 1 ), HUS1B ( 1 ), LOC101927353 ( 1 ), FOXQ1 ( 1 )
926	6	63979	1380679	519	188	Skin Pigmentation	Tanning Ability	0.71811	0.60779	0.83919	0.515683	0.3694	0.70424	4.32329e-25	DUSP22 ( 1 ), IRF4 ( 1 ), EXOC2 ( 1 ), HUS1B ( 1 ), LOC101927353 ( 1 ), FOXQ1 ( 1 )
926	6	63979	1380679	519	188	Blonde Hair	Dark Brown Hair	-0.970668	-0.97863	-0.96233	0.942196	0.92608	0.95772	0	DUSP22 ( 1 ), IRF4 ( 1 ), EXOC2 ( 1 ), HUS1B ( 1 ), LOC101927353 ( 1 ), FOXQ1 ( 1 )
926	6	63979	1380679	519	188	Blonde Hair	Eye Colour	0.64358	0.53624	0.75719	0.414195	0.28756	0.57333	1.38053e-23	DUSP22 ( 1 ), IRF4 ( 1 ), EXOC2 ( 1 ), HUS1B ( 1 ), LOC101927353 ( 1 ), FOXQ1 ( 1 )
926	6	63979	1380679	519	188	Blonde Hair	Red Hair	-0.818863	-0.96542	-0.6959	0.670536	0.48428	0.93203	1.3162e-24	DUSP22 ( 1 ), IRF4 ( 1 ), EXOC2 ( 1 ), HUS1B ( 1 ), LOC101927353 ( 1 ), FOXQ1 ( 1 )
926	6	63979	1380679	519	188	Blonde Hair	Skin Pigmentation	-0.861525	-0.88874	-0.83305	0.742226	0.69397	0.78987	5.49721e-284	DUSP22 ( 1 ), IRF4 ( 1 ), EXOC2 ( 1 ), HUS1B ( 1 ), LOC101927353 ( 1 ), FOXQ1 ( 1 )
926	6	63979	1380679	519	188	Blonde Hair	Tanning Ability	0.927608	0.91453	0.94053	0.860456	0.83636	0.88459	0	DUSP22 ( 1 ), IRF4 ( 1 ), EXOC2 ( 1 ), HUS1B ( 1 ), LOC101927353 ( 1 ), FOXQ1 ( 1 )
926	6	63979	1380679	519	188	Dark Brown Hair	Eye Colour	-0.616247	-0.73074	-0.50552	0.379761	0.25556	0.53398	2.32996e-21	DUSP22 ( 1 ), IRF4 ( 1 ), EXOC2 ( 1 ), HUS1B ( 1 ), LOC101927353 ( 1 ), FOXQ1 ( 1 )
926	6	63979	1380679	519	188	Dark Brown Hair	Red Hair	0.832255	0.70415	0.9891	0.692648	0.49583	0.97832	1.25203e-24	DUSP22 ( 1 ), IRF4 ( 1 ), EXOC2 ( 1 ), HUS1B ( 1 ), LOC101927353 ( 1 ), FOXQ1 ( 1 )
926	6	63979	1380679	519	188	Dark Brown Hair	Skin Pigmentation	0.879757	0.85042	0.90745	0.773972	0.72321	0.82346	1.53487e-290	DUSP22 ( 1 ), IRF4 ( 1 ), EXOC2 ( 1 ), HUS1B ( 1 ), LOC101927353 ( 1 ), FOXQ1 ( 1 )
926	6	63979	1380679	519	188	Dark Brown Hair	Tanning Ability	-0.929148	-0.94359	-0.9146	0.863315	0.8365	0.89036	0	DUSP22 ( 1 ), IRF4 ( 1 ), EXOC2 ( 1 ), HUS1B ( 1 ), LOC101927353 ( 1 ), FOXQ1 ( 1 )
926	6	63979	1380679	519	188	Eye Colour	Red Hair	-0.637281	-0.87173	-0.42022	0.406127	0.17658	0.75991	1.43881e-07	DUSP22 ( 1 ), IRF4 ( 1 ), EXOC2 ( 1 ), HUS1B ( 1 ), LOC101927353 ( 1 ), FOXQ1 ( 1 )
926	6	63979	1380679	519	188	Eye Colour	Skin Pigmentation	-0.552535	-0.67315	-0.43256	0.305295	0.18711	0.45313	8.02737e-16	DUSP22 ( 1 ), IRF4 ( 1 ), EXOC2 ( 1 ), HUS1B ( 1 ), LOC101927353 ( 1 ), FOXQ1 ( 1 )
926	6	63979	1380679	519	188	Eye Colour	Tanning Ability	0.631314	0.52239	0.74306	0.398557	0.27289	0.55214	4.93504e-23	DUSP22 ( 1 ), IRF4 ( 1 ), EXOC2 ( 1 ), HUS1B ( 1 ), LOC101927353 ( 1 ), FOXQ1 ( 1 )
926	6	63979	1380679	519	188	Red Hair	Skin Pigmentation	0.738634	0.59922	0.8957	0.54558	0.35907	0.80228	1.57427e-18	DUSP22 ( 1 ), IRF4 ( 1 ), EXOC2 ( 1 ), HUS1B ( 1 ), LOC101927353 ( 1 ), FOXQ1 ( 1 )
926	6	63979	1380679	519	188	Red Hair	Tanning Ability	-0.834126	-0.97999	-0.71511	0.695766	0.51138	0.96038	7.91858e-26	DUSP22 ( 1 ), IRF4 ( 1 ), EXOC2 ( 1 ), HUS1B ( 1 ), LOC101927353 ( 1 ), FOXQ1 ( 1 )
926	6	63979	1380679	519	188	Skin Pigmentation	Tanning Ability	-0.959474	-0.97434	-0.94382	0.92059	0.89079	0.94934	0	DUSP22 ( 1 ), IRF4 ( 1 ), EXOC2 ( 1 ), HUS1B ( 1 ), LOC101927353 ( 1 ), FOXQ1 ( 1 )
935	6	10416551	11790671	539	154	Blonde Hair	Dark Brown Hair	-0.742257	-0.95785	-0.53244	0.550946	0.28349	0.91748	4.47086e-06	TFAP2A ( 0.12 ), GCNT2 ( 1 ), C6orf52 ( 1 ), PAK1IP1 ( 1 ), TMEM14C ( 1 ), TMEM14B ( 1 ), MAK ( 1 ), GCM2 ( 1 ), SYCP2L ( 1 ), ELOVL2 ( 1 ), SMIM13 ( 1 ), ERVFRD-1 ( 1 ), NEDD9 ( 1 ), TMEM170B ( 1 ), ADTRP ( 1 )
935	6	10416551	11790671	539	154	Blonde Hair	Skin Pigmentation	0.661753	0.41459	0.93303	0.437917	0.17188	0.87055	6.493e-06	TFAP2A ( 0.12 ), GCNT2 ( 1 ), C6orf52 ( 1 ), PAK1IP1 ( 1 ), TMEM14C ( 1 ), TMEM14B ( 1 ), MAK ( 1 ), GCM2 ( 1 ), SYCP2L ( 1 ), ELOVL2 ( 1 ), SMIM13 ( 1 ), ERVFRD-1 ( 1 ), NEDD9 ( 1 ), TMEM170B ( 1 ), ADTRP ( 1 )
935	6	10416551	11790671	539	154	Dark Brown Hair	Skin Pigmentation	-0.75462	-1	-0.47325	0.569451	0.22397	1	2.33189e-05	TFAP2A ( 0.12 ), GCNT2 ( 1 ), C6orf52 ( 1 ), PAK1IP1 ( 1 ), TMEM14C ( 1 ), TMEM14B ( 1 ), MAK ( 1 ), GCM2 ( 1 ), SYCP2L ( 1 ), ELOVL2 ( 1 ), SMIM13 ( 1 ), ERVFRD-1 ( 1 ), NEDD9 ( 1 ), TMEM170B ( 1 ), ADTRP ( 1 )
944	6	20418021	21295864	386	109	Blonde Hair	Dark Brown Hair	-0.812622	-1	-0.58564	0.660354	0.34297	1	1.21377e-05	E2F3 ( 0.83 ), CDKAL1 ( 1 )
946	6	22199714	23192337	449	124	Blonde Hair	Dark Brown Hair	-0.929456	-1	-0.70487	0.863888	0.49684	1	5.38308e-06	PRL ( 1 ), HDGFL1 ( 1 )
980	6	45408422	46430701	343	103	Blonde Hair	Dark Brown Hair	-0.946097	-1	-0.76966	0.8951	0.59238	1	1.17794e-07	RUNX2 ( 0.5 ), CLIC5 ( 1 ), ENPP4 ( 1 ), ENPP5 ( 1 ), RCAN2 ( 0.89 )
985	6	50940768	51826423	302	74	Red Hair	Skin Pigmentation	0.84437	0.66814	1	0.71296	0.44642	1	1.53049e-11	PKHD1 ( 0.73 )
1069	6	145778283	147015882	251	56	Skin Pigmentation	Tanning Ability	-0.78184	-1	-0.54014	0.611274	0.29175	1	1.53525e-05	EPM2A ( 1 ), FBXO30 ( 1 ), SHPRH ( 1 ), GRM1 ( 1 ), RAB32 ( 1 ), ADGB ( 0.44 )
1071	6	148184845	149278798	559	187	Blonde Hair	Dark Brown Hair	-0.76403	-0.96684	-0.55576	0.583743	0.30887	0.93477	1.26147e-06	SASH1 ( 1 ), UST ( 0.64 )
1073	6	150635316	151629954	470	169	Blonde Hair	Dark Brown Hair	-0.833429	-1	-0.61455	0.694603	0.37767	1	3.26158e-06	IYD ( 1 ), PLEKHG1 ( 1 ), MTHFD1L ( 1 ), AKAP12 ( 0.58 )
1082	6	158952061	159604052	226	77	Blonde Hair	Dark Brown Hair	-0.9704	-1	-0.93251	0.941676	0.86958	1	3.33132e-64	TMEM181 ( 1 ), DYNLT1 ( 1 ), SYTL3 ( 1 ), EZR ( 1 ), C6orf99 ( 1 ), RSPH3 ( 1 ), TAGAP ( 1 ), FNDC1 ( 0.13 )
1082	6	158952061	159604052	226	77	Blonde Hair	Skin Pigmentation	0.947696	0.8448	1	0.898128	0.71368	1	1.4778e-22	TMEM181 ( 1 ), DYNLT1 ( 1 ), SYTL3 ( 1 ), EZR ( 1 ), C6orf99 ( 1 ), RSPH3 ( 1 ), TAGAP ( 1 ), FNDC1 ( 0.13 )
1082	6	158952061	159604052	226	77	Dark Brown Hair	Skin Pigmentation	-0.967671	-1	-0.87282	0.936387	0.76182	1	6.87737e-22	TMEM181 ( 1 ), DYNLT1 ( 1 ), SYTL3 ( 1 ), EZR ( 1 ), C6orf99 ( 1 ), RSPH3 ( 1 ), TAGAP ( 1 ), FNDC1 ( 0.13 )
1113	7	13676748	15013694	546	184	Blonde Hair	Dark Brown Hair	-0.764578	-0.98143	-0.55109	0.58458	0.3037	0.96321	2.67792e-06	ETV1 ( 1 ), DGKB ( 1 )
1116	7	16739014	17596578	361	148	Skin Pigmentation	Tanning Ability	-0.915633	-0.97522	-0.85408	0.838384	0.72945	0.95105	1.70402e-43	BZW2 ( 0.12 ), TSPAN13 ( 1 ), AGR2 ( 1 ), AGR3 ( 1 ), AHR ( 1 )
1117	7	17596579	19131026	516	175	Blonde Hair	Dark Brown Hair	-0.731445	-0.96924	-0.50649	0.535011	0.25653	0.93943	7.78268e-06	SNX13 ( 1 ), PSkin Pigmentation1L1 ( 1 ), HDAC9 ( 1 ), TWIST1 ( 0.78 )
1126	7	27351287	28890886	728	197	Blonde Hair	Dark Brown Hair	-0.789619	-0.92027	-0.65533	0.623499	0.42945	0.84689	1.31171e-11	HIBADH ( 1 ), TAX1BP1 ( 1 ), JAZF1 ( 1 ), CREB5 ( 1 )
1126	7	27351287	28890886	728	197	Blonde Hair	Tanning Ability	0.575526	0.37719	0.77456	0.33123	0.14228	0.59994	1.37899e-07	HIBADH ( 1 ), TAX1BP1 ( 1 ), JAZF1 ( 1 ), CREB5 ( 1 )
1126	7	27351287	28890886	728	197	Dark Brown Hair	Tanning Ability	-0.480024	-0.68602	-0.27681	0.230423	0.07662	0.47063	9.07086e-06	HIBADH ( 1 ), TAX1BP1 ( 1 ), JAZF1 ( 1 ), CREB5 ( 1 )
1126	7	27351287	28890886	728	197	Skin Pigmentation	Tanning Ability	-0.92893	-1	-0.75107	0.862911	0.56411	1	7.92291e-11	HIBADH ( 1 ), TAX1BP1 ( 1 ), JAZF1 ( 1 ), CREB5 ( 1 )
1142	7	46247336	47253454	379	104	Blonde Hair	Dark Brown Hair	-0.715887	-0.92014	-0.49299	0.512495	0.24303	0.84665	1.40591e-05	NA
1179	7	90660832	92530165	452	96	Blonde Hair	Dark Brown Hair	-0.929628	-1	-0.85434	0.864208	0.72989	1	2.12222e-25	CDK14 ( 0.29 ), FZD1 ( 1 ), MTERF1 ( 1 ), AKAP9 ( 1 ), CYP51A1 ( 1 ), LRRD1 ( 1 ), KRIT1 ( 1 ), ANKIB1 ( 1 ), GATAD1 ( 1 ), ERVW-1 ( 1 ), PEX1 ( 1 ), RBM48 ( 1 ), FAM133B ( 1 ), CDK6 ( 1 )
1179	7	90660832	92530165	452	96	Blonde Hair	Skin Pigmentation	0.894648	0.74089	1	0.800395	0.54891	1	4.8354e-14	CDK14 ( 0.29 ), FZD1 ( 1 ), MTERF1 ( 1 ), AKAP9 ( 1 ), CYP51A1 ( 1 ), LRRD1 ( 1 ), KRIT1 ( 1 ), ANKIB1 ( 1 ), GATAD1 ( 1 ), ERVW-1 ( 1 ), PEX1 ( 1 ), RBM48 ( 1 ), FAM133B ( 1 ), CDK6 ( 1 )
1179	7	90660832	92530165	452	96	Dark Brown Hair	Skin Pigmentation	-0.7544	-0.95425	-0.56612	0.569119	0.3205	0.91059	8.69137e-09	CDK14 ( 0.29 ), FZD1 ( 1 ), MTERF1 ( 1 ), AKAP9 ( 1 ), CYP51A1 ( 1 ), LRRD1 ( 1 ), KRIT1 ( 1 ), ANKIB1 ( 1 ), GATAD1 ( 1 ), ERVW-1 ( 1 ), PEX1 ( 1 ), RBM48 ( 1 ), FAM133B ( 1 ), CDK6 ( 1 )
1186	7	99465541	100849307	280	75	Blonde Hair	Dark Brown Hair	-0.970823	-1	-0.89343	0.942498	0.79822	1	2.58973e-19	OR2AE1 ( 1 ), TRIM4 ( 1 ), GJC3 ( 1 ), AZGP1 ( 1 ), ZKSCAN1 ( 1 ), ZSCAN21 ( 1 ), ZNF3 ( 1 ), COPS6 ( 1 ), MCM7 ( 1 ), AP4M1 ( 1 ), TAF6 ( 1 ), CNPY4 ( 1 ), MBLAC1 ( 1 ), LAMTOR4 ( 1 ), C7orf43 ( 1 ), GAL3ST4 ( 1 ), GPC2 ( 1 ), STAG3 ( 1 ), GATS ( 1 ), PVRIG ( 1 ), SPDYE3 ( 1 ), PILRB ( 1 ), PILRA ( 1 ), ZCWPW1 ( 1 ), MEPCE ( 1 ), PPP1R35 ( 1 ), C7orf61 ( 1 ), TSC22D4 ( 1 ), NYAP1 ( 1 ), AGFG2 ( …
1186	7	99465541	100849307	280	75	Blonde Hair	Skin Pigmentation	1	0.88055	1	1	0.77536	1	7.57538e-19	OR2AE1 ( 1 ), TRIM4 ( 1 ), GJC3 ( 1 ), AZGP1 ( 1 ), ZKSCAN1 ( 1 ), ZSCAN21 ( 1 ), ZNF3 ( 1 ), COPS6 ( 1 ), MCM7 ( 1 ), AP4M1 ( 1 ), TAF6 ( 1 ), CNPY4 ( 1 ), MBLAC1 ( 1 ), LAMTOR4 ( 1 ), C7orf43 ( 1 ), GAL3ST4 ( 1 ), GPC2 ( 1 ), STAG3 ( 1 ), GATS ( 1 ), PVRIG ( 1 ), SPDYE3 ( 1 ), PILRB ( 1 ), PILRA ( 1 ), ZCWPW1 ( 1 ), MEPCE ( 1 ), PPP1R35 ( 1 ), C7orf61 ( 1 ), TSC22D4 ( 1 ), NYAP1 ( 1 ), AGFG2 ( …
1186	7	99465541	100849307	280	75	Dark Brown Hair	Skin Pigmentation	-1	-1	-0.8761	1	0.76755	1	5.8264e-16	OR2AE1 ( 1 ), TRIM4 ( 1 ), GJC3 ( 1 ), AZGP1 ( 1 ), ZKSCAN1 ( 1 ), ZSCAN21 ( 1 ), ZNF3 ( 1 ), COPS6 ( 1 ), MCM7 ( 1 ), AP4M1 ( 1 ), TAF6 ( 1 ), CNPY4 ( 1 ), MBLAC1 ( 1 ), LAMTOR4 ( 1 ), C7orf43 ( 1 ), GAL3ST4 ( 1 ), GPC2 ( 1 ), STAG3 ( 1 ), GATS ( 1 ), PVRIG ( 1 ), SPDYE3 ( 1 ), PILRB ( 1 ), PILRA ( 1 ), ZCWPW1 ( 1 ), MEPCE ( 1 ), PPP1R35 ( 1 ), C7orf61 ( 1 ), TSC22D4 ( 1 ), NYAP1 ( 1 ), AGFG2 ( …
1191	7	105312564	106399739	450	164	Blonde Hair	Dark Brown Hair	-0.81878	-1	-0.57471	0.670401	0.33029	1	1.72438e-05	ATXN7L1 ( 0.75 ), CDHR3 ( 1 ), SYPL1 ( 1 ), NAMPT ( 1 ), CCDC71L ( 1 )
1191	7	105312564	106399739	450	164	Blonde Hair	Skin Pigmentation	0.732709	0.48821	1	0.536863	0.23835	1	8.42375e-07	ATXN7L1 ( 0.75 ), CDHR3 ( 1 ), SYPL1 ( 1 ), NAMPT ( 1 ), CCDC71L ( 1 )
1191	7	105312564	106399739	450	164	Dark Brown Hair	Skin Pigmentation	-0.634467	-0.90959	-0.38826	0.402548	0.15075	0.82735	1.84477e-05	ATXN7L1 ( 0.75 ), CDHR3 ( 1 ), SYPL1 ( 1 ), NAMPT ( 1 ), CCDC71L ( 1 )
1209	7	130418705	131856481	504	167	Blonde Hair	Dark Brown Hair	-0.722378	-0.85264	-0.58442	0.521829	0.34154	0.72699	4.20026e-11	KLF14 ( 0.1 ), MKLN1 ( 1 ), PODXL ( 1 ), PLXNA4 ( 0.09 )
1267	8	21650454	22895018	437	156	Blonde Hair	Dark Brown Hair	-0.874469	-1	-0.68079	0.764696	0.46348	1	2.02205e-07	GFRA2 ( 0.18 ), DOK2 ( 1 ), XPO7 ( 1 ), NPM2 ( 1 ), FGF17 ( 1 ), DMTN ( 1 ), FAM160B2 ( 1 ), NUDT18 ( 1 ), HR ( 1 ), REEP4 ( 1 ), LGI3 ( 1 ), SFTPC ( 1 ), BMP1 ( 1 ), PHYHIP ( 1 ), POLR3D ( 1 ), PIWIL2 ( 1 ), SLC39A14 ( 1 ), PPP3CC ( 1 ), SORBS3 ( 1 ), PDLIM2 ( 1 ), C8orf58 ( 1 ), LOC101929211 ( 1 ), CCAR2 ( 1 ), BIN3 ( 1 ), EGR3 ( 1 ), PEBP4 ( 1 ), RHOBTB2 ( 1 ), TNFRSF10B ( 0.35 )
1267	8	21650454	22895018	437	156	Dark Brown Hair	Skin Pigmentation	-0.657677	-0.93522	-0.39346	0.432539	0.15481	0.87464	3.49892e-05	GFRA2 ( 0.18 ), DOK2 ( 1 ), XPO7 ( 1 ), NPM2 ( 1 ), FGF17 ( 1 ), DMTN ( 1 ), FAM160B2 ( 1 ), NUDT18 ( 1 ), HR ( 1 ), REEP4 ( 1 ), LGI3 ( 1 ), SFTPC ( 1 ), BMP1 ( 1 ), PHYHIP ( 1 ), POLR3D ( 1 ), PIWIL2 ( 1 ), SLC39A14 ( 1 ), PPP3CC ( 1 ), SORBS3 ( 1 ), PDLIM2 ( 1 ), C8orf58 ( 1 ), LOC101929211 ( 1 ), CCAR2 ( 1 ), BIN3 ( 1 ), EGR3 ( 1 ), PEBP4 ( 1 ), RHOBTB2 ( 1 ), TNFRSF10B ( 0.35 )
1280	8	36641175	38803980	383	140	Blonde Hair	Dark Brown Hair	-0.989846	-1	-0.86745	0.979794	0.75246	1	2.59646e-11	KCNU1 ( 1 ), ZNF703 ( 1 ), ERLIN2 ( 1 ), PROSC ( 1 ), ADGRA2 ( 1 ), BRF2 ( 1 ), RAB11FIP1 ( 1 ), GOT1L1 ( 1 ), ADRB3 ( 1 ), EIF4EBP1 ( 1 ), ASH2L ( 1 ), STAR ( 1 ), LSM1 ( 1 ), BAG4 ( 1 ), DDHD2 ( 1 ), PPAPDC1B ( 1 ), WHSC1L1 ( 1 ), LETM2 ( 1 ), FGFR1 ( 1 ), C8orf86 ( 1 ), TACC1 ( 1 ), PLEKHA2 ( 0.62 )
1315	8	81340232	82878769	403	115	Blonde Hair	Dark Brown Hair	-0.839079	-0.96815	-0.70355	0.704054	0.49498	0.93731	1.05754e-10	ZBTB10 ( 1 ), ZNF704 ( 1 ), PAG1 ( 1 ), FABP5 ( 1 ), PMP2 ( 1 ), FABP9 ( 1 ), FABP4 ( 1 ), FABP12 ( 1 ), IMPA1 ( 1 ), SLC10A5 ( 1 ), ZFAND1 ( 1 ), CHMP4C ( 1 ), SNX16 ( 1 )
1337	8	108647464	109920827	345	78	Blonde Hair	Dark Brown Hair	-0.976496	-1	-0.84502	0.953545	0.71406	1	1.58394e-09	RSPO2 ( 1 ), EIF3E ( 1 ), EMC2 ( 1 ), TMEM74 ( 1 )
1344	8	116094204	118300068	540	141	Skin Pigmentation	Tanning Ability	-0.893688	-0.9506	-0.83229	0.798678	0.6927	0.90364	2.80244e-52	TSkin Pigmentation1 ( 1 ), EIF3H ( 1 ), UTP23 ( 1 ), RAD21 ( 1 ), AARD ( 1 ), SLC30A8 ( 1 )
1370	9	10469	653661	331	105	Blonde Hair	Dark Brown Hair	-0.645724	-0.85142	-0.43146	0.41696	0.18616	0.72492	1.42312e-05	WASH1 ( 1 ), FOXD4 ( 1 ), CBWD1 ( 1 ), C9orf66 ( 1 ), DOCK8 ( 1 ), KANK1 ( 0.66 )
1378	9	5437592	6859791	501	157	Blonde Hair	Skin Pigmentation	0.915325	0.68879	1	0.837819	0.47443	1	4.73505e-09	PLGRKT ( 0.01 ), CD274 ( 1 ), PDCD1LG2 ( 1 ), RIC1 ( 1 ), ERMP1 ( 1 ), MLANA ( 1 ), KIAA2026 ( 1 ), RANBP6 ( 1 ), IL33 ( 1 ), TPD52L3 ( 1 ), UHRF2 ( 1 ), GLDC ( 1 ), KDM4C ( 0.31 )
1378	9	5437592	6859791	501	157	Blonde Hair	Tanning Ability	-0.966869	-1	-0.69033	0.934836	0.47655	1	2.66479e-08	PLGRKT ( 0.01 ), CD274 ( 1 ), PDCD1LG2 ( 1 ), RIC1 ( 1 ), ERMP1 ( 1 ), MLANA ( 1 ), KIAA2026 ( 1 ), RANBP6 ( 1 ), IL33 ( 1 ), TPD52L3 ( 1 ), UHRF2 ( 1 ), GLDC ( 1 ), KDM4C ( 0.31 )
1386	9	12044916	12664858	271	82	Blonde Hair	Dark Brown Hair	-0.983539	-1	-0.94082	0.967348	0.88515	1	4.59524e-45	NA
1386	9	12044916	12664858	271	82	Blonde Hair	Eye Colour	-0.939952	-1	-0.82748	0.883509	0.68472	1	9.30279e-21	NA
1386	9	12044916	12664858	271	82	Blonde Hair	Skin Pigmentation	0.958167	0.90686	1	0.918084	0.8224	1	2.10324e-57	NA
1386	9	12044916	12664858	271	82	Blonde Hair	Tanning Ability	-0.991531	-1	-0.93303	0.983133	0.87055	1	6.11224e-49	NA
1386	9	12044916	12664858	271	82	Dark Brown Hair	Eye Colour	0.807257	0.66733	0.95339	0.651663	0.44533	0.90896	2.1881e-15	NA
1386	9	12044916	12664858	271	82	Dark Brown Hair	Skin Pigmentation	-0.965553	-1	-0.91466	0.932293	0.8366	1	7.56583e-52	NA
1386	9	12044916	12664858	271	82	Dark Brown Hair	Tanning Ability	0.96845	0.90088	1	0.937895	0.81158	1	2.94275e-42	NA
1386	9	12044916	12664858	271	82	Eye Colour	Skin Pigmentation	-0.88363	-1	-0.77161	0.780802	0.59538	1	2.29217e-22	NA
1386	9	12044916	12664858	271	82	Eye Colour	Tanning Ability	0.895592	0.77286	1	0.802084	0.59731	1	4.52745e-19	NA
1386	9	12044916	12664858	271	82	Skin Pigmentation	Tanning Ability	-1	-1	-0.96566	1	0.9325	1	2.24765e-59	NA
1387	9	12664859	13512852	301	116	Blonde Hair	Dark Brown Hair	-0.988437	-1	-0.94712	0.977007	0.89703	1	1.91605e-53	TYRP1 ( 1 ), LURAP1L ( 1 ), MPDZ ( 1 )
1387	9	12664859	13512852	301	116	Blonde Hair	Eye Colour	-0.70414	-0.83797	-0.56966	0.495813	0.32451	0.7022	1.53764e-16	TYRP1 ( 1 ), LURAP1L ( 1 ), MPDZ ( 1 )
1387	9	12664859	13512852	301	116	Blonde Hair	Skin Pigmentation	0.944781	0.89612	0.99401	0.892611	0.80304	0.98805	1.02299e-71	TYRP1 ( 1 ), LURAP1L ( 1 ), MPDZ ( 1 )
1387	9	12664859	13512852	301	116	Blonde Hair	Tanning Ability	-1	-1	-0.94252	1	0.88834	1	1.20498e-61	TYRP1 ( 1 ), LURAP1L ( 1 ), MPDZ ( 1 )
1387	9	12664859	13512852	301	116	Dark Brown Hair	Eye Colour	0.638698	0.49391	0.78746	0.407935	0.24395	0.62009	4.68863e-13	TYRP1 ( 1 ), LURAP1L ( 1 ), MPDZ ( 1 )
1387	9	12664859	13512852	301	116	Dark Brown Hair	Skin Pigmentation	-0.934725	-0.98832	-0.87963	0.873711	0.77374	0.97678	7.52237e-57	TYRP1 ( 1 ), LURAP1L ( 1 ), MPDZ ( 1 )
1387	9	12664859	13512852	301	116	Dark Brown Hair	Tanning Ability	0.980137	0.91359	1	0.960668	0.83465	1	4.58081e-53	TYRP1 ( 1 ), LURAP1L ( 1 ), MPDZ ( 1 )
1387	9	12664859	13512852	301	116	Eye Colour	Skin Pigmentation	-0.749141	-0.86462	-0.63245	0.561213	0.4	0.74757	1.46048e-21	TYRP1 ( 1 ), LURAP1L ( 1 ), MPDZ ( 1 )
1387	9	12664859	13512852	301	116	Eye Colour	Tanning Ability	0.668049	0.52554	0.80603	0.446289	0.27619	0.64968	1.57617e-14	TYRP1 ( 1 ), LURAP1L ( 1 ), MPDZ ( 1 )
1387	9	12664859	13512852	301	116	Skin Pigmentation	Tanning Ability	-0.96811	-1	-0.92642	0.937236	0.85825	1	1.61198e-65	TYRP1 ( 1 ), LURAP1L ( 1 ), MPDZ ( 1 )
1391	9	15839404	16658377	418	151	Blonde Hair	Dark Brown Hair	-0.602516	-0.80019	-0.3859	0.363025	0.14892	0.6403	3.22692e-05	CCDC171 ( 0.32 ), C9orf92 ( 1 ), BNC2 ( 0.54 )
1391	9	15839404	16658377	418	151	Blonde Hair	Skin Pigmentation	0.567844	0.38884	0.75138	0.322447	0.1512	0.56457	6.52865e-08	CCDC171 ( 0.32 ), C9orf92 ( 1 ), BNC2 ( 0.54 )
1391	9	15839404	16658377	418	151	Blonde Hair	Tanning Ability	-0.617612	-0.84595	-0.40852	0.381445	0.16689	0.71563	2.74946e-07	CCDC171 ( 0.32 ), C9orf92 ( 1 ), BNC2 ( 0.54 )
1391	9	15839404	16658377	418	151	Dark Brown Hair	Skin Pigmentation	-0.715583	-0.92519	-0.5196	0.512058	0.26998	0.85598	1.35228e-08	CCDC171 ( 0.32 ), C9orf92 ( 1 ), BNC2 ( 0.54 )
1391	9	15839404	16658377	418	151	Skin Pigmentation	Tanning Ability	-0.894095	-1	-0.76855	0.799406	0.59066	1	2.4897e-16	CCDC171 ( 0.32 ), C9orf92 ( 1 ), BNC2 ( 0.54 )
1392	9	16658378	17392382	281	85	Blonde Hair	Dark Brown Hair	-0.96405	-1	-0.9052	0.929392	0.81939	1	2.01056e-31	BNC2 ( 0.46 ), CNTLN ( 0.7 )
1392	9	16658378	17392382	281	85	Blonde Hair	Skin Pigmentation	0.933159	0.88819	0.97595	0.870786	0.78888	0.95247	1.64879e-73	BNC2 ( 0.46 ), CNTLN ( 0.7 )
1392	9	16658378	17392382	281	85	Blonde Hair	Tanning Ability	-0.932766	-0.97957	-0.88446	0.870053	0.78228	0.95957	1.91067e-71	BNC2 ( 0.46 ), CNTLN ( 0.7 )
1392	9	16658378	17392382	281	85	Dark Brown Hair	Skin Pigmentation	-0.961988	-1	-0.90606	0.925422	0.82094	1	5.55532e-48	BNC2 ( 0.46 ), CNTLN ( 0.7 )
1392	9	16658378	17392382	281	85	Dark Brown Hair	Tanning Ability	0.939387	0.87381	1	0.882449	0.76355	1	1.00938e-46	BNC2 ( 0.46 ), CNTLN ( 0.7 )
1392	9	16658378	17392382	281	85	Skin Pigmentation	Tanning Ability	-0.997479	-1	-0.9893	0.994965	0.97872	1	0	BNC2 ( 0.46 ), CNTLN ( 0.7 )
1393	9	17392383	17990565	249	76	Skin Pigmentation	Tanning Ability	-0.89635	-1	-0.75825	0.803444	0.57494	1	3.61049e-12	CNTLN ( 0.3 ), SH3GL2 ( 1 )
1445	9	100310518	101596750	478	148	Blonde Hair	Dark Brown Hair	-0.857603	-1	-0.70053	0.735483	0.49074	1	2.96119e-09	TMOD1 ( 0.55 ), TSTD2 ( 1 ), NCBP1 ( 1 ), XPA ( 1 ), FOXE1 ( 1 ), C9orf156 ( 1 ), HEMGN ( 1 ), ANP32B ( 1 ), TRIM14 ( 1 ), NANS ( 1 ), CORO2A ( 1 ), TBC1D2 ( 1 ), GABBR2 ( 1 ), ANKS6 ( 1 ), GALNT12 ( 0.63 )
1470	9	126092932	127184582	340	104	Blonde Hair	Dark Brown Hair	-0.989752	-1	-0.97269	0.97961	0.94613	1	2.18232e-177	CRB2 ( 1 ), DENND1A ( 1 ), LHX2 ( 1 ), NEK6 ( 1 ), PSMB7 ( 1 )
1470	9	126092932	127184582	340	104	Blonde Hair	Red Hair	-0.779352	-1	-0.587	0.60739	0.34457	1	3.10636e-10	CRB2 ( 1 ), DENND1A ( 1 ), LHX2 ( 1 ), NEK6 ( 1 ), PSMB7 ( 1 )
1470	9	126092932	127184582	340	104	Blonde Hair	Skin Pigmentation	0.968899	0.888	1	0.938765	0.78854	1	6.10739e-34	CRB2 ( 1 ), DENND1A ( 1 ), LHX2 ( 1 ), NEK6 ( 1 ), PSMB7 ( 1 )
1470	9	126092932	127184582	340	104	Dark Brown Hair	Red Hair	0.659341	0.42837	0.96328	0.434731	0.1835	0.9279	1.83789e-07	CRB2 ( 1 ), DENND1A ( 1 ), LHX2 ( 1 ), NEK6 ( 1 ), PSMB7 ( 1 )
1470	9	126092932	127184582	340	104	Dark Brown Hair	Skin Pigmentation	-0.946716	-1	-0.86257	0.896271	0.74402	1	6.42206e-30	CRB2 ( 1 ), DENND1A ( 1 ), LHX2 ( 1 ), NEK6 ( 1 ), PSMB7 ( 1 )
1470	9	126092932	127184582	340	104	Red Hair	Skin Pigmentation	-0.876336	-1	-0.61723	0.767965	0.38097	1	1.43015e-07	CRB2 ( 1 ), DENND1A ( 1 ), LHX2 ( 1 ), NEK6 ( 1 ), PSMB7 ( 1 )
1559	10	79952997	81190573	490	176	Blonde Hair	Dark Brown Hair	-0.8349	-0.93141	-0.73238	0.697058	0.53638	0.86752	2.54421e-18	ZMIZ1 ( 1 ), PPIF ( 1 ), ZCCHC24 ( 0.77 )
1559	10	79952997	81190573	490	176	Blonde Hair	Skin Pigmentation	0.562838	0.34077	0.8115	0.316786	0.11612	0.65854	1.14543e-05	ZMIZ1 ( 1 ), PPIF ( 1 ), ZCCHC24 ( 0.77 )
1559	10	79952997	81190573	490	176	Dark Brown Hair	Skin Pigmentation	-0.591645	-0.8186	-0.3777	0.350044	0.14266	0.67011	2.21665e-06	ZMIZ1 ( 1 ), PPIF ( 1 ), ZCCHC24 ( 0.77 )
1579	10	101271452	102509298	369	88	Skin Pigmentation	Tanning Ability	-0.848706	-1	-0.63881	0.720302	0.40807	1	3.12019e-07	NKX2-3 ( 1 ), SLC25A28 ( 1 ), ENTPD7 ( 1 ), COX15 ( 1 ), CUTC ( 1 ), ABCC2 ( 1 ), DNMBP ( 1 ), CPN1 ( 1 ), ERLIN1 ( 1 ), CHUK ( 1 ), CWF19L1 ( 1 ), BLOC1S2 ( 1 ), PKD2L1 ( 1 ), SCD ( 1 ), WNT8B ( 1 ), SEC31B ( 1 ), NDUFB8 ( 1 ), HIF1AN ( 1 ), PAX2 ( 0.15 )
1592	10	118416050	119528730	299	108	Skin Pigmentation	Tanning Ability	-0.763132	-1	-0.48622	0.58237	0.23641	1	4.67955e-05	C10orf82 ( 1 ), HSPA12A ( 1 ), ENO4 ( 1 ), KIAA1598 ( 1 ), VAX1 ( 1 ), KCNK18 ( 1 ), SLC18A2 ( 1 ), PDZD8 ( 1 ), EMX2 ( 1 )
1593	10	119528731	120592839	389	121	Skin Pigmentation	Tanning Ability	-0.965215	-1	-0.92214	0.93164	0.85035	1	1.33142e-71	RAB11FIP2 ( 1 ), FAM204A ( 1 ), PRLHR ( 1 ), CACUL1 ( 1 )
1619	11	7191231	7915071	398	132	Blonde Hair	Dark Brown Hair	-0.809565	-0.9457	-0.66669	0.655396	0.44447	0.89436	1.0036e-10	SYT9 ( 1 ), OLFML1 ( 1 ), PPFIBP2 ( 1 ), CYB5R2 ( 1 ), OVCH2 ( 1 ), OR5P2 ( 1 ), OR5P3 ( 1 )
1627	11	15126768	16383386	373	94	Blonde Hair	Dark Brown Hair	-0.984331	-1	-0.90558	0.968907	0.82008	1	1.62308e-19	INSC ( 1 ), SOX6 ( 0.78 )
1627	11	15126768	16383386	373	94	Blonde Hair	Skin Pigmentation	0.572841	0.43826	0.70008	0.328147	0.19207	0.49012	5.0593e-12	INSC ( 1 ), SOX6 ( 0.78 )
1627	11	15126768	16383386	373	94	Blonde Hair	Tanning Ability	-0.641757	-0.81835	-0.47174	0.411852	0.22254	0.6697	4.69965e-10	INSC ( 1 ), SOX6 ( 0.78 )
1627	11	15126768	16383386	373	94	Dark Brown Hair	Skin Pigmentation	-0.602122	-0.76962	-0.43745	0.362551	0.19136	0.59232	1.23274e-08	INSC ( 1 ), SOX6 ( 0.78 )
1627	11	15126768	16383386	373	94	Dark Brown Hair	Tanning Ability	0.712333	0.51486	0.9161	0.507418	0.26508	0.83925	1.91319e-08	INSC ( 1 ), SOX6 ( 0.78 )
1627	11	15126768	16383386	373	94	Skin Pigmentation	Tanning Ability	-1	-1	-0.90763	1	0.8238	1	1.98194e-22	INSC ( 1 ), SOX6 ( 0.78 )
1628	11	16383387	17583948	391	94	Blonde Hair	Dark Brown Hair	-1	-1	-0.82845	1	0.68633	1	5.24568e-08	SOX6 ( 0.22 ), C11orf58 ( 1 ), LOC283278 ( 1 ), PLEKHA7 ( 1 ), Skin Pigmentation13 ( 1 ), PIK3C2A ( 1 ), NUCB2 ( 1 ), NCR3LG1 ( 1 ), KCNJ11 ( 1 ), ABCC8 ( 1 ), USH1C ( 1 ), OTOG ( 0.15 )
1628	11	16383387	17583948	391	94	Blonde Hair	Skin Pigmentation	0.689549	0.49456	0.89022	0.475478	0.24459	0.7925	3.50913e-08	SOX6 ( 0.22 ), C11orf58 ( 1 ), LOC283278 ( 1 ), PLEKHA7 ( 1 ), Skin Pigmentation13 ( 1 ), PIK3C2A ( 1 ), NUCB2 ( 1 ), NCR3LG1 ( 1 ), KCNJ11 ( 1 ), ABCC8 ( 1 ), USH1C ( 1 ), OTOG ( 0.15 )
1628	11	16383387	17583948	391	94	Blonde Hair	Tanning Ability	-0.639782	-0.91856	-0.3796	0.409321	0.1441	0.84375	1.76976e-05	SOX6 ( 0.22 ), C11orf58 ( 1 ), LOC283278 ( 1 ), PLEKHA7 ( 1 ), Skin Pigmentation13 ( 1 ), PIK3C2A ( 1 ), NUCB2 ( 1 ), NCR3LG1 ( 1 ), KCNJ11 ( 1 ), ABCC8 ( 1 ), USH1C ( 1 ), OTOG ( 0.15 )
1628	11	16383387	17583948	391	94	Dark Brown Hair	Skin Pigmentation	-0.892796	-1	-0.66557	0.797085	0.44299	1	5.01747e-08	SOX6 ( 0.22 ), C11orf58 ( 1 ), LOC283278 ( 1 ), PLEKHA7 ( 1 ), Skin Pigmentation13 ( 1 ), PIK3C2A ( 1 ), NUCB2 ( 1 ), NCR3LG1 ( 1 ), KCNJ11 ( 1 ), ABCC8 ( 1 ), USH1C ( 1 ), OTOG ( 0.15 )
1628	11	16383387	17583948	391	94	Dark Brown Hair	Tanning Ability	0.802437	0.49836	1	0.643906	0.24836	1	2.14669e-05	SOX6 ( 0.22 ), C11orf58 ( 1 ), LOC283278 ( 1 ), PLEKHA7 ( 1 ), Skin Pigmentation13 ( 1 ), PIK3C2A ( 1 ), NUCB2 ( 1 ), NCR3LG1 ( 1 ), KCNJ11 ( 1 ), ABCC8 ( 1 ), USH1C ( 1 ), OTOG ( 0.15 )
1628	11	16383387	17583948	391	94	Skin Pigmentation	Tanning Ability	-0.914132	-1	-0.7494	0.835637	0.56161	1	1.40392e-10	SOX6 ( 0.22 ), C11orf58 ( 1 ), LOC283278 ( 1 ), PLEKHA7 ( 1 ), Skin Pigmentation13 ( 1 ), PIK3C2A ( 1 ), NUCB2 ( 1 ), NCR3LG1 ( 1 ), KCNJ11 ( 1 ), ABCC8 ( 1 ), USH1C ( 1 ), OTOG ( 0.15 )
1656	11	43949378	45019559	483	181	Blonde Hair	Dark Brown Hair	-0.700021	-0.8691	-0.52296	0.490029	0.27348	0.75534	1.18385e-07	C11orf96 ( 1 ), ACCSL ( 1 ), ACCS ( 1 ), EXT2 ( 1 ), ALX4 ( 1 ), CD82 ( 1 ), TSPAN18 ( 1 ), TP53I11 ( 1 )
1656	11	43949378	45019559	483	181	Dark Brown Hair	Skin Pigmentation	-0.668049	-0.93229	-0.42336	0.446289	0.17923	0.86916	5.96966e-06	C11orf96 ( 1 ), ACCSL ( 1 ), ACCS ( 1 ), EXT2 ( 1 ), ALX4 ( 1 ), CD82 ( 1 ), TSPAN18 ( 1 ), TP53I11 ( 1 )
1672	11	61717118	62800368	249	83	Blonde Hair	Dark Brown Hair	-0.898116	-1	-0.73669	0.806613	0.54272	1	1.52197e-08	BEST1 ( 1 ), FTH1 ( 1 ), INCENP ( 1 ), SCGB1D1 ( 1 ), SCGB2A1 ( 1 ), SCGB1D2 ( 1 ), SCGB2A2 ( 1 ), SCGB1D4 ( 1 ), ASRGL1 ( 1 ), SCGB1A1 ( 1 ), AHNAK ( 1 ), EEF1G ( 1 ), TUT1 ( 1 ), MTA2 ( 1 ), EML3 ( 1 ), ROM1 ( 1 ), B3GAT3 ( 1 ), GANAB ( 1 ), INTS5 ( 1 ), LBHD1 ( 1 ), METTL12 ( 1 ), UQCC3 ( 1 ), UBXN1 ( 1 ), LRRN4CL ( 1 ), BSCL2 ( 1 ), GNG3 ( 1 ), HNRNPUL2 ( 1 ), TTC9C ( 1 ), ZBTB3 ( 1 ), POLR2G…
1672	11	61717118	62800368	249	83	Blonde Hair	Skin Pigmentation	0.70842	0.45135	0.99503	0.501858	0.20372	0.99009	1.00076e-05	BEST1 ( 1 ), FTH1 ( 1 ), INCENP ( 1 ), SCGB1D1 ( 1 ), SCGB2A1 ( 1 ), SCGB1D2 ( 1 ), SCGB2A2 ( 1 ), SCGB1D4 ( 1 ), ASRGL1 ( 1 ), SCGB1A1 ( 1 ), AHNAK ( 1 ), EEF1G ( 1 ), TUT1 ( 1 ), MTA2 ( 1 ), EML3 ( 1 ), ROM1 ( 1 ), B3GAT3 ( 1 ), GANAB ( 1 ), INTS5 ( 1 ), LBHD1 ( 1 ), METTL12 ( 1 ), UQCC3 ( 1 ), UBXN1 ( 1 ), LRRN4CL ( 1 ), BSCL2 ( 1 ), GNG3 ( 1 ), HNRNPUL2 ( 1 ), TTC9C ( 1 ), ZBTB3 ( 1 ), POLR2G…
1674	11	64594823	66782661	410	96	Blonde Hair	Dark Brown Hair	-1	-1	-0.88578	1	0.78461	1	2.08006e-13	CDC42BPG ( 0.84 ), EHD1 ( 1 ), ATG2A ( 1 ), PPP2R5B ( 1 ), GPHA2 ( 1 ), C11orf85 ( 1 ), BATF2 ( 1 ), ARL2 ( 1 ), SNX15 ( 1 ), SAC3D1 ( 1 ), NAALADL1 ( 1 ), CDCA5 ( 1 ), ZFPL1 ( 1 ), TMEM262 ( 1 ), VPS51 ( 1 ), TM7SF2 ( 1 ), ZNHIT2 ( 1 ), FAU ( 1 ), MRPL49 ( 1 ), SYVN1 ( 1 ), SPDYC ( 1 ), CAPN1 ( 1 ), SLC22A20 ( 1 ), POLA2 ( 1 ), CDC42EP2 ( 1 ), DPF2 ( 1 ), TIGD3 ( 1 ), SLC25A45 ( 1 ), FRMD8 ( 1 )…
1674	11	64594823	66782661	410	96	Blonde Hair	Skin Pigmentation	0.596299	0.35257	0.85282	0.355572	0.1243	0.7273	2.34532e-05	CDC42BPG ( 0.84 ), EHD1 ( 1 ), ATG2A ( 1 ), PPP2R5B ( 1 ), GPHA2 ( 1 ), C11orf85 ( 1 ), BATF2 ( 1 ), ARL2 ( 1 ), SNX15 ( 1 ), SAC3D1 ( 1 ), NAALADL1 ( 1 ), CDCA5 ( 1 ), ZFPL1 ( 1 ), TMEM262 ( 1 ), VPS51 ( 1 ), TM7SF2 ( 1 ), ZNHIT2 ( 1 ), FAU ( 1 ), MRPL49 ( 1 ), SYVN1 ( 1 ), SPDYC ( 1 ), CAPN1 ( 1 ), SLC22A20 ( 1 ), POLA2 ( 1 ), CDC42EP2 ( 1 ), DPF2 ( 1 ), TIGD3 ( 1 ), SLC25A45 ( 1 ), FRMD8 ( 1 )…
1674	11	64594823	66782661	410	96	Skin Pigmentation	Tanning Ability	-0.852017	-1	-0.60512	0.725933	0.36618	1	4.68966e-06	CDC42BPG ( 0.84 ), EHD1 ( 1 ), ATG2A ( 1 ), PPP2R5B ( 1 ), GPHA2 ( 1 ), C11orf85 ( 1 ), BATF2 ( 1 ), ARL2 ( 1 ), SNX15 ( 1 ), SAC3D1 ( 1 ), NAALADL1 ( 1 ), CDCA5 ( 1 ), ZFPL1 ( 1 ), TMEM262 ( 1 ), VPS51 ( 1 ), TM7SF2 ( 1 ), ZNHIT2 ( 1 ), FAU ( 1 ), MRPL49 ( 1 ), SYVN1 ( 1 ), SPDYC ( 1 ), CAPN1 ( 1 ), SLC22A20 ( 1 ), POLA2 ( 1 ), CDC42EP2 ( 1 ), DPF2 ( 1 ), TIGD3 ( 1 ), SLC25A45 ( 1 ), FRMD8 ( 1 )…
1675	11	66782662	68000949	156	46	Blonde Hair	Dark Brown Hair	-0.840737	-1	-0.65588	0.706839	0.43018	1	1.1564e-06	SYT12 ( 1 ), RHOD ( 1 ), KDM2A ( 1 ), ADRBK1 ( 1 ), ANKRD13D ( 1 ), SSH3 ( 1 ), POLD4 ( 1 ), CLCF1 ( 1 ), RAD9A ( 1 ), PPP1CA ( 1 ), TBC1D10C ( 1 ), CARNS1 ( 1 ), Skin Pigmentation6KB2 ( 1 ), PTPRCAP ( 1 ), CORO1B ( 1 ), GPR152 ( 1 ), CABP4 ( 1 ), TMEM134 ( 1 ), AIP ( 1 ), PITPNM1 ( 1 ), CDK2AP2 ( 1 ), CABP2 ( 1 ), GSTP1 ( 1 ), NDUFV1 ( 1 ), NUDT8 ( 1 ), TBX10 ( 1 ), ACY3 ( 1 ), ALDH3B2 ( 1 ), UN…
1675	11	66782662	68000949	156	46	Blonde Hair	Skin Pigmentation	1	0.78763	1	1	0.62036	1	5.04146e-08	SYT12 ( 1 ), RHOD ( 1 ), KDM2A ( 1 ), ADRBK1 ( 1 ), ANKRD13D ( 1 ), SSH3 ( 1 ), POLD4 ( 1 ), CLCF1 ( 1 ), RAD9A ( 1 ), PPP1CA ( 1 ), TBC1D10C ( 1 ), CARNS1 ( 1 ), Skin Pigmentation6KB2 ( 1 ), PTPRCAP ( 1 ), CORO1B ( 1 ), GPR152 ( 1 ), CABP4 ( 1 ), TMEM134 ( 1 ), AIP ( 1 ), PITPNM1 ( 1 ), CDK2AP2 ( 1 ), CABP2 ( 1 ), GSTP1 ( 1 ), NDUFV1 ( 1 ), NUDT8 ( 1 ), TBX10 ( 1 ), ACY3 ( 1 ), ALDH3B2 ( 1 ), UN…
1675	11	66782662	68000949	156	46	Dark Brown Hair	Skin Pigmentation	-0.91677	-1	-0.71705	0.840468	0.51416	1	1.52432e-07	SYT12 ( 1 ), RHOD ( 1 ), KDM2A ( 1 ), ADRBK1 ( 1 ), ANKRD13D ( 1 ), SSH3 ( 1 ), POLD4 ( 1 ), CLCF1 ( 1 ), RAD9A ( 1 ), PPP1CA ( 1 ), TBC1D10C ( 1 ), CARNS1 ( 1 ), Skin Pigmentation6KB2 ( 1 ), PTPRCAP ( 1 ), CORO1B ( 1 ), GPR152 ( 1 ), CABP4 ( 1 ), TMEM134 ( 1 ), AIP ( 1 ), PITPNM1 ( 1 ), CDK2AP2 ( 1 ), CABP2 ( 1 ), GSTP1 ( 1 ), NDUFV1 ( 1 ), NUDT8 ( 1 ), TBX10 ( 1 ), ACY3 ( 1 ), ALDH3B2 ( 1 ), UN…
1676	11	68000950	68887344	239	62	Skin Pigmentation	Blonde Hair	-0.928157	-1	-0.84013	0.861476	0.70582	1	1.09223e-28	C11orf24 ( 1 ), LRP5 ( 1 ), PPP6R3 ( 1 ), GAL ( 1 ), MTL5 ( 1 ), CPT1A ( 1 ), MRPL21 ( 1 ), IGHMBP2 ( 1 ), MRGPRD ( 1 ), MRGPRF ( 1 ), TPCN2 ( 1 )
1676	11	68000950	68887344	239	62	Skin Pigmentation	Dark Brown Hair	0.96205	0.88119	1	0.92554	0.77649	1	1.05411e-29	C11orf24 ( 1 ), LRP5 ( 1 ), PPP6R3 ( 1 ), GAL ( 1 ), MTL5 ( 1 ), CPT1A ( 1 ), MRPL21 ( 1 ), IGHMBP2 ( 1 ), MRGPRD ( 1 ), MRGPRF ( 1 ), TPCN2 ( 1 )
1676	11	68000950	68887344	239	62	Skin Pigmentation	Skin Pigmentation	-0.90909	-1	-0.81342	0.826444	0.66166	1	5.99622e-26	C11orf24 ( 1 ), LRP5 ( 1 ), PPP6R3 ( 1 ), GAL ( 1 ), MTL5 ( 1 ), CPT1A ( 1 ), MRPL21 ( 1 ), IGHMBP2 ( 1 ), MRGPRD ( 1 ), MRGPRF ( 1 ), TPCN2 ( 1 )
1676	11	68000950	68887344	239	62	Skin Pigmentation	Tanning Ability	0.912978	0.80096	1	0.83353	0.64154	1	3.62143e-20	C11orf24 ( 1 ), LRP5 ( 1 ), PPP6R3 ( 1 ), GAL ( 1 ), MTL5 ( 1 ), CPT1A ( 1 ), MRPL21 ( 1 ), IGHMBP2 ( 1 ), MRGPRD ( 1 ), MRGPRF ( 1 ), TPCN2 ( 1 )
1676	11	68000950	68887344	239	62	Blonde Hair	Dark Brown Hair	-0.982764	-0.99497	-0.9688	0.965826	0.93857	0.98997	6.43388e-234	C11orf24 ( 1 ), LRP5 ( 1 ), PPP6R3 ( 1 ), GAL ( 1 ), MTL5 ( 1 ), CPT1A ( 1 ), MRPL21 ( 1 ), IGHMBP2 ( 1 ), MRGPRD ( 1 ), MRGPRF ( 1 ), TPCN2 ( 1 )
1676	11	68000950	68887344	239	62	Blonde Hair	Skin Pigmentation	0.977315	0.95687	0.99683	0.955145	0.91561	0.99367	1.49982e-180	C11orf24 ( 1 ), LRP5 ( 1 ), PPP6R3 ( 1 ), GAL ( 1 ), MTL5 ( 1 ), CPT1A ( 1 ), MRPL21 ( 1 ), IGHMBP2 ( 1 ), MRGPRD ( 1 ), MRGPRF ( 1 ), TPCN2 ( 1 )
1676	11	68000950	68887344	239	62	Blonde Hair	Tanning Ability	-0.995139	-1	-0.96088	0.990301	0.9233	1	1.0328e-70	C11orf24 ( 1 ), LRP5 ( 1 ), PPP6R3 ( 1 ), GAL ( 1 ), MTL5 ( 1 ), CPT1A ( 1 ), MRPL21 ( 1 ), IGHMBP2 ( 1 ), MRGPRD ( 1 ), MRGPRF ( 1 ), TPCN2 ( 1 )
1676	11	68000950	68887344	239	62	Dark Brown Hair	Skin Pigmentation	-0.989541	-1	-0.97181	0.979192	0.94442	1	1.01569e-172	C11orf24 ( 1 ), LRP5 ( 1 ), PPP6R3 ( 1 ), GAL ( 1 ), MTL5 ( 1 ), CPT1A ( 1 ), MRPL21 ( 1 ), IGHMBP2 ( 1 ), MRGPRD ( 1 ), MRGPRF ( 1 ), TPCN2 ( 1 )
1676	11	68000950	68887344	239	62	Dark Brown Hair	Tanning Ability	0.985933	0.94836	1	0.972064	0.89939	1	7.9955e-67	C11orf24 ( 1 ), LRP5 ( 1 ), PPP6R3 ( 1 ), GAL ( 1 ), MTL5 ( 1 ), CPT1A ( 1 ), MRPL21 ( 1 ), IGHMBP2 ( 1 ), MRGPRD ( 1 ), MRGPRF ( 1 ), TPCN2 ( 1 )
1676	11	68000950	68887344	239	62	Skin Pigmentation	Tanning Ability	-0.996828	-1	-0.96749	0.993667	0.93604	1	1.20445e-64	C11orf24 ( 1 ), LRP5 ( 1 ), PPP6R3 ( 1 ), GAL ( 1 ), MTL5 ( 1 ), CPT1A ( 1 ), MRPL21 ( 1 ), IGHMBP2 ( 1 ), MRGPRD ( 1 ), MRGPRF ( 1 ), TPCN2 ( 1 )
1677	11	68887345	69713996	268	98	Skin Pigmentation	Blonde Hair	-0.937941	-1	-0.85331	0.879734	0.72814	1	1.64575e-34	MYEOV ( 1 ), CCND1 ( 1 ), ORAOV1 ( 1 ), FGF19 ( 1 ), FGF4 ( 1 ), FGF3 ( 1 )
1677	11	68887345	69713996	268	98	Skin Pigmentation	Dark Brown Hair	0.919204	0.82724	1	0.844936	0.68433	1	9.96595e-31	MYEOV ( 1 ), CCND1 ( 1 ), ORAOV1 ( 1 ), FGF19 ( 1 ), FGF4 ( 1 ), FGF3 ( 1 )
1677	11	68887345	69713996	268	98	Skin Pigmentation	Skin Pigmentation	-0.893593	-0.99708	-0.795	0.798508	0.63202	0.99416	1.17426e-28	MYEOV ( 1 ), CCND1 ( 1 ), ORAOV1 ( 1 ), FGF19 ( 1 ), FGF4 ( 1 ), FGF3 ( 1 )
1677	11	68887345	69713996	268	98	Skin Pigmentation	Tanning Ability	0.848494	0.72608	0.97422	0.719942	0.52719	0.94911	9.81038e-21	MYEOV ( 1 ), CCND1 ( 1 ), ORAOV1 ( 1 ), FGF19 ( 1 ), FGF4 ( 1 ), FGF3 ( 1 )
1677	11	68887345	69713996	268	98	Blonde Hair	Dark Brown Hair	-0.981935	-0.99402	-0.96925	0.964197	0.93944	0.98808	1.02736e-290	MYEOV ( 1 ), CCND1 ( 1 ), ORAOV1 ( 1 ), FGF19 ( 1 ), FGF4 ( 1 ), FGF3 ( 1 )
1677	11	68887345	69713996	268	98	Blonde Hair	Eye Colour	-0.660127	-0.90074	-0.46705	0.435768	0.21814	0.81133	4.60488e-09	MYEOV ( 1 ), CCND1 ( 1 ), ORAOV1 ( 1 ), FGF19 ( 1 ), FGF4 ( 1 ), FGF3 ( 1 )
1677	11	68887345	69713996	268	98	Blonde Hair	Skin Pigmentation	0.962966	0.94058	0.98393	0.927304	0.88469	0.96813	4.56484e-210	MYEOV ( 1 ), CCND1 ( 1 ), ORAOV1 ( 1 ), FGF19 ( 1 ), FGF4 ( 1 ), FGF3 ( 1 )
1677	11	68887345	69713996	268	98	Blonde Hair	Tanning Ability	-0.919355	-0.96573	-0.87176	0.845214	0.75997	0.93264	1.7949e-81	MYEOV ( 1 ), CCND1 ( 1 ), ORAOV1 ( 1 ), FGF19 ( 1 ), FGF4 ( 1 ), FGF3 ( 1 )
1677	11	68887345	69713996	268	98	Dark Brown Hair	Eye Colour	0.666664	0.47109	0.91513	0.444441	0.22192	0.83746	7.87705e-09	MYEOV ( 1 ), CCND1 ( 1 ), ORAOV1 ( 1 ), FGF19 ( 1 ), FGF4 ( 1 ), FGF3 ( 1 )
1677	11	68887345	69713996	268	98	Dark Brown Hair	Skin Pigmentation	-0.99028	-1	-0.97171	0.980655	0.94421	1	4.47736e-211	MYEOV ( 1 ), CCND1 ( 1 ), ORAOV1 ( 1 ), FGF19 ( 1 ), FGF4 ( 1 ), FGF3 ( 1 )
1677	11	68887345	69713996	268	98	Dark Brown Hair	Tanning Ability	0.943572	0.8987	0.98717	0.890329	0.80765	0.97451	8.50536e-77	MYEOV ( 1 ), CCND1 ( 1 ), ORAOV1 ( 1 ), FGF19 ( 1 ), FGF4 ( 1 ), FGF3 ( 1 )
1677	11	68887345	69713996	268	98	Eye Colour	Skin Pigmentation	-0.705266	-0.95142	-0.51345	0.4974	0.26363	0.90519	1.63179e-09	MYEOV ( 1 ), CCND1 ( 1 ), ORAOV1 ( 1 ), FGF19 ( 1 ), FGF4 ( 1 ), FGF3 ( 1 )
1677	11	68887345	69713996	268	98	Eye Colour	Tanning Ability	0.780675	0.57247	1	0.609454	0.32772	1	1.34359e-09	MYEOV ( 1 ), CCND1 ( 1 ), ORAOV1 ( 1 ), FGF19 ( 1 ), FGF4 ( 1 ), FGF3 ( 1 )
1677	11	68887345	69713996	268	98	Skin Pigmentation	Tanning Ability	-0.981229	-1	-0.94716	0.962811	0.89712	1	1.54291e-80	MYEOV ( 1 ), CCND1 ( 1 ), ORAOV1 ( 1 ), FGF19 ( 1 ), FGF4 ( 1 ), FGF3 ( 1 )
1684	11	77719871	78912252	328	109	Blonde Hair	Dark Brown Hair	-0.95803	-1	-0.87116	0.917821	0.75892	1	4.34987e-18	KCTD14 ( 1 ), NDUFC2-KCTD14 ( 1 ), THRSP ( 1 ), NDUFC2 ( 1 ), ALG8 ( 1 ), KCTD21 ( 1 ), USP35 ( 1 ), GAB2 ( 1 ), NARS2 ( 1 ), TENM4 ( 0.7 )
1684	11	77719871	78912252	328	109	Blonde Hair	Skin Pigmentation	1	0.86491	1	1	0.74807	1	5.7314e-18	KCTD14 ( 1 ), NDUFC2-KCTD14 ( 1 ), THRSP ( 1 ), NDUFC2 ( 1 ), ALG8 ( 1 ), KCTD21 ( 1 ), USP35 ( 1 ), GAB2 ( 1 ), NARS2 ( 1 ), TENM4 ( 0.7 )
1684	11	77719871	78912252	328	109	Blonde Hair	Tanning Ability	-0.749166	-1	-0.47534	0.56125	0.22594	1	3.69785e-06	KCTD14 ( 1 ), NDUFC2-KCTD14 ( 1 ), THRSP ( 1 ), NDUFC2 ( 1 ), ALG8 ( 1 ), KCTD21 ( 1 ), USP35 ( 1 ), GAB2 ( 1 ), NARS2 ( 1 ), TENM4 ( 0.7 )
1684	11	77719871	78912252	328	109	Dark Brown Hair	Skin Pigmentation	-0.948982	-1	-0.84	0.900566	0.7056	1	3.33127e-20	KCTD14 ( 1 ), NDUFC2-KCTD14 ( 1 ), THRSP ( 1 ), NDUFC2 ( 1 ), ALG8 ( 1 ), KCTD21 ( 1 ), USP35 ( 1 ), GAB2 ( 1 ), NARS2 ( 1 ), TENM4 ( 0.7 )
1684	11	77719871	78912252	328	109	Dark Brown Hair	Tanning Ability	0.70862	0.4676	1	0.502142	0.21865	1	1.32635e-06	KCTD14 ( 1 ), NDUFC2-KCTD14 ( 1 ), THRSP ( 1 ), NDUFC2 ( 1 ), ALG8 ( 1 ), KCTD21 ( 1 ), USP35 ( 1 ), GAB2 ( 1 ), NARS2 ( 1 ), TENM4 ( 0.7 )
1684	11	77719871	78912252	328	109	Skin Pigmentation	Tanning Ability	-0.839458	-1	-0.62598	0.70469	0.39185	1	3.91661e-07	KCTD14 ( 1 ), NDUFC2-KCTD14 ( 1 ), THRSP ( 1 ), NDUFC2 ( 1 ), ALG8 ( 1 ), KCTD21 ( 1 ), USP35 ( 1 ), GAB2 ( 1 ), NARS2 ( 1 ), TENM4 ( 0.7 )
1693	11	86629334	87676870	383	96	Skin Pigmentation	Tanning Ability	-1	-1	-0.83228	1	0.69269	1	8.97935e-10	FZD4 ( 1 ), TMEM135 ( 1 )
1694	11	87676871	88359287	258	87	Overall RPE Thickness	Blonde Hair	0.416269	0.24901	0.5833	0.17328	0.062	0.34023	5.74328e-06	RAB38 ( 1 ), CTSC ( 1 ), GRM5 ( 0.22 )
1694	11	87676871	88359287	258	87	Overall RPE Thickness	Skin Pigmentation	0.600135	0.4766	0.72579	0.360162	0.22714	0.52676	4.70543e-16	RAB38 ( 1 ), CTSC ( 1 ), GRM5 ( 0.22 )
1694	11	87676871	88359287	258	87	Overall RPE Thickness	Tanning Ability	-0.639126	-0.75818	-0.51548	0.408482	0.26572	0.57484	8.21837e-18	RAB38 ( 1 ), CTSC ( 1 ), GRM5 ( 0.22 )
1694	11	87676871	88359287	258	87	Skin Pigmentation	Blonde Hair	-0.719506	-1	-0.46739	0.517689	0.21845	1	1.02382e-06	RAB38 ( 1 ), CTSC ( 1 ), GRM5 ( 0.22 )
1694	11	87676871	88359287	258	87	Skin Pigmentation	Dark Brown Hair	0.624697	0.36303	0.96623	0.390246	0.13179	0.93361	4.28016e-05	RAB38 ( 1 ), CTSC ( 1 ), GRM5 ( 0.22 )
1694	11	87676871	88359287	258	87	Skin Pigmentation	Skin Pigmentation	-0.732372	-1	-0.52391	0.536369	0.27448	1	1.19783e-08	RAB38 ( 1 ), CTSC ( 1 ), GRM5 ( 0.22 )
1694	11	87676871	88359287	258	87	Skin Pigmentation	Tanning Ability	0.719528	0.5018	1	0.517721	0.25181	1	1.45644e-08	RAB38 ( 1 ), CTSC ( 1 ), GRM5 ( 0.22 )
1694	11	87676871	88359287	258	87	Blonde Hair	Dark Brown Hair	-1	-1	-0.95008	1	0.90264	1	3.29287e-34	RAB38 ( 1 ), CTSC ( 1 ), GRM5 ( 0.22 )
1694	11	87676871	88359287	258	87	Blonde Hair	Skin Pigmentation	0.972117	0.92593	1	0.945011	0.85735	1	3.88549e-60	RAB38 ( 1 ), CTSC ( 1 ), GRM5 ( 0.22 )
1694	11	87676871	88359287	258	87	Blonde Hair	Tanning Ability	-0.960365	-1	-0.9084	0.922302	0.8252	1	9.68886e-58	RAB38 ( 1 ), CTSC ( 1 ), GRM5 ( 0.22 )
1694	11	87676871	88359287	258	87	Dark Brown Hair	Skin Pigmentation	-0.847781	-0.92226	-0.77346	0.718733	0.59825	0.85057	6.09652e-37	RAB38 ( 1 ), CTSC ( 1 ), GRM5 ( 0.22 )
1694	11	87676871	88359287	258	87	Dark Brown Hair	Tanning Ability	0.834049	0.75274	0.91389	0.695637	0.56661	0.83519	1.82102e-37	RAB38 ( 1 ), CTSC ( 1 ), GRM5 ( 0.22 )
1694	11	87676871	88359287	258	87	Skin Pigmentation	Tanning Ability	-0.990942	-1	-0.97734	0.981966	0.95518	1	7.68059e-260	RAB38 ( 1 ), CTSC ( 1 ), GRM5 ( 0.22 )
1695	11	88359288	89209738	179	41	Overall RPE Thickness	Skin Pigmentation	-0.75691	-0.92004	-0.58831	0.572913	0.3461	0.84647	7.36232e-11	GRM5 ( 0.78 ), TYR ( 1 ), NOX4 ( 0.57 )
1695	11	88359288	89209738	179	41	Overall RPE Thickness	Blonde Hair	0.569251	0.47333	0.66275	0.324046	0.22404	0.43924	8.39548e-23	GRM5 ( 0.78 ), TYR ( 1 ), NOX4 ( 0.57 )
1695	11	88359288	89209738	179	41	Overall RPE Thickness	Dark Brown Hair	-0.474317	-0.57482	-0.37329	0.224976	0.13935	0.33041	3.77251e-16	GRM5 ( 0.78 ), TYR ( 1 ), NOX4 ( 0.57 )
1695	11	88359288	89209738	179	41	Overall RPE Thickness	Eye Colour	-0.987513	-1	-0.91434	0.975182	0.83601	1	1.93344e-26	GRM5 ( 0.78 ), TYR ( 1 ), NOX4 ( 0.57 )
1695	11	88359288	89209738	179	41	Overall RPE Thickness	Skin Pigmentation	0.602244	0.51435	0.68689	0.362697	0.26456	0.47182	1.4409e-28	GRM5 ( 0.78 ), TYR ( 1 ), NOX4 ( 0.57 )
1695	11	88359288	89209738	179	41	Overall RPE Thickness	Tanning Ability	-0.63803	-0.71954	-0.55186	0.407083	0.30455	0.51773	1.25169e-31	GRM5 ( 0.78 ), TYR ( 1 ), NOX4 ( 0.57 )
1695	11	88359288	89209738	179	41	Skin Pigmentation	Blonde Hair	-0.902075	-1	-0.78884	0.81374	0.62227	1	2.16748e-19	GRM5 ( 0.78 ), TYR ( 1 ), NOX4 ( 0.57 )
1695	11	88359288	89209738	179	41	Skin Pigmentation	Dark Brown Hair	0.861128	0.73417	0.98848	0.741541	0.539	0.9771	1.18517e-17	GRM5 ( 0.78 ), TYR ( 1 ), NOX4 ( 0.57 )
1695	11	88359288	89209738	179	41	Skin Pigmentation	Eye Colour	0.793041	0.60736	0.97574	0.628914	0.36889	0.95207	2.32085e-09	GRM5 ( 0.78 ), TYR ( 1 ), NOX4 ( 0.57 )
1695	11	88359288	89209738	179	41	Skin Pigmentation	Skin Pigmentation	-0.869509	-0.99496	-0.75153	0.756045	0.56479	0.98995	2.62474e-19	GRM5 ( 0.78 ), TYR ( 1 ), NOX4 ( 0.57 )
1695	11	88359288	89209738	179	41	Skin Pigmentation	Tanning Ability	0.863529	0.74327	0.98834	0.745682	0.55246	0.97682	5.09942e-19	GRM5 ( 0.78 ), TYR ( 1 ), NOX4 ( 0.57 )
1695	11	88359288	89209738	179	41	Blonde Hair	Dark Brown Hair	-0.992892	-1	-0.98384	0.985834	0.96795	1	8.74562e-302	GRM5 ( 0.78 ), TYR ( 1 ), NOX4 ( 0.57 )
1695	11	88359288	89209738	179	41	Blonde Hair	Eye Colour	-0.756045	-0.85604	-0.65394	0.571604	0.42764	0.7328	1.11712e-23	GRM5 ( 0.78 ), TYR ( 1 ), NOX4 ( 0.57 )
1695	11	88359288	89209738	179	41	Blonde Hair	Skin Pigmentation	0.892531	0.86948	0.91429	0.796611	0.75599	0.83592	3.17971e-292	GRM5 ( 0.78 ), TYR ( 1 ), NOX4 ( 0.57 )
1695	11	88359288	89209738	179	41	Blonde Hair	Tanning Ability	-0.861558	-0.88768	-0.83488	0.742282	0.69703	0.78798	3.13486e-272	GRM5 ( 0.78 ), TYR ( 1 ), NOX4 ( 0.57 )
1695	11	88359288	89209738	179	41	Dark Brown Hair	Eye Colour	0.685625	0.57029	0.79592	0.470081	0.32523	0.63349	1.1596e-19	GRM5 ( 0.78 ), TYR ( 1 ), NOX4 ( 0.57 )
1695	11	88359288	89209738	179	41	Dark Brown Hair	Skin Pigmentation	-0.866309	-0.89202	-0.8398	0.750491	0.70527	0.7957	4.52926e-237	GRM5 ( 0.78 ), TYR ( 1 ), NOX4 ( 0.57 )
1695	11	88359288	89209738	179	41	Dark Brown Hair	Tanning Ability	0.829311	0.79872	0.8594	0.687757	0.63796	0.73857	2.89851e-218	GRM5 ( 0.78 ), TYR ( 1 ), NOX4 ( 0.57 )
1695	11	88359288	89209738	179	41	Eye Colour	Skin Pigmentation	-0.741308	-0.83966	-0.64149	0.549537	0.41151	0.70503	4.62898e-25	GRM5 ( 0.78 ), TYR ( 1 ), NOX4 ( 0.57 )
1695	11	88359288	89209738	179	41	Eye Colour	Tanning Ability	0.752228	0.65163	0.8512	0.565846	0.42462	0.72454	1.08377e-25	GRM5 ( 0.78 ), TYR ( 1 ), NOX4 ( 0.57 )
1695	11	88359288	89209738	179	41	Skin Pigmentation	Tanning Ability	-0.992495	-0.99681	-0.98777	0.985046	0.97568	0.99364	0	GRM5 ( 0.78 ), TYR ( 1 ), NOX4 ( 0.57 )
1696	11	89209739	90199932	144	33	Blonde Hair	Dark Brown Hair	-0.98374	-1	-0.90036	0.967744	0.81064	1	1.19933e-11	NOX4 ( 0.43 ), FOLH1B ( 1 ), TRIM77 ( 1 ), TRIM49 ( 1 ), TRIM64B ( 1 ), TRIM49D1 ( 1 ), TRIM49D2 ( 1 ), TRIM64 ( 1 ), TRIM49C ( 1 ), UBTFL1 ( 1 ), NAALAD2 ( 1 ), CHORDC1 ( 1 )
1696	11	89209739	90199932	144	33	Blonde Hair	Skin Pigmentation	0.974861	0.90854	1	0.950354	0.82545	1	3.85578e-27	NOX4 ( 0.43 ), FOLH1B ( 1 ), TRIM77 ( 1 ), TRIM49 ( 1 ), TRIM64B ( 1 ), TRIM49D1 ( 1 ), TRIM49D2 ( 1 ), TRIM64 ( 1 ), TRIM49C ( 1 ), UBTFL1 ( 1 ), NAALAD2 ( 1 ), CHORDC1 ( 1 )
1696	11	89209739	90199932	144	33	Blonde Hair	Tanning Ability	-0.964155	-1	-0.89005	0.929595	0.79219	1	7.40465e-27	NOX4 ( 0.43 ), FOLH1B ( 1 ), TRIM77 ( 1 ), TRIM49 ( 1 ), TRIM64B ( 1 ), TRIM49D1 ( 1 ), TRIM49D2 ( 1 ), TRIM64 ( 1 ), TRIM49C ( 1 ), UBTFL1 ( 1 ), NAALAD2 ( 1 ), CHORDC1 ( 1 )
1696	11	89209739	90199932	144	33	Dark Brown Hair	Skin Pigmentation	-0.863204	-0.9737	-0.74679	0.745121	0.5577	0.94809	1.09913e-16	NOX4 ( 0.43 ), FOLH1B ( 1 ), TRIM77 ( 1 ), TRIM49 ( 1 ), TRIM64B ( 1 ), TRIM49D1 ( 1 ), TRIM49D2 ( 1 ), TRIM64 ( 1 ), TRIM49C ( 1 ), UBTFL1 ( 1 ), NAALAD2 ( 1 ), CHORDC1 ( 1 )
1696	11	89209739	90199932	144	33	Dark Brown Hair	Tanning Ability	0.903983	0.79455	1	0.817185	0.63131	1	2.26535e-18	NOX4 ( 0.43 ), FOLH1B ( 1 ), TRIM77 ( 1 ), TRIM49 ( 1 ), TRIM64B ( 1 ), TRIM49D1 ( 1 ), TRIM49D2 ( 1 ), TRIM64 ( 1 ), TRIM49C ( 1 ), UBTFL1 ( 1 ), NAALAD2 ( 1 ), CHORDC1 ( 1 )
1696	11	89209739	90199932	144	33	Skin Pigmentation	Tanning Ability	-0.979878	-1	-0.95319	0.960161	0.90858	1	7.48006e-87	NOX4 ( 0.43 ), FOLH1B ( 1 ), TRIM77 ( 1 ), TRIM49 ( 1 ), TRIM64B ( 1 ), TRIM49D1 ( 1 ), TRIM49D2 ( 1 ), TRIM64 ( 1 ), TRIM49C ( 1 ), UBTFL1 ( 1 ), NAALAD2 ( 1 ), CHORDC1 ( 1 )
1697	11	90199933	90967061	215	40	Blonde Hair	Dark Brown Hair	-0.886289	-1	-0.72787	0.785508	0.52979	1	1.831e-07	NA
1697	11	90199933	90967061	215	40	Blonde Hair	Skin Pigmentation	0.957718	0.84172	1	0.917224	0.70849	1	6.29779e-15	NA
1697	11	90199933	90967061	215	40	Blonde Hair	Tanning Ability	-0.994318	-1	-0.88548	0.988668	0.78407	1	6.64964e-16	NA
1697	11	90199933	90967061	215	40	Dark Brown Hair	Skin Pigmentation	-0.898673	-1	-0.75325	0.807613	0.56739	1	3.70381e-11	NA
1697	11	90199933	90967061	215	40	Dark Brown Hair	Tanning Ability	0.956861	0.81696	1	0.915583	0.66743	1	6.21456e-12	NA
1697	11	90199933	90967061	215	40	Skin Pigmentation	Tanning Ability	-0.974607	-1	-0.91059	0.949858	0.82918	1	1.55272e-23	NA
1698	11	90967062	92209168	374	83	Skin Pigmentation	Tanning Ability	-0.863928	-1	-0.65162	0.746371	0.42462	1	4.97066e-07	FAT3 ( 0.28 )
1764	12	23923799	25058714	538	166	Blonde Hair	Dark Brown Hair	-0.746613	-0.90298	-0.58174	0.55743	0.33842	0.81537	1.44803e-08	SOX5 ( 0.77 ), BCAT1 ( 0.69 )
1764	12	23923799	25058714	538	166	Blonde Hair	Skin Pigmentation	0.724628	0.53865	0.91628	0.525085	0.29015	0.83957	7.07945e-10	SOX5 ( 0.77 ), BCAT1 ( 0.69 )
1764	12	23923799	25058714	538	166	Dark Brown Hair	Skin Pigmentation	-0.649762	-0.85721	-0.44689	0.422191	0.19971	0.73481	1.94067e-07	SOX5 ( 0.77 ), BCAT1 ( 0.69 )
1764	12	23923799	25058714	538	166	Dark Brown Hair	Tanning Ability	0.743895	0.50124	1	0.553379	0.25124	1	3.06724e-07	SOX5 ( 0.77 ), BCAT1 ( 0.69 )
1764	12	23923799	25058714	538	166	Skin Pigmentation	Tanning Ability	-0.673954	-0.88701	-0.45956	0.454214	0.21119	0.78679	1.6957e-06	SOX5 ( 0.77 ), BCAT1 ( 0.69 )
1766	12	25990814	26958056	447	129	Blonde Hair	Dark Brown Hair	-0.788077	-1	-0.56211	0.621066	0.31597	1	6.66577e-06	RASSF8 ( 1 ), BHLHE41 ( 1 ), SSPN ( 1 ), ITPR2 ( 0.94 )
1785	12	46037745	47499603	365	94	Blonde Hair	Skin Pigmentation	0.806342	0.5182	1	0.650187	0.26853	1	1.45107e-05	ARID2 ( 1 ), SCAF11 ( 1 ), SLC38A1 ( 1 ), SLC38A2 ( 1 ), SLC38A4 ( 1 ), AMIGO2 ( 1 ), PCED1B ( 0.17 )
1818	12	84356776	85345631	301	54	Blonde Hair	Dark Brown Hair	-0.97685	-1	-0.83147	0.954236	0.69134	1	9.43472e-08	SLC6A15 ( 1 )
1819	12	85345632	86933476	309	51	Blonde Hair	Dark Brown Hair	-0.937836	-0.99763	-0.87323	0.879536	0.76253	0.99526	4.77856e-26	TSPAN19 ( 1 ), LRRIQ1 ( 1 ), ALX1 ( 1 ), RASSF9 ( 1 ), NTS ( 1 ), MGAT4C ( 0.65 )
1819	12	85345632	86933476	309	51	Blonde Hair	Skin Pigmentation	0.942517	0.77864	1	0.888338	0.60628	1	5.26442e-12	TSPAN19 ( 1 ), LRRIQ1 ( 1 ), ALX1 ( 1 ), RASSF9 ( 1 ), NTS ( 1 ), MGAT4C ( 0.65 )
1819	12	85345632	86933476	309	51	Dark Brown Hair	Skin Pigmentation	-0.89518	-1	-0.72378	0.801346	0.52385	1	1.47726e-09	TSPAN19 ( 1 ), LRRIQ1 ( 1 ), ALX1 ( 1 ), RASSF9 ( 1 ), NTS ( 1 ), MGAT4C ( 0.65 )
1820	12	86933477	88344764	288	56	Blonde Hair	Dark Brown Hair	-0.972412	-1	-0.94272	0.945585	0.88871	1	3.00764e-73	MGAT4C ( 0.35 )
1820	12	86933477	88344764	288	56	Blonde Hair	Skin Pigmentation	0.898631	0.78617	1	0.807538	0.61806	1	3.03201e-20	MGAT4C ( 0.35 )
1820	12	86933477	88344764	288	56	Dark Brown Hair	Skin Pigmentation	-0.900701	-1	-0.78825	0.811262	0.62134	1	1.35974e-17	MGAT4C ( 0.35 )
1821	12	88344765	90567001	446	103	Blonde Hair	Dark Brown Hair	-0.966343	-0.97802	-0.95409	0.933819	0.91028	0.95653	0	C12orf50 ( 1 ), C12orf29 ( 1 ), CEP290 ( 1 ), TMTC3 ( 1 ), KITLG ( 1 ), DUSP6 ( 1 ), POC1B ( 1 ), GALNT4 ( 1 ), POC1B-GALNT4 ( 1 ), ATP2B1 ( 1 )
1821	12	88344765	90567001	446	103	Blonde Hair	Red Hair	-0.627922	-0.89172	-0.42096	0.394286	0.1772	0.79516	7.86263e-08	C12orf50 ( 1 ), C12orf29 ( 1 ), CEP290 ( 1 ), TMTC3 ( 1 ), KITLG ( 1 ), DUSP6 ( 1 ), POC1B ( 1 ), GALNT4 ( 1 ), POC1B-GALNT4 ( 1 ), ATP2B1 ( 1 )
1821	12	88344765	90567001	446	103	Blonde Hair	Skin Pigmentation	0.77136	0.71956	0.82062	0.594996	0.51777	0.67342	5.97985e-86	C12orf50 ( 1 ), C12orf29 ( 1 ), CEP290 ( 1 ), TMTC3 ( 1 ), KITLG ( 1 ), DUSP6 ( 1 ), POC1B ( 1 ), GALNT4 ( 1 ), POC1B-GALNT4 ( 1 ), ATP2B1 ( 1 )
1821	12	88344765	90567001	446	103	Dark Brown Hair	Red Hair	0.691247	0.47881	0.9741	0.477823	0.22925	0.94887	4.82687e-09	C12orf50 ( 1 ), C12orf29 ( 1 ), CEP290 ( 1 ), TMTC3 ( 1 ), KITLG ( 1 ), DUSP6 ( 1 ), POC1B ( 1 ), GALNT4 ( 1 ), POC1B-GALNT4 ( 1 ), ATP2B1 ( 1 )
1821	12	88344765	90567001	446	103	Dark Brown Hair	Skin Pigmentation	-0.820091	-0.86621	-0.77275	0.67255	0.59715	0.75032	9.42238e-91	C12orf50 ( 1 ), C12orf29 ( 1 ), CEP290 ( 1 ), TMTC3 ( 1 ), KITLG ( 1 ), DUSP6 ( 1 ), POC1B ( 1 ), GALNT4 ( 1 ), POC1B-GALNT4 ( 1 ), ATP2B1 ( 1 )
1821	12	88344765	90567001	446	103	Skin Pigmentation	Tanning Ability	-0.333274	-0.44041	-0.22002	0.111072	0.04841	0.19396	1.90761e-07	C12orf50 ( 1 ), C12orf29 ( 1 ), CEP290 ( 1 ), TMTC3 ( 1 ), KITLG ( 1 ), DUSP6 ( 1 ), POC1B ( 1 ), GALNT4 ( 1 ), POC1B-GALNT4 ( 1 ), ATP2B1 ( 1 )
1822	12	90567002	92061179	328	85	Blonde Hair	Dark Brown Hair	-0.967967	-1	-0.84683	0.936959	0.71713	1	2.18137e-10	CCER1 ( 1 ), EPYC ( 1 ), KERA ( 1 ), LUM ( 1 ), DCN ( 1 )
1845	12	116197676	117091843	318	131	Blonde Hair	Skin Pigmentation	0.653499	0.41249	0.90752	0.427061	0.17014	0.82359	3.93692e-06	MED13L ( 1 ), MAP1LC3B2 ( 1 )
1845	12	116197676	117091843	318	131	Blonde Hair	Tanning Ability	-0.821041	-1	-0.54765	0.674109	0.29992	1	5.40617e-07	MED13L ( 1 ), MAP1LC3B2 ( 1 )
1852	12	124843769	126079935	415	175	Skin Pigmentation	Tanning Ability	-0.679784	-0.86016	-0.49409	0.462107	0.24412	0.73987	3.20459e-08	NCOR2 ( 0.86 ), SCARB1 ( 1 ), UBC ( 1 ), DHX37 ( 1 ), BRI3BP ( 1 ), AACS ( 1 ), TMEM132B ( 0.8 )
1917	13	77460045	78693310	318	75	Blonde Hair	Dark Brown Hair	-0.990748	-1	-0.97243	0.981581	0.94561	1	6.9492e-132	KCTD12 ( 0.08 ), IRG1 ( 1 ), CLN5 ( 1 ), FBXL3 ( 1 ), MYCBP2 ( 1 ), SCEL ( 1 ), LOC100129307 ( 1 ), SLAIN1 ( 1 ), EDNRB ( 1 )
1917	13	77460045	78693310	318	75	Blonde Hair	Skin Pigmentation	0.964948	0.83226	1	0.931125	0.69265	1	3.80825e-17	KCTD12 ( 0.08 ), IRG1 ( 1 ), CLN5 ( 1 ), FBXL3 ( 1 ), MYCBP2 ( 1 ), SCEL ( 1 ), LOC100129307 ( 1 ), SLAIN1 ( 1 ), EDNRB ( 1 )
1917	13	77460045	78693310	318	75	Dark Brown Hair	Skin Pigmentation	-1	-1	-0.87559	1	0.76665	1	1.80387e-17	KCTD12 ( 0.08 ), IRG1 ( 1 ), CLN5 ( 1 ), FBXL3 ( 1 ), MYCBP2 ( 1 ), SCEL ( 1 ), LOC100129307 ( 1 ), SLAIN1 ( 1 ), EDNRB ( 1 )
1918	13	78693311	79489045	315	83	Blonde Hair	Dark Brown Hair	-0.9769	-1	-0.94468	0.954334	0.89242	1	1.07596e-70	POU4F1 ( 1 ), RNF219 ( 1 )
1918	13	78693311	79489045	315	83	Blonde Hair	Skin Pigmentation	0.704251	0.51651	0.92051	0.495969	0.26679	0.84734	2.3147e-09	POU4F1 ( 1 ), RNF219 ( 1 )
1918	13	78693311	79489045	315	83	Dark Brown Hair	Skin Pigmentation	-0.760133	-0.96592	-0.5828	0.577802	0.33966	0.933	4.09568e-08	POU4F1 ( 1 ), RNF219 ( 1 )
1934	13	94925137	96132647	629	179	Skin Pigmentation	Blonde Hair	-0.714791	-0.9242	-0.53777	0.510926	0.2892	0.85415	4.1576e-12	GPC6 ( 0.11 ), DCT ( 1 ), TGDS ( 1 ), GPR180 ( 1 ), SOX21 ( 1 ), ABCC4 ( 1 ), CLDN10 ( 0.32 )
1934	13	94925137	96132647	629	179	Skin Pigmentation	Dark Brown Hair	0.754281	0.55594	0.99223	0.56894	0.30907	0.98451	3.22297e-10	GPC6 ( 0.11 ), DCT ( 1 ), TGDS ( 1 ), GPR180 ( 1 ), SOX21 ( 1 ), ABCC4 ( 1 ), CLDN10 ( 0.32 )
1934	13	94925137	96132647	629	179	Skin Pigmentation	Skin Pigmentation	-0.754504	-0.97758	-0.57491	0.569276	0.33052	0.95566	4.95245e-12	GPC6 ( 0.11 ), DCT ( 1 ), TGDS ( 1 ), GPR180 ( 1 ), SOX21 ( 1 ), ABCC4 ( 1 ), CLDN10 ( 0.32 )
1934	13	94925137	96132647	629	179	Skin Pigmentation	Tanning Ability	0.7978	0.57021	1	0.636485	0.32515	1	1.07526e-08	GPC6 ( 0.11 ), DCT ( 1 ), TGDS ( 1 ), GPR180 ( 1 ), SOX21 ( 1 ), ABCC4 ( 1 ), CLDN10 ( 0.32 )
1934	13	94925137	96132647	629	179	Blonde Hair	Dark Brown Hair	-0.923223	-0.98153	-0.86557	0.852341	0.74922	0.9634	9.56248e-46	GPC6 ( 0.11 ), DCT ( 1 ), TGDS ( 1 ), GPR180 ( 1 ), SOX21 ( 1 ), ABCC4 ( 1 ), CLDN10 ( 0.32 )
1934	13	94925137	96132647	629	179	Blonde Hair	Skin Pigmentation	0.88843	0.82407	0.95134	0.789308	0.67909	0.90505	4.84724e-62	GPC6 ( 0.11 ), DCT ( 1 ), TGDS ( 1 ), GPR180 ( 1 ), SOX21 ( 1 ), ABCC4 ( 1 ), CLDN10 ( 0.32 )
1934	13	94925137	96132647	629	179	Blonde Hair	Tanning Ability	-0.755077	-0.89075	-0.62573	0.570142	0.39154	0.79343	2.26329e-20	GPC6 ( 0.11 ), DCT ( 1 ), TGDS ( 1 ), GPR180 ( 1 ), SOX21 ( 1 ), ABCC4 ( 1 ), CLDN10 ( 0.32 )
1934	13	94925137	96132647	629	179	Dark Brown Hair	Skin Pigmentation	-0.945139	-1	-0.86803	0.893287	0.75348	1	4.46934e-41	GPC6 ( 0.11 ), DCT ( 1 ), TGDS ( 1 ), GPR180 ( 1 ), SOX21 ( 1 ), ABCC4 ( 1 ), CLDN10 ( 0.32 )
1934	13	94925137	96132647	629	179	Dark Brown Hair	Tanning Ability	0.752956	0.60021	0.91419	0.566943	0.36025	0.83574	8.76827e-15	GPC6 ( 0.11 ), DCT ( 1 ), TGDS ( 1 ), GPR180 ( 1 ), SOX21 ( 1 ), ABCC4 ( 1 ), CLDN10 ( 0.32 )
1934	13	94925137	96132647	629	179	Skin Pigmentation	Tanning Ability	-0.764679	-0.88761	-0.64587	0.584734	0.41715	0.78785	3.8301e-17	GPC6 ( 0.11 ), DCT ( 1 ), TGDS ( 1 ), GPR180 ( 1 ), SOX21 ( 1 ), ABCC4 ( 1 ), CLDN10 ( 0.32 )
1951	13	112319065	113573118	360	140	Skin Pigmentation	Tanning Ability	-0.87051	-0.95221	-0.78838	0.757788	0.62154	0.9067	7.54988e-31	SOX1 ( 1 ), SPACA7 ( 1 ), TUBGCP3 ( 1 ), ATP11AUN ( 1 ), ATP11A ( 1 ), MCF2L ( 0.12 )
1999	14	68976913	69794542	418	139	Blonde Hair	Dark Brown Hair	-0.79207	-0.98983	-0.59301	0.627374	0.35166	0.97977	9.45813e-07	RAD51B ( 0.2 ), LOC100996664 ( 1 ), ZFP36L1 ( 1 ), ACTN1 ( 1 ), DCAF5 ( 1 ), EXD2 ( 1 ), GALNT16 ( 0.72 )
2019	14	92101229	93386328	505	166	Blonde Hair	Dark Brown Hair	-0.973265	-0.98297	-0.96344	0.947244	0.92822	0.96623	0	CATSPERB ( 0.64 ), TC2N ( 1 ), FBLN5 ( 1 ), TRIP11 ( 1 ), ATXN3 ( 1 ), NDUFB1 ( 1 ), CPSF2 ( 1 ), SLC24A4 ( 1 ), RIN3 ( 1 ), LGMN ( 1 ), GOLGA5 ( 1 )
2019	14	92101229	93386328	505	166	Blonde Hair	Eye Colour	-0.785625	-0.86938	-0.7047	0.617206	0.4966	0.75582	8.4007e-43	CATSPERB ( 0.64 ), TC2N ( 1 ), FBLN5 ( 1 ), TRIP11 ( 1 ), ATXN3 ( 1 ), NDUFB1 ( 1 ), CPSF2 ( 1 ), SLC24A4 ( 1 ), RIN3 ( 1 ), LGMN ( 1 ), GOLGA5 ( 1 )
2019	14	92101229	93386328	505	166	Blonde Hair	Skin Pigmentation	0.93396	0.91297	0.95433	0.872281	0.83352	0.91075	0	CATSPERB ( 0.64 ), TC2N ( 1 ), FBLN5 ( 1 ), TRIP11 ( 1 ), ATXN3 ( 1 ), NDUFB1 ( 1 ), CPSF2 ( 1 ), SLC24A4 ( 1 ), RIN3 ( 1 ), LGMN ( 1 ), GOLGA5 ( 1 )
2019	14	92101229	93386328	505	166	Blonde Hair	Tanning Ability	-0.910712	-0.97407	-0.84831	0.829396	0.71964	0.9488	2.36539e-63	CATSPERB ( 0.64 ), TC2N ( 1 ), FBLN5 ( 1 ), TRIP11 ( 1 ), ATXN3 ( 1 ), NDUFB1 ( 1 ), CPSF2 ( 1 ), SLC24A4 ( 1 ), RIN3 ( 1 ), LGMN ( 1 ), GOLGA5 ( 1 )
2019	14	92101229	93386328	505	166	Dark Brown Hair	Eye Colour	0.777695	0.69465	0.86166	0.604809	0.48253	0.74246	4.126e-41	CATSPERB ( 0.64 ), TC2N ( 1 ), FBLN5 ( 1 ), TRIP11 ( 1 ), ATXN3 ( 1 ), NDUFB1 ( 1 ), CPSF2 ( 1 ), SLC24A4 ( 1 ), RIN3 ( 1 ), LGMN ( 1 ), GOLGA5 ( 1 )
2019	14	92101229	93386328	505	166	Dark Brown Hair	Skin Pigmentation	-0.953616	-0.97178	-0.93518	0.909384	0.87456	0.94436	0	CATSPERB ( 0.64 ), TC2N ( 1 ), FBLN5 ( 1 ), TRIP11 ( 1 ), ATXN3 ( 1 ), NDUFB1 ( 1 ), CPSF2 ( 1 ), SLC24A4 ( 1 ), RIN3 ( 1 ), LGMN ( 1 ), GOLGA5 ( 1 )
2019	14	92101229	93386328	505	166	Dark Brown Hair	Tanning Ability	0.934885	0.87641	0.9949	0.87401	0.7681	0.98982	3.59844e-65	CATSPERB ( 0.64 ), TC2N ( 1 ), FBLN5 ( 1 ), TRIP11 ( 1 ), ATXN3 ( 1 ), NDUFB1 ( 1 ), CPSF2 ( 1 ), SLC24A4 ( 1 ), RIN3 ( 1 ), LGMN ( 1 ), GOLGA5 ( 1 )
2019	14	92101229	93386328	505	166	Eye Colour	Skin Pigmentation	-0.868415	-0.9473	-0.79368	0.754144	0.62993	0.89737	7.14406e-47	CATSPERB ( 0.64 ), TC2N ( 1 ), FBLN5 ( 1 ), TRIP11 ( 1 ), ATXN3 ( 1 ), NDUFB1 ( 1 ), CPSF2 ( 1 ), SLC24A4 ( 1 ), RIN3 ( 1 ), LGMN ( 1 ), GOLGA5 ( 1 )
2019	14	92101229	93386328	505	166	Eye Colour	Tanning Ability	0.894083	0.78483	1	0.799385	0.61596	1	1.51997e-27	CATSPERB ( 0.64 ), TC2N ( 1 ), FBLN5 ( 1 ), TRIP11 ( 1 ), ATXN3 ( 1 ), NDUFB1 ( 1 ), CPSF2 ( 1 ), SLC24A4 ( 1 ), RIN3 ( 1 ), LGMN ( 1 ), GOLGA5 ( 1 )
2019	14	92101229	93386328	505	166	Skin Pigmentation	Tanning Ability	-0.943982	-0.99764	-0.89018	0.891103	0.79242	0.99528	9.9468e-59	CATSPERB ( 0.64 ), TC2N ( 1 ), FBLN5 ( 1 ), TRIP11 ( 1 ), ATXN3 ( 1 ), NDUFB1 ( 1 ), CPSF2 ( 1 ), SLC24A4 ( 1 ), RIN3 ( 1 ), LGMN ( 1 ), GOLGA5 ( 1 )
2020	14	93386329	94892240	549	179	Blonde Hair	Dark Brown Hair	-0.582543	-0.7639	-0.38302	0.339357	0.1467	0.58355	1.10882e-05	CHGA ( 1 ), ITPK1 ( 1 ), MOAP1 ( 1 ), TMEM251 ( 1 ), C14orf142 ( 1 ), UBR7 ( 1 ), BTBD7 ( 1 ), UNC79 ( 1 ), COX8C ( 1 ), PRIMA1 ( 1 ), FAM181A ( 1 ), ASB2 ( 1 ), OTUB2 ( 1 ), DDX24 ( 1 ), IFI27L1 ( 1 ), IFI27 ( 1 ), IFI27L2 ( 1 ), PPP4R4 ( 1 ), SERPINA10 ( 1 ), SERPINA6 ( 1 ), SERPINA2 ( 1 ), SERPINA1 ( 1 )
2026	14	99474534	100786189	407	134	Dark Brown Hair	Skin Pigmentation	-0.818826	-1	-0.51589	0.670477	0.26614	1	3.22094e-05	BCL11B ( 1 ), SETD3 ( 1 ), CCNK ( 1 ), CCDC85C ( 1 ), HHIPL1 ( 1 ), CYP46A1 ( 1 ), EML1 ( 1 ), EVL ( 1 ), DEGS2 ( 1 ), YY1 ( 1 ), SLC25A29 ( 1 )
2029	14	103617473	104439106	199	51	Blonde Hair	Dark Brown Hair	-0.892515	-1	-0.66609	0.796583	0.44368	1	3.73469e-05	EIF5 ( 1 ), MARK3 ( 1 ), CKB ( 1 ), TRMT61A ( 1 ), BAG5 ( 1 ), APOPT1 ( 1 ), KLC1 ( 1 ), XRCC3 ( 1 ), ZFYVE21 ( 1 ), PPP1R13B ( 1 ), C14orf2 ( 1 ), TDRD9 ( 0.36 ), RD3L ( 1 )
2038	15	25384328	26392947	377	152	Dark Brown Hair	Skin Pigmentation	-1	-1	-0.81655	1	0.66676	1	1.17528e-13	UBE3A ( 1 ), ATP10A ( 1 )
2038	15	25384328	26392947	377	152	Dark Brown Hair	Tanning Ability	1	0.7351	1	1	0.54038	1	1.54927e-10	UBE3A ( 1 ), ATP10A ( 1 )
2038	15	25384328	26392947	377	152	Skin Pigmentation	Tanning Ability	-0.884752	-1	-0.70946	0.782786	0.50334	1	2.44861e-10	UBE3A ( 1 ), ATP10A ( 1 )
2039	15	26392948	27563172	383	149	Blonde Hair	Skin Pigmentation	0.677332	0.44204	0.95017	0.458779	0.1954	0.90282	1.05453e-06	GABRB3 ( 1 ), GABRA5 ( 1 ), GABRG3 ( 0.62 )
2039	15	26392948	27563172	383	149	Dark Brown Hair	Eye Colour	0.745507	0.55581	0.9472	0.555781	0.30892	0.89718	2.23094e-10	GABRB3 ( 1 ), GABRA5 ( 1 ), GABRG3 ( 0.62 )
2039	15	26392948	27563172	383	149	Dark Brown Hair	Skin Pigmentation	-0.963661	-1	-0.82089	0.928642	0.67386	1	4.07439e-16	GABRB3 ( 1 ), GABRA5 ( 1 ), GABRG3 ( 0.62 )
2039	15	26392948	27563172	383	149	Eye Colour	Skin Pigmentation	-0.605001	-0.78863	-0.42912	0.366026	0.18415	0.62194	1.77396e-08	GABRB3 ( 1 ), GABRA5 ( 1 ), GABRG3 ( 0.62 )
2040	15	27563173	29141035	246	90	Overall RPE Thickness	Blonde Hair	0.658925	0.57164	0.74441	0.434182	0.32678	0.55415	1.20135e-31	GABRG3 ( 0.38 ), OCA2 ( 1 ), HERC2 ( 1 ), LOC645202 ( 1 ), HERC2P11 ( 1 ), GOLGA8M ( 1 )
2040	15	27563173	29141035	246	90	Overall RPE Thickness	Dark Brown Hair	-0.732608	-0.80987	-0.65522	0.536714	0.42931	0.65589	1.16222e-40	GABRG3 ( 0.38 ), OCA2 ( 1 ), HERC2 ( 1 ), LOC645202 ( 1 ), HERC2P11 ( 1 ), GOLGA8M ( 1 )
2040	15	27563173	29141035	246	90	Overall RPE Thickness	Eye Colour	-0.741289	-0.81877	-0.66075	0.549509	0.43659	0.67038	1.93713e-39	GABRG3 ( 0.38 ), OCA2 ( 1 ), HERC2 ( 1 ), LOC645202 ( 1 ), HERC2P11 ( 1 ), GOLGA8M ( 1 )
2040	15	27563173	29141035	246	90	Overall RPE Thickness	Red Hair	0.540922	0.32889	0.76602	0.292596	0.10817	0.58678	1.07801e-05	GABRG3 ( 0.38 ), OCA2 ( 1 ), HERC2 ( 1 ), LOC645202 ( 1 ), HERC2P11 ( 1 ), GOLGA8M ( 1 )
2040	15	27563173	29141035	246	90	Overall RPE Thickness	Skin Pigmentation	0.529358	0.43277	0.6243	0.28022	0.18729	0.38975	1.49756e-21	GABRG3 ( 0.38 ), OCA2 ( 1 ), HERC2 ( 1 ), LOC645202 ( 1 ), HERC2P11 ( 1 ), GOLGA8M ( 1 )
2040	15	27563173	29141035	246	90	Skin Pigmentation	Blonde Hair	-0.608461	-0.71645	-0.49921	0.370225	0.24921	0.5133	4.13203e-20	GABRG3 ( 0.38 ), OCA2 ( 1 ), HERC2 ( 1 ), LOC645202 ( 1 ), HERC2P11 ( 1 ), GOLGA8M ( 1 )
2040	15	27563173	29141035	246	90	Skin Pigmentation	Dark Brown Hair	0.734397	0.63806	0.83206	0.539339	0.40711	0.69232	1.42703e-29	GABRG3 ( 0.38 ), OCA2 ( 1 ), HERC2 ( 1 ), LOC645202 ( 1 ), HERC2P11 ( 1 ), GOLGA8M ( 1 )
2040	15	27563173	29141035	246	90	Skin Pigmentation	Eye Colour	0.758383	0.66163	0.85267	0.575145	0.43776	0.72705	4.98767e-30	GABRG3 ( 0.38 ), OCA2 ( 1 ), HERC2 ( 1 ), LOC645202 ( 1 ), HERC2P11 ( 1 ), GOLGA8M ( 1 )
2040	15	27563173	29141035	246	90	Skin Pigmentation	Red Hair	-0.733019	-0.9667	-0.52316	0.537317	0.2737	0.93451	3.58767e-08	GABRG3 ( 0.38 ), OCA2 ( 1 ), HERC2 ( 1 ), LOC645202 ( 1 ), HERC2P11 ( 1 ), GOLGA8M ( 1 )
2040	15	27563173	29141035	246	90	Skin Pigmentation	Skin Pigmentation	-0.921278	-0.99376	-0.85099	0.848752	0.72419	0.98756	3.57758e-43	GABRG3 ( 0.38 ), OCA2 ( 1 ), HERC2 ( 1 ), LOC645202 ( 1 ), HERC2P11 ( 1 ), GOLGA8M ( 1 )
2040	15	27563173	29141035	246	90	Skin Pigmentation	Tanning Ability	0.673709	0.56485	0.78452	0.453884	0.31906	0.61548	1.03293e-20	GABRG3 ( 0.38 ), OCA2 ( 1 ), HERC2 ( 1 ), LOC645202 ( 1 ), HERC2P11 ( 1 ), GOLGA8M ( 1 )
2040	15	27563173	29141035	246	90	Blonde Hair	Dark Brown Hair	-0.93332	-0.94648	-0.91937	0.871087	0.84524	0.89582	0	GABRG3 ( 0.38 ), OCA2 ( 1 ), HERC2 ( 1 ), LOC645202 ( 1 ), HERC2P11 ( 1 ), GOLGA8M ( 1 )
2040	15	27563173	29141035	246	90	Blonde Hair	Eye Colour	-0.806188	-0.83494	-0.77613	0.64994	0.60238	0.69712	0	GABRG3 ( 0.38 ), OCA2 ( 1 ), HERC2 ( 1 ), LOC645202 ( 1 ), HERC2P11 ( 1 ), GOLGA8M ( 1 )
2040	15	27563173	29141035	246	90	Blonde Hair	Red Hair	0.869246	0.72186	1	0.755588	0.52108	1	1.03168e-17	GABRG3 ( 0.38 ), OCA2 ( 1 ), HERC2 ( 1 ), LOC645202 ( 1 ), HERC2P11 ( 1 ), GOLGA8M ( 1 )
2040	15	27563173	29141035	246	90	Blonde Hair	Skin Pigmentation	0.745909	0.71446	0.77703	0.55638	0.51045	0.60378	6.3498e-299	GABRG3 ( 0.38 ), OCA2 ( 1 ), HERC2 ( 1 ), LOC645202 ( 1 ), HERC2P11 ( 1 ), GOLGA8M ( 1 )
2040	15	27563173	29141035	246	90	Blonde Hair	Tanning Ability	-0.411612	-0.47252	-0.35104	0.169425	0.12323	0.22328	1.45043e-34	GABRG3 ( 0.38 ), OCA2 ( 1 ), HERC2 ( 1 ), LOC645202 ( 1 ), HERC2P11 ( 1 ), GOLGA8M ( 1 )
2040	15	27563173	29141035	246	90	Dark Brown Hair	Eye Colour	0.9449	0.92918	0.95979	0.892837	0.86337	0.9212	0	GABRG3 ( 0.38 ), OCA2 ( 1 ), HERC2 ( 1 ), LOC645202 ( 1 ), HERC2P11 ( 1 ), GOLGA8M ( 1 )
2040	15	27563173	29141035	246	90	Dark Brown Hair	Red Hair	-0.936542	-1	-0.81272	0.87711	0.66051	1	1.00821e-20	GABRG3 ( 0.38 ), OCA2 ( 1 ), HERC2 ( 1 ), LOC645202 ( 1 ), HERC2P11 ( 1 ), GOLGA8M ( 1 )
2040	15	27563173	29141035	246	90	Dark Brown Hair	Skin Pigmentation	-0.875243	-0.89459	-0.85572	0.76605	0.73225	0.80029	0	GABRG3 ( 0.38 ), OCA2 ( 1 ), HERC2 ( 1 ), LOC645202 ( 1 ), HERC2P11 ( 1 ), GOLGA8M ( 1 )
2040	15	27563173	29141035	246	90	Dark Brown Hair	Tanning Ability	0.43747	0.38032	0.49214	0.19138	0.14464	0.2422	1.10739e-43	GABRG3 ( 0.38 ), OCA2 ( 1 ), HERC2 ( 1 ), LOC645202 ( 1 ), HERC2P11 ( 1 ), GOLGA8M ( 1 )
2040	15	27563173	29141035	246	90	Eye Colour	Red Hair	-0.854166	-1	-0.71115	0.7296	0.50574	1	2.13388e-17	GABRG3 ( 0.38 ), OCA2 ( 1 ), HERC2 ( 1 ), LOC645202 ( 1 ), HERC2P11 ( 1 ), GOLGA8M ( 1 )
2040	15	27563173	29141035	246	90	Eye Colour	Skin Pigmentation	-0.889263	-0.91087	-0.8664	0.790788	0.75065	0.82968	0	GABRG3 ( 0.38 ), OCA2 ( 1 ), HERC2 ( 1 ), LOC645202 ( 1 ), HERC2P11 ( 1 ), GOLGA8M ( 1 )
2040	15	27563173	29141035	246	90	Eye Colour	Tanning Ability	0.399757	0.33885	0.45854	0.159806	0.11482	0.21025	8.03852e-34	GABRG3 ( 0.38 ), OCA2 ( 1 ), HERC2 ( 1 ), LOC645202 ( 1 ), HERC2P11 ( 1 ), GOLGA8M ( 1 )
2040	15	27563173	29141035	246	90	Red Hair	Skin Pigmentation	0.838343	0.69217	1	0.702818	0.47909	1	6.49521e-17	GABRG3 ( 0.38 ), OCA2 ( 1 ), HERC2 ( 1 ), LOC645202 ( 1 ), HERC2P11 ( 1 ), GOLGA8M ( 1 )
2040	15	27563173	29141035	246	90	Red Hair	Tanning Ability	-0.572855	-0.77121	-0.38868	0.328163	0.15107	0.59476	3.77968e-08	GABRG3 ( 0.38 ), OCA2 ( 1 ), HERC2 ( 1 ), LOC645202 ( 1 ), HERC2P11 ( 1 ), GOLGA8M ( 1 )
2040	15	27563173	29141035	246	90	Skin Pigmentation	Tanning Ability	-0.708764	-0.75062	-0.66567	0.502347	0.44311	0.56343	7.72881e-105	GABRG3 ( 0.38 ), OCA2 ( 1 ), HERC2 ( 1 ), LOC645202 ( 1 ), HERC2P11 ( 1 ), GOLGA8M ( 1 )
2041	15	29141036	30604119	350	116	Skin Pigmentation	Skin Pigmentation	-0.631772	-0.89906	-0.41101	0.399136	0.16893	0.80831	6.51874e-07	APBA2 ( 1 ), FAM189A1 ( 1 ), NDNL2 ( 1 ), TJP1 ( 1 ), GOLGA8J ( 1 )
2041	15	29141036	30604119	350	116	Blonde Hair	Dark Brown Hair	-0.98644	-1	-0.93936	0.973065	0.8824	1	6.8019e-44	APBA2 ( 1 ), FAM189A1 ( 1 ), NDNL2 ( 1 ), TJP1 ( 1 ), GOLGA8J ( 1 )
2041	15	29141036	30604119	350	116	Blonde Hair	Eye Colour	-0.668033	-0.79504	-0.54278	0.446268	0.29461	0.63208	8.86883e-17	APBA2 ( 1 ), FAM189A1 ( 1 ), NDNL2 ( 1 ), TJP1 ( 1 ), GOLGA8J ( 1 )
2041	15	29141036	30604119	350	116	Blonde Hair	Skin Pigmentation	0.949603	0.87896	1	0.901745	0.77258	1	5.58986e-41	APBA2 ( 1 ), FAM189A1 ( 1 ), NDNL2 ( 1 ), TJP1 ( 1 ), GOLGA8J ( 1 )
2041	15	29141036	30604119	350	116	Blonde Hair	Tanning Ability	-0.965885	-1	-0.82137	0.932935	0.67466	1	1.63132e-18	APBA2 ( 1 ), FAM189A1 ( 1 ), NDNL2 ( 1 ), TJP1 ( 1 ), GOLGA8J ( 1 )
2041	15	29141036	30604119	350	116	Dark Brown Hair	Eye Colour	0.803513	0.70033	0.90645	0.645633	0.49046	0.82165	4.30367e-28	APBA2 ( 1 ), FAM189A1 ( 1 ), NDNL2 ( 1 ), TJP1 ( 1 ), GOLGA8J ( 1 )
2041	15	29141036	30604119	350	116	Dark Brown Hair	Skin Pigmentation	-0.959701	-1	-0.9018	0.921026	0.81324	1	2.76747e-53	APBA2 ( 1 ), FAM189A1 ( 1 ), NDNL2 ( 1 ), TJP1 ( 1 ), GOLGA8J ( 1 )
2041	15	29141036	30604119	350	116	Dark Brown Hair	Tanning Ability	0.898552	0.75969	1	0.807395	0.57712	1	4.29403e-18	APBA2 ( 1 ), FAM189A1 ( 1 ), NDNL2 ( 1 ), TJP1 ( 1 ), GOLGA8J ( 1 )
2041	15	29141036	30604119	350	116	Eye Colour	Skin Pigmentation	-0.764138	-0.86695	-0.65857	0.583906	0.43371	0.75161	4.86962e-25	APBA2 ( 1 ), FAM189A1 ( 1 ), NDNL2 ( 1 ), TJP1 ( 1 ), GOLGA8J ( 1 )
2041	15	29141036	30604119	350	116	Eye Colour	Tanning Ability	0.730812	0.55354	0.91879	0.534085	0.30641	0.84418	6.05909e-11	APBA2 ( 1 ), FAM189A1 ( 1 ), NDNL2 ( 1 ), TJP1 ( 1 ), GOLGA8J ( 1 )
2041	15	29141036	30604119	350	116	Skin Pigmentation	Tanning Ability	-0.847531	-0.98419	-0.71679	0.718309	0.51379	0.96863	5.34494e-15	APBA2 ( 1 ), FAM189A1 ( 1 ), NDNL2 ( 1 ), TJP1 ( 1 ), GOLGA8J ( 1 )
2042	15	30604120	32177320	378	119	Skin Pigmentation	Tanning Ability	-0.877908	-1	-0.7275	0.770722	0.52925	1	6.63633e-12	CHRFAM7A ( 1 ), GOLGA8R ( 1 ), LOC101060569 ( 1 ), LOC100996413 ( 1 ), DNM1P50 ( 1 ), GOLGA8H ( 1 ), LOC101927579 ( 1 ), ARHGAP11B ( 1 ), FAN1 ( 1 ), MTMR10 ( 1 ), TRPM1 ( 1 ), LOC283710 ( 1 ), KLF13 ( 1 ), OTUD7A ( 1 )
2072	15	69089816	70767983	481	166	Skin Pigmentation	Tanning Ability	-0.769935	-1	-0.51306	0.592799	0.26323	1	9.71807e-06	ANP32A ( 0.55 ), SPESP1 ( 1 ), NOX5 ( 1 ), GLCE ( 1 ), PAQR5 ( 1 ), KIF23 ( 1 ), RPLP1 ( 1 ), TLE3 ( 1 )
2082	15	81077026	82191077	337	109	Blonde Hair	Dark Brown Hair	-0.928874	-0.99449	-0.85925	0.862808	0.73831	0.98901	1.18517e-29	CEMIP ( 0.97 ), MESDC2 ( 1 ), MESDC1 ( 1 ), C15orf26 ( 1 ), IL16 ( 1 ), STARD5 ( 1 ), TMC3 ( 1 )
2082	15	81077026	82191077	337	109	Blonde Hair	Skin Pigmentation	0.944852	0.7966	1	0.892745	0.63458	1	1.91188e-15	CEMIP ( 0.97 ), MESDC2 ( 1 ), MESDC1 ( 1 ), C15orf26 ( 1 ), IL16 ( 1 ), STARD5 ( 1 ), TMC3 ( 1 )
2082	15	81077026	82191077	337	109	Dark Brown Hair	Skin Pigmentation	-1	-1	-0.86336	1	0.74539	1	2.3341e-15	CEMIP ( 0.97 ), MESDC2 ( 1 ), MESDC1 ( 1 ), C15orf26 ( 1 ), IL16 ( 1 ), STARD5 ( 1 ), TMC3 ( 1 )
2083	15	82191078	84209760	420	118	Blonde Hair	Dark Brown Hair	-0.778117	-0.98697	-0.56199	0.605467	0.31583	0.97412	3.49671e-06	MEX3B ( 1 ), EFTUD1 ( 1 ), SAXO2 ( 1 ), GOLGA6L10 ( 1 ), GOLGA6L9 ( 1 ), Skin Pigmentation17 ( 1 ), GOLGA6L19 ( 1 ), CPEB1 ( 1 ), AP3B2 ( 1 ), FSD2 ( 1 ), WHAMM ( 1 ), HOMER2 ( 1 ), FAM103A1 ( 1 ), C15orf40 ( 1 ), BTBD1 ( 1 ), TM6SF1 ( 1 ), HDGFRP3 ( 1 ), BNC1 ( 1 ), SH3GL3 ( 0.55 )
2083	15	82191078	84209760	420	118	Dark Brown Hair	Skin Pigmentation	-0.753203	-1	-0.49903	0.567314	0.24903	1	4.01162e-06	MEX3B ( 1 ), EFTUD1 ( 1 ), SAXO2 ( 1 ), GOLGA6L10 ( 1 ), GOLGA6L9 ( 1 ), Skin Pigmentation17 ( 1 ), GOLGA6L19 ( 1 ), CPEB1 ( 1 ), AP3B2 ( 1 ), FSD2 ( 1 ), WHAMM ( 1 ), HOMER2 ( 1 ), FAM103A1 ( 1 ), C15orf40 ( 1 ), BTBD1 ( 1 ), TM6SF1 ( 1 ), HDGFRP3 ( 1 ), BNC1 ( 1 ), SH3GL3 ( 0.55 )
2105	16	3379997	4816145	341	140	Skin Pigmentation	Tanning Ability	-0.949328	-1	-0.71733	0.901224	0.51456	1	2.60615e-07	OR2C1 ( 1 ), MTRNR2L4 ( 1 ), ZSCAN32 ( 1 ), ZNF174 ( 1 ), ZNF597 ( 1 ), NAA60 ( 1 ), C16orf90 ( 1 ), CLUAP1 ( 1 ), NLRC3 ( 1 ), SLX4 ( 1 ), DNASE1 ( 1 ), TRAP1 ( 1 ), CREBBP ( 1 ), ADCY9 ( 1 ), SRL ( 1 ), TFAP4 ( 1 ), GLIS2 ( 1 ), PAM16 ( 1 ), CORO7-PAM16 ( 1 ), CORO7 ( 1 ), VASN ( 1 ), DNAJA3 ( 1 ), NMRAL1 ( 1 ), HMOX2 ( 1 ), CDIP1 ( 1 ), C16orf96 ( 1 ), UBALD1 ( 1 ), MGRN1 ( 1 ), NUDT16L1 ( 1 )…
2133	16	50467034	52041336	481	163	Skin Pigmentation	Tanning Ability	-0.843772	-1	-0.55325	0.71195	0.30608	1	2.45641e-05	NKD1 ( 1 ), SNX20 ( 1 ), NOD2 ( 1 ), CYLD ( 1 ), SALL1 ( 1 )
2149	16	71062713	72089511	264	58	Skin Pigmentation	Tanning Ability	-0.831062	-1	-0.60615	0.690665	0.36741	1	4.53035e-06	HYDIN ( 0.48 ), CMTR2 ( 1 ), CALB2 ( 1 ), ZNF23 ( 1 ), ZNF19 ( 1 ), CHST4 ( 1 ), TAT ( 1 ), MARVELD3 ( 1 ), PHLPP2 ( 1 ), AP1G1 ( 1 ), ATXN1L ( 1 ), ZNF821 ( 1 ), IST1 ( 1 ), PKD1L3 ( 1 ), DHODH ( 1 ), HP ( 0.16 )
2169	16	86748868	87669168	366	172	Dark Brown Hair	Red Hair	-0.671739	-0.88044	-0.47398	0.451233	0.22466	0.77517	3.28636e-08	C16orf95 ( 1 ), FBXO31 ( 1 ), MAP1LC3B ( 1 ), ZCCHC14 ( 1 ), JPH3 ( 0.35 )
2169	16	86748868	87669168	366	172	Dark Brown Hair	Skin Pigmentation	-1	-1	-0.81296	1	0.66091	1	3.98389e-12	C16orf95 ( 1 ), FBXO31 ( 1 ), MAP1LC3B ( 1 ), ZCCHC14 ( 1 ), JPH3 ( 0.35 )
2169	16	86748868	87669168	366	172	Dark Brown Hair	Tanning Ability	0.761262	0.52736	1	0.57952	0.27811	1	6.62515e-08	C16orf95 ( 1 ), FBXO31 ( 1 ), MAP1LC3B ( 1 ), ZCCHC14 ( 1 ), JPH3 ( 0.35 )
2169	16	86748868	87669168	366	172	Red Hair	Skin Pigmentation	0.713124	0.53967	0.9005	0.508546	0.29125	0.81091	1.28496e-11	C16orf95 ( 1 ), FBXO31 ( 1 ), MAP1LC3B ( 1 ), ZCCHC14 ( 1 ), JPH3 ( 0.35 )
2169	16	86748868	87669168	366	172	Red Hair	Tanning Ability	-0.732485	-0.90403	-0.57296	0.536534	0.32829	0.81726	1.37827e-12	C16orf95 ( 1 ), FBXO31 ( 1 ), MAP1LC3B ( 1 ), ZCCHC14 ( 1 ), JPH3 ( 0.35 )
2169	16	86748868	87669168	366	172	Skin Pigmentation	Tanning Ability	-0.832662	-1	-0.66965	0.693327	0.44842	1	2.02189e-10	C16orf95 ( 1 ), FBXO31 ( 1 ), MAP1LC3B ( 1 ), ZCCHC14 ( 1 ), JPH3 ( 0.35 )
2170	16	87669169	88387228	195	80	Dark Brown Hair	Red Hair	-0.682626	-0.93254	-0.4568	0.465978	0.20866	0.86963	1.75959e-06	JPH3 ( 0.65 ), KLHDC4 ( 1 ), SLC7A5 ( 1 ), CA5A ( 1 ), BANP ( 1 )
2170	16	87669169	88387228	195	80	Dark Brown Hair	Skin Pigmentation	-0.983682	-1	-0.76404	0.967631	0.58375	1	7.6812e-08	JPH3 ( 0.65 ), KLHDC4 ( 1 ), SLC7A5 ( 1 ), CA5A ( 1 ), BANP ( 1 )
2170	16	87669169	88387228	195	80	Dark Brown Hair	Tanning Ability	0.867836	0.609	1	0.75314	0.37088	1	3.89894e-07	JPH3 ( 0.65 ), KLHDC4 ( 1 ), SLC7A5 ( 1 ), CA5A ( 1 ), BANP ( 1 )
2170	16	87669169	88387228	195	80	Red Hair	Skin Pigmentation	0.740927	0.55218	0.93475	0.548972	0.30491	0.87375	3.60263e-10	JPH3 ( 0.65 ), KLHDC4 ( 1 ), SLC7A5 ( 1 ), CA5A ( 1 ), BANP ( 1 )
2170	16	87669169	88387228	195	80	Red Hair	Tanning Ability	-0.916666	-1	-0.78436	0.840277	0.61522	1	3.12677e-16	JPH3 ( 0.65 ), KLHDC4 ( 1 ), SLC7A5 ( 1 ), CA5A ( 1 ), BANP ( 1 )
2170	16	87669169	88387228	195	80	Skin Pigmentation	Tanning Ability	-0.84185	-1	-0.65668	0.708711	0.43122	1	2.38305e-08	JPH3 ( 0.65 ), KLHDC4 ( 1 ), SLC7A5 ( 1 ), CA5A ( 1 ), BANP ( 1 )
2171	16	88387229	89106304	167	89	Blonde Hair	Dark Brown Hair	-0.908657	-0.9557	-0.85833	0.825657	0.73673	0.91336	9.06519e-52	ZNF469 ( 1 ), ZFPM1 ( 1 ), ZC3H18 ( 1 ), IL17C ( 1 ), CYBA ( 1 ), MVD ( 1 ), SNAI3 ( 1 ), RNF166 ( 1 ), CTU2 ( 1 ), PIEZO1 ( 1 ), CDT1 ( 1 ), APRT ( 1 ), GALNS ( 1 ), TRAPPC2L ( 1 ), PABPN1L ( 1 ), CBFA2T3 ( 1 ), LOC100129697 ( 1 )
2171	16	88387229	89106304	167	89	Blonde Hair	Red Hair	0.770896	0.70116	0.84071	0.59428	0.49162	0.70679	1.17427e-49	ZNF469 ( 1 ), ZFPM1 ( 1 ), ZC3H18 ( 1 ), IL17C ( 1 ), CYBA ( 1 ), MVD ( 1 ), SNAI3 ( 1 ), RNF166 ( 1 ), CTU2 ( 1 ), PIEZO1 ( 1 ), CDT1 ( 1 ), APRT ( 1 ), GALNS ( 1 ), TRAPPC2L ( 1 ), PABPN1L ( 1 ), CBFA2T3 ( 1 ), LOC100129697 ( 1 )
2171	16	88387229	89106304	167	89	Blonde Hair	Skin Pigmentation	0.92918	0.87777	0.98081	0.863376	0.77047	0.962	1.07113e-61	ZNF469 ( 1 ), ZFPM1 ( 1 ), ZC3H18 ( 1 ), IL17C ( 1 ), CYBA ( 1 ), MVD ( 1 ), SNAI3 ( 1 ), RNF166 ( 1 ), CTU2 ( 1 ), PIEZO1 ( 1 ), CDT1 ( 1 ), APRT ( 1 ), GALNS ( 1 ), TRAPPC2L ( 1 ), PABPN1L ( 1 ), CBFA2T3 ( 1 ), LOC100129697 ( 1 )
2171	16	88387229	89106304	167	89	Blonde Hair	Tanning Ability	-0.92334	-0.97501	-0.86982	0.852557	0.75659	0.95064	1.3675e-64	ZNF469 ( 1 ), ZFPM1 ( 1 ), ZC3H18 ( 1 ), IL17C ( 1 ), CYBA ( 1 ), MVD ( 1 ), SNAI3 ( 1 ), RNF166 ( 1 ), CTU2 ( 1 ), PIEZO1 ( 1 ), CDT1 ( 1 ), APRT ( 1 ), GALNS ( 1 ), TRAPPC2L ( 1 ), PABPN1L ( 1 ), CBFA2T3 ( 1 ), LOC100129697 ( 1 )
2171	16	88387229	89106304	167	89	Dark Brown Hair	Red Hair	-0.916577	-0.93716	-0.89553	0.840113	0.80197	0.87828	7.79323e-283	ZNF469 ( 1 ), ZFPM1 ( 1 ), ZC3H18 ( 1 ), IL17C ( 1 ), CYBA ( 1 ), MVD ( 1 ), SNAI3 ( 1 ), RNF166 ( 1 ), CTU2 ( 1 ), PIEZO1 ( 1 ), CDT1 ( 1 ), APRT ( 1 ), GALNS ( 1 ), TRAPPC2L ( 1 ), PABPN1L ( 1 ), CBFA2T3 ( 1 ), LOC100129697 ( 1 )
2171	16	88387229	89106304	167	89	Dark Brown Hair	Skin Pigmentation	-0.93688	-0.95861	-0.91312	0.877743	0.83378	0.91892	8.9123e-248	ZNF469 ( 1 ), ZFPM1 ( 1 ), ZC3H18 ( 1 ), IL17C ( 1 ), CYBA ( 1 ), MVD ( 1 ), SNAI3 ( 1 ), RNF166 ( 1 ), CTU2 ( 1 ), PIEZO1 ( 1 ), CDT1 ( 1 ), APRT ( 1 ), GALNS ( 1 ), TRAPPC2L ( 1 ), PABPN1L ( 1 ), CBFA2T3 ( 1 ), LOC100129697 ( 1 )
2171	16	88387229	89106304	167	89	Dark Brown Hair	Tanning Ability	0.987621	0.97294	1	0.975395	0.94661	1	1.28615e-292	ZNF469 ( 1 ), ZFPM1 ( 1 ), ZC3H18 ( 1 ), IL17C ( 1 ), CYBA ( 1 ), MVD ( 1 ), SNAI3 ( 1 ), RNF166 ( 1 ), CTU2 ( 1 ), PIEZO1 ( 1 ), CDT1 ( 1 ), APRT ( 1 ), GALNS ( 1 ), TRAPPC2L ( 1 ), PABPN1L ( 1 ), CBFA2T3 ( 1 ), LOC100129697 ( 1 )
2171	16	88387229	89106304	167	89	Red Hair	Skin Pigmentation	0.793461	0.7669	0.81925	0.629581	0.58813	0.67117	0	ZNF469 ( 1 ), ZFPM1 ( 1 ), ZC3H18 ( 1 ), IL17C ( 1 ), CYBA ( 1 ), MVD ( 1 ), SNAI3 ( 1 ), RNF166 ( 1 ), CTU2 ( 1 ), PIEZO1 ( 1 ), CDT1 ( 1 ), APRT ( 1 ), GALNS ( 1 ), TRAPPC2L ( 1 ), PABPN1L ( 1 ), CBFA2T3 ( 1 ), LOC100129697 ( 1 )
2171	16	88387229	89106304	167	89	Red Hair	Tanning Ability	-0.872515	-0.89021	-0.85498	0.761282	0.731	0.79248	0	ZNF469 ( 1 ), ZFPM1 ( 1 ), ZC3H18 ( 1 ), IL17C ( 1 ), CYBA ( 1 ), MVD ( 1 ), SNAI3 ( 1 ), RNF166 ( 1 ), CTU2 ( 1 ), PIEZO1 ( 1 ), CDT1 ( 1 ), APRT ( 1 ), GALNS ( 1 ), TRAPPC2L ( 1 ), PABPN1L ( 1 ), CBFA2T3 ( 1 ), LOC100129697 ( 1 )
2171	16	88387229	89106304	167	89	Skin Pigmentation	Tanning Ability	-0.97895	-0.98937	-0.96802	0.958342	0.93707	0.97886	0	ZNF469 ( 1 ), ZFPM1 ( 1 ), ZC3H18 ( 1 ), IL17C ( 1 ), CYBA ( 1 ), MVD ( 1 ), SNAI3 ( 1 ), RNF166 ( 1 ), CTU2 ( 1 ), PIEZO1 ( 1 ), CDT1 ( 1 ), APRT ( 1 ), GALNS ( 1 ), TRAPPC2L ( 1 ), PABPN1L ( 1 ), CBFA2T3 ( 1 ), LOC100129697 ( 1 )
2172	16	89106305	90292787	273	99	Blonde Hair	Dark Brown Hair	-0.764062	-0.78498	-0.74244	0.583791	0.55121	0.6162	0	ACSF3 ( 1 ), CDH15 ( 1 ), SLC22A31 ( 1 ), ZNF778 ( 1 ), ANKRD11 ( 1 ), LOC100287036 ( 1 ), SPG7 ( 1 ), RPL13 ( 1 ), CPNE7 ( 1 ), DPEP1 ( 1 ), CHMP1A ( 1 ), SPATA33 ( 1 ), CDK10 ( 1 ), SPATA2L ( 1 ), VPS9D1 ( 1 ), ZNF276 ( 1 ), FANCA ( 1 ), SPIRE2 ( 1 ), TCF25 ( 1 ), MC1R ( 1 ), TUBB3 ( 1 ), DEF8 ( 1 ), CENPBD1 ( 1 ), DBNDD1 ( 1 ), GAS8 ( 1 ), PRDM7 ( 1 )
2172	16	89106305	90292787	273	99	Blonde Hair	Skin Pigmentation	0.697036	0.67233	0.72173	0.485859	0.45203	0.52089	0	ACSF3 ( 1 ), CDH15 ( 1 ), SLC22A31 ( 1 ), ZNF778 ( 1 ), ANKRD11 ( 1 ), LOC100287036 ( 1 ), SPG7 ( 1 ), RPL13 ( 1 ), CPNE7 ( 1 ), DPEP1 ( 1 ), CHMP1A ( 1 ), SPATA33 ( 1 ), CDK10 ( 1 ), SPATA2L ( 1 ), VPS9D1 ( 1 ), ZNF276 ( 1 ), FANCA ( 1 ), SPIRE2 ( 1 ), TCF25 ( 1 ), MC1R ( 1 ), TUBB3 ( 1 ), DEF8 ( 1 ), CENPBD1 ( 1 ), DBNDD1 ( 1 ), GAS8 ( 1 ), PRDM7 ( 1 )
2172	16	89106305	90292787	273	99	Blonde Hair	Tanning Ability	-0.629478	-0.65604	-0.60204	0.396243	0.36246	0.43039	8.26023e-280	ACSF3 ( 1 ), CDH15 ( 1 ), SLC22A31 ( 1 ), ZNF778 ( 1 ), ANKRD11 ( 1 ), LOC100287036 ( 1 ), SPG7 ( 1 ), RPL13 ( 1 ), CPNE7 ( 1 ), DPEP1 ( 1 ), CHMP1A ( 1 ), SPATA33 ( 1 ), CDK10 ( 1 ), SPATA2L ( 1 ), VPS9D1 ( 1 ), ZNF276 ( 1 ), FANCA ( 1 ), SPIRE2 ( 1 ), TCF25 ( 1 ), MC1R ( 1 ), TUBB3 ( 1 ), DEF8 ( 1 ), CENPBD1 ( 1 ), DBNDD1 ( 1 ), GAS8 ( 1 ), PRDM7 ( 1 )
2172	16	89106305	90292787	273	99	Dark Brown Hair	Skin Pigmentation	-0.842449	-0.85237	-0.83222	0.70972	0.69259	0.72654	0	ACSF3 ( 1 ), CDH15 ( 1 ), SLC22A31 ( 1 ), ZNF778 ( 1 ), ANKRD11 ( 1 ), LOC100287036 ( 1 ), SPG7 ( 1 ), RPL13 ( 1 ), CPNE7 ( 1 ), DPEP1 ( 1 ), CHMP1A ( 1 ), SPATA33 ( 1 ), CDK10 ( 1 ), SPATA2L ( 1 ), VPS9D1 ( 1 ), ZNF276 ( 1 ), FANCA ( 1 ), SPIRE2 ( 1 ), TCF25 ( 1 ), MC1R ( 1 ), TUBB3 ( 1 ), DEF8 ( 1 ), CENPBD1 ( 1 ), DBNDD1 ( 1 ), GAS8 ( 1 ), PRDM7 ( 1 )
2172	16	89106305	90292787	273	99	Dark Brown Hair	Tanning Ability	0.846385	0.83656	0.85589	0.716368	0.69983	0.73255	0	ACSF3 ( 1 ), CDH15 ( 1 ), SLC22A31 ( 1 ), ZNF778 ( 1 ), ANKRD11 ( 1 ), LOC100287036 ( 1 ), SPG7 ( 1 ), RPL13 ( 1 ), CPNE7 ( 1 ), DPEP1 ( 1 ), CHMP1A ( 1 ), SPATA33 ( 1 ), CDK10 ( 1 ), SPATA2L ( 1 ), VPS9D1 ( 1 ), ZNF276 ( 1 ), FANCA ( 1 ), SPIRE2 ( 1 ), TCF25 ( 1 ), MC1R ( 1 ), TUBB3 ( 1 ), DEF8 ( 1 ), CENPBD1 ( 1 ), DBNDD1 ( 1 ), GAS8 ( 1 ), PRDM7 ( 1 )
2172	16	89106305	90292787	273	99	Skin Pigmentation	Tanning Ability	-0.969214	-0.97277	-0.96558	0.939376	0.93235	0.94628	0	ACSF3 ( 1 ), CDH15 ( 1 ), SLC22A31 ( 1 ), ZNF778 ( 1 ), ANKRD11 ( 1 ), LOC100287036 ( 1 ), SPG7 ( 1 ), RPL13 ( 1 ), CPNE7 ( 1 ), DPEP1 ( 1 ), CHMP1A ( 1 ), SPATA33 ( 1 ), CDK10 ( 1 ), SPATA2L ( 1 ), VPS9D1 ( 1 ), ZNF276 ( 1 ), FANCA ( 1 ), SPIRE2 ( 1 ), TCF25 ( 1 ), MC1R ( 1 ), TUBB3 ( 1 ), DEF8 ( 1 ), CENPBD1 ( 1 ), DBNDD1 ( 1 ), GAS8 ( 1 ), PRDM7 ( 1 )
2204	17	38880482	40233545	389	89	Blonde Hair	Dark Brown Hair	-0.898942	-1	-0.73137	0.808098	0.53491	1	5.26164e-08	KRT25 ( 1 ), KRT26 ( 1 ), KRT27 ( 1 ), KRT28 ( 1 ), KRT10 ( 1 ), TMEM99 ( 1 ), KRT12 ( 1 ), KRT20 ( 1 ), KRT23 ( 1 ), KRT39 ( 1 ), KRT40 ( 1 ), KRTAP3-3 ( 1 ), KRTAP3-2 ( 1 ), KRTAP3-1 ( 1 ), KRTAP1-5 ( 1 ), KRTAP1-4 ( 1 ), KRTAP1-3 ( 1 ), KRTAP1-1 ( 1 ), KRTAP2-1 ( 1 ), KRTAP2-2 ( 1 ), KRTAP2-3 ( 1 ), KRTAP2-4 ( 1 ), KRTAP4-7 ( 1 ), KRTAP4-8 ( 1 ), KRTAP4-9 ( 1 ), KRTAP4-11 ( 1 ), KRTAP4-12 ( 1 …
2208	17	44865833	45883901	226	53	Blonde Hair	Dark Brown Hair	-0.681127	-0.84937	-0.48316	0.463935	0.23345	0.72143	2.26788e-06	WNT3 ( 0.54 ), WNT9B ( 1 ), GOSR2 ( 1 ), RPRML ( 1 ), CDC27 ( 1 ), MYL4 ( 1 ), ITGB3 ( 1 ), EFCAB13 ( 1 ), NPEPPS ( 1 ), KPNB1 ( 1 ), TBKBP1 ( 1 ), TBX21 ( 1 )
2209	17	45883902	47516224	479	112	Blonde Hair	Dark Brown Hair	-0.977501	-1	-0.94129	0.955507	0.88602	1	4.87711e-66	OSBPL7 ( 1 ), MRPL10 ( 1 ), LRRC46 ( 1 ), SCRN2 ( 1 ), SP6 ( 1 ), SP2 ( 1 ), PNPO ( 1 ), PRR15L ( 1 ), CDK5RAP3 ( 1 ), COPZ2 ( 1 ), NFE2L1 ( 1 ), CBX1 ( 1 ), SNX11 ( 1 ), SKAP1 ( 1 ), HOXB1 ( 1 ), HOXB2 ( 1 ), HOXB3 ( 1 ), HOXB4 ( 1 ), HOXB5 ( 1 ), HOXB6 ( 1 ), HOXB7 ( 1 ), HOXB8 ( 1 ), HOXB9 ( 1 ), LOC101060400 ( 1 ), PRAC1 ( 1 ), PRAC2 ( 1 ), HOXB13 ( 1 ), TTLL6 ( 1 ), CALCOCO2 ( 1 ), ATP5G1 ( …
2209	17	45883902	47516224	479	112	Blonde Hair	Skin Pigmentation	0.934528	0.83695	1	0.873342	0.70049	1	1.82509e-26	OSBPL7 ( 1 ), MRPL10 ( 1 ), LRRC46 ( 1 ), SCRN2 ( 1 ), SP6 ( 1 ), SP2 ( 1 ), PNPO ( 1 ), PRR15L ( 1 ), CDK5RAP3 ( 1 ), COPZ2 ( 1 ), NFE2L1 ( 1 ), CBX1 ( 1 ), SNX11 ( 1 ), SKAP1 ( 1 ), HOXB1 ( 1 ), HOXB2 ( 1 ), HOXB3 ( 1 ), HOXB4 ( 1 ), HOXB5 ( 1 ), HOXB6 ( 1 ), HOXB7 ( 1 ), HOXB8 ( 1 ), HOXB9 ( 1 ), LOC101060400 ( 1 ), PRAC1 ( 1 ), PRAC2 ( 1 ), HOXB13 ( 1 ), TTLL6 ( 1 ), CALCOCO2 ( 1 ), ATP5G1 ( …
2209	17	45883902	47516224	479	112	Dark Brown Hair	Skin Pigmentation	-0.944418	-1	-0.85253	0.891925	0.72681	1	6.19175e-26	OSBPL7 ( 1 ), MRPL10 ( 1 ), LRRC46 ( 1 ), SCRN2 ( 1 ), SP6 ( 1 ), SP2 ( 1 ), PNPO ( 1 ), PRR15L ( 1 ), CDK5RAP3 ( 1 ), COPZ2 ( 1 ), NFE2L1 ( 1 ), CBX1 ( 1 ), SNX11 ( 1 ), SKAP1 ( 1 ), HOXB1 ( 1 ), HOXB2 ( 1 ), HOXB3 ( 1 ), HOXB4 ( 1 ), HOXB5 ( 1 ), HOXB6 ( 1 ), HOXB7 ( 1 ), HOXB8 ( 1 ), HOXB9 ( 1 ), LOC101060400 ( 1 ), PRAC1 ( 1 ), PRAC2 ( 1 ), HOXB13 ( 1 ), TTLL6 ( 1 ), CALCOCO2 ( 1 ), ATP5G1 ( …
2210	17	47516225	48722590	264	125	Blonde Hair	Dark Brown Hair	-0.861183	-1	-0.70556	0.741636	0.49781	1	1.71688e-09	NGFR ( 1 ), NXPH3 ( 1 ), SPOP ( 1 ), SLC35B1 ( 1 ), FAM117A ( 1 ), KAT7 ( 1 ), TAC4 ( 1 ), FLJ45513 ( 1 ), DLX4 ( 1 ), DLX3 ( 1 ), ITGA3 ( 1 ), PDK2 ( 1 ), SAMD14 ( 1 ), PPP1R9B ( 1 ), SGCA ( 1 ), COL1A1 ( 1 ), TMEM92 ( 1 ), XYLT2 ( 1 ), MRPL27 ( 1 ), EME1 ( 1 ), LRRC59 ( 1 ), ACSF2 ( 1 ), CHAD ( 1 ), RSAD1 ( 1 ), MYCBPAP ( 1 ), EPN3 ( 1 ), SPATA20 ( 1 ), CACNA1G ( 1 ), ABCC3 ( 0.18 )
2216	17	54950108	56245227	463	195	Blonde Hair	Dark Brown Hair	-0.618177	-0.8003	-0.41747	0.382143	0.17428	0.64048	4.57413e-06	TRIM25 ( 1 ), COIL ( 1 ), SCPEP1 ( 1 ), AKAP1 ( 1 ), MSI2 ( 1 ), CCDC182 ( 1 ), MSkin Pigmentation23 ( 1 ), CUEDC1 ( 1 ), VEZF1 ( 1 ), LOC101929185 ( 1 ), SRSF1 ( 1 ), DYNLL2 ( 1 ), OR4D1 ( 1 )
2229	17	72383473	73741321	326	116	Blonde Hair	Skin Pigmentation	0.899661	0.57704	1	0.80939	0.33297	1	1.46698e-05	GPRC5C ( 1 ), CD300A ( 1 ), CD300LB ( 1 ), CD300C ( 1 ), LOC100130520 ( 1 ), CD300LD ( 1 ), C17orf77 ( 1 ), LOC101928343 ( 1 ), CD300E ( 1 ), RAB37 ( 1 ), CD300LF ( 1 ), SLC9A3R1 ( 1 ), NAT9 ( 1 ), TMEM104 ( 1 ), GRIN2C ( 1 ), FDXR ( 1 ), FADS6 ( 1 ), USH1G ( 1 ), OTOP2 ( 1 ), OTOP3 ( 1 ), HID1 ( 1 ), CDR2L ( 1 ), ICT1 ( 1 ), ATP5H ( 1 ), KCTD2 ( 1 ), SLC16A5 ( 1 ), ARMC7 ( 1 ), NT5C ( 1 ), HN1 (…
2236	17	79333775	80459149	202	49	Overall RPE Thickness	Blonde Hair	-0.456647	-0.63034	-0.27932	0.208526	0.07802	0.39732	3.98498e-06	LOC100130370 ( 1 ), BAHCC1 ( 1 ), ACTG1 ( 1 ), FSCN2 ( 1 ), C17orf70 ( 1 ), NPLOC4 ( 1 ), TSPAN10 ( 1 ), PDE6G ( 1 ), OXLD1 ( 1 ), CCDC137 ( 1 ), ARL16 ( 1 ), HGS ( 1 ), MRPL12 ( 1 ), SLC25A10 ( 1 ), GCGR ( 1 ), FAM195B ( 1 ), PPP1R27 ( 1 ), P4HB ( 1 ), ARHGDIA ( 1 ), ALYREF ( 1 ), ANAPC11 ( 1 ), NPB ( 1 ), PCYT2 ( 1 ), SIRT7 ( 1 ), MAFG ( 1 ), PYCR1 ( 1 ), MYADML2 ( 1 ), NOTUM ( 1 ), ASPSCR1 ( 1…
2236	17	79333775	80459149	202	49	Overall RPE Thickness	Dark Brown Hair	0.833744	0.72788	0.93495	0.695129	0.52981	0.87412	2.11392e-23	LOC100130370 ( 1 ), BAHCC1 ( 1 ), ACTG1 ( 1 ), FSCN2 ( 1 ), C17orf70 ( 1 ), NPLOC4 ( 1 ), TSPAN10 ( 1 ), PDE6G ( 1 ), OXLD1 ( 1 ), CCDC137 ( 1 ), ARL16 ( 1 ), HGS ( 1 ), MRPL12 ( 1 ), SLC25A10 ( 1 ), GCGR ( 1 ), FAM195B ( 1 ), PPP1R27 ( 1 ), P4HB ( 1 ), ARHGDIA ( 1 ), ALYREF ( 1 ), ANAPC11 ( 1 ), NPB ( 1 ), PCYT2 ( 1 ), SIRT7 ( 1 ), MAFG ( 1 ), PYCR1 ( 1 ), MYADML2 ( 1 ), NOTUM ( 1 ), ASPSCR1 ( 1…
2236	17	79333775	80459149	202	49	Overall RPE Thickness	Eye Colour	-0.793667	-0.97118	-0.61504	0.629907	0.37828	0.9432	3.52973e-10	LOC100130370 ( 1 ), BAHCC1 ( 1 ), ACTG1 ( 1 ), FSCN2 ( 1 ), C17orf70 ( 1 ), NPLOC4 ( 1 ), TSPAN10 ( 1 ), PDE6G ( 1 ), OXLD1 ( 1 ), CCDC137 ( 1 ), ARL16 ( 1 ), HGS ( 1 ), MRPL12 ( 1 ), SLC25A10 ( 1 ), GCGR ( 1 ), FAM195B ( 1 ), PPP1R27 ( 1 ), P4HB ( 1 ), ARHGDIA ( 1 ), ALYREF ( 1 ), ANAPC11 ( 1 ), NPB ( 1 ), PCYT2 ( 1 ), SIRT7 ( 1 ), MAFG ( 1 ), PYCR1 ( 1 ), MYADML2 ( 1 ), NOTUM ( 1 ), ASPSCR1 ( 1…
2236	17	79333775	80459149	202	49	Overall RPE Thickness	Red Hair	-0.930614	-1	-0.79681	0.866043	0.6349	1	1.30585e-14	LOC100130370 ( 1 ), BAHCC1 ( 1 ), ACTG1 ( 1 ), FSCN2 ( 1 ), C17orf70 ( 1 ), NPLOC4 ( 1 ), TSPAN10 ( 1 ), PDE6G ( 1 ), OXLD1 ( 1 ), CCDC137 ( 1 ), ARL16 ( 1 ), HGS ( 1 ), MRPL12 ( 1 ), SLC25A10 ( 1 ), GCGR ( 1 ), FAM195B ( 1 ), PPP1R27 ( 1 ), P4HB ( 1 ), ARHGDIA ( 1 ), ALYREF ( 1 ), ANAPC11 ( 1 ), NPB ( 1 ), PCYT2 ( 1 ), SIRT7 ( 1 ), MAFG ( 1 ), PYCR1 ( 1 ), MYADML2 ( 1 ), NOTUM ( 1 ), ASPSCR1 ( 1…
2236	17	79333775	80459149	202	49	Overall RPE Thickness	Skin Pigmentation	-0.86002	-0.99651	-0.72225	0.739635	0.52165	0.99304	4.03162e-15	LOC100130370 ( 1 ), BAHCC1 ( 1 ), ACTG1 ( 1 ), FSCN2 ( 1 ), C17orf70 ( 1 ), NPLOC4 ( 1 ), TSPAN10 ( 1 ), PDE6G ( 1 ), OXLD1 ( 1 ), CCDC137 ( 1 ), ARL16 ( 1 ), HGS ( 1 ), MRPL12 ( 1 ), SLC25A10 ( 1 ), GCGR ( 1 ), FAM195B ( 1 ), PPP1R27 ( 1 ), P4HB ( 1 ), ARHGDIA ( 1 ), ALYREF ( 1 ), ANAPC11 ( 1 ), NPB ( 1 ), PCYT2 ( 1 ), SIRT7 ( 1 ), MAFG ( 1 ), PYCR1 ( 1 ), MYADML2 ( 1 ), NOTUM ( 1 ), ASPSCR1 ( 1…
2236	17	79333775	80459149	202	49	Overall RPE Thickness	Tanning Ability	0.950072	0.79213	1	0.902637	0.62747	1	3.90664e-12	LOC100130370 ( 1 ), BAHCC1 ( 1 ), ACTG1 ( 1 ), FSCN2 ( 1 ), C17orf70 ( 1 ), NPLOC4 ( 1 ), TSPAN10 ( 1 ), PDE6G ( 1 ), OXLD1 ( 1 ), CCDC137 ( 1 ), ARL16 ( 1 ), HGS ( 1 ), MRPL12 ( 1 ), SLC25A10 ( 1 ), GCGR ( 1 ), FAM195B ( 1 ), PPP1R27 ( 1 ), P4HB ( 1 ), ARHGDIA ( 1 ), ALYREF ( 1 ), ANAPC11 ( 1 ), NPB ( 1 ), PCYT2 ( 1 ), SIRT7 ( 1 ), MAFG ( 1 ), PYCR1 ( 1 ), MYADML2 ( 1 ), NOTUM ( 1 ), ASPSCR1 ( 1…
2236	17	79333775	80459149	202	49	Blonde Hair	Dark Brown Hair	-0.891873	-0.95865	-0.8184	0.795437	0.66978	0.91901	9.79257e-26	LOC100130370 ( 1 ), BAHCC1 ( 1 ), ACTG1 ( 1 ), FSCN2 ( 1 ), C17orf70 ( 1 ), NPLOC4 ( 1 ), TSPAN10 ( 1 ), PDE6G ( 1 ), OXLD1 ( 1 ), CCDC137 ( 1 ), ARL16 ( 1 ), HGS ( 1 ), MRPL12 ( 1 ), SLC25A10 ( 1 ), GCGR ( 1 ), FAM195B ( 1 ), PPP1R27 ( 1 ), P4HB ( 1 ), ARHGDIA ( 1 ), ALYREF ( 1 ), ANAPC11 ( 1 ), NPB ( 1 ), PCYT2 ( 1 ), SIRT7 ( 1 ), MAFG ( 1 ), PYCR1 ( 1 ), MYADML2 ( 1 ), NOTUM ( 1 ), ASPSCR1 ( 1…
2236	17	79333775	80459149	202	49	Blonde Hair	Eye Colour	0.630294	0.42737	0.83291	0.39727	0.18264	0.69373	3.1307e-07	LOC100130370 ( 1 ), BAHCC1 ( 1 ), ACTG1 ( 1 ), FSCN2 ( 1 ), C17orf70 ( 1 ), NPLOC4 ( 1 ), TSPAN10 ( 1 ), PDE6G ( 1 ), OXLD1 ( 1 ), CCDC137 ( 1 ), ARL16 ( 1 ), HGS ( 1 ), MRPL12 ( 1 ), SLC25A10 ( 1 ), GCGR ( 1 ), FAM195B ( 1 ), PPP1R27 ( 1 ), P4HB ( 1 ), ARHGDIA ( 1 ), ALYREF ( 1 ), ANAPC11 ( 1 ), NPB ( 1 ), PCYT2 ( 1 ), SIRT7 ( 1 ), MAFG ( 1 ), PYCR1 ( 1 ), MYADML2 ( 1 ), NOTUM ( 1 ), ASPSCR1 ( 1…
2236	17	79333775	80459149	202	49	Blonde Hair	Skin Pigmentation	0.841289	0.70316	0.97168	0.707767	0.49443	0.94417	2.84811e-14	LOC100130370 ( 1 ), BAHCC1 ( 1 ), ACTG1 ( 1 ), FSCN2 ( 1 ), C17orf70 ( 1 ), NPLOC4 ( 1 ), TSPAN10 ( 1 ), PDE6G ( 1 ), OXLD1 ( 1 ), CCDC137 ( 1 ), ARL16 ( 1 ), HGS ( 1 ), MRPL12 ( 1 ), SLC25A10 ( 1 ), GCGR ( 1 ), FAM195B ( 1 ), PPP1R27 ( 1 ), P4HB ( 1 ), ARHGDIA ( 1 ), ALYREF ( 1 ), ANAPC11 ( 1 ), NPB ( 1 ), PCYT2 ( 1 ), SIRT7 ( 1 ), MAFG ( 1 ), PYCR1 ( 1 ), MYADML2 ( 1 ), NOTUM ( 1 ), ASPSCR1 ( 1…
2236	17	79333775	80459149	202	49	Blonde Hair	Tanning Ability	-0.743547	-0.9556	-0.54033	0.552862	0.29196	0.91317	3.29153e-08	LOC100130370 ( 1 ), BAHCC1 ( 1 ), ACTG1 ( 1 ), FSCN2 ( 1 ), C17orf70 ( 1 ), NPLOC4 ( 1 ), TSPAN10 ( 1 ), PDE6G ( 1 ), OXLD1 ( 1 ), CCDC137 ( 1 ), ARL16 ( 1 ), HGS ( 1 ), MRPL12 ( 1 ), SLC25A10 ( 1 ), GCGR ( 1 ), FAM195B ( 1 ), PPP1R27 ( 1 ), P4HB ( 1 ), ARHGDIA ( 1 ), ALYREF ( 1 ), ANAPC11 ( 1 ), NPB ( 1 ), PCYT2 ( 1 ), SIRT7 ( 1 ), MAFG ( 1 ), PYCR1 ( 1 ), MYADML2 ( 1 ), NOTUM ( 1 ), ASPSCR1 ( 1…
2236	17	79333775	80459149	202	49	Dark Brown Hair	Eye Colour	-0.853529	-0.99457	-0.71274	0.728512	0.50799	0.98918	3.96105e-15	LOC100130370 ( 1 ), BAHCC1 ( 1 ), ACTG1 ( 1 ), FSCN2 ( 1 ), C17orf70 ( 1 ), NPLOC4 ( 1 ), TSPAN10 ( 1 ), PDE6G ( 1 ), OXLD1 ( 1 ), CCDC137 ( 1 ), ARL16 ( 1 ), HGS ( 1 ), MRPL12 ( 1 ), SLC25A10 ( 1 ), GCGR ( 1 ), FAM195B ( 1 ), PPP1R27 ( 1 ), P4HB ( 1 ), ARHGDIA ( 1 ), ALYREF ( 1 ), ANAPC11 ( 1 ), NPB ( 1 ), PCYT2 ( 1 ), SIRT7 ( 1 ), MAFG ( 1 ), PYCR1 ( 1 ), MYADML2 ( 1 ), NOTUM ( 1 ), ASPSCR1 ( 1…
2236	17	79333775	80459149	202	49	Dark Brown Hair	Red Hair	-0.838287	-0.95534	-0.71672	0.702725	0.51368	0.91268	5.87877e-16	LOC100130370 ( 1 ), BAHCC1 ( 1 ), ACTG1 ( 1 ), FSCN2 ( 1 ), C17orf70 ( 1 ), NPLOC4 ( 1 ), TSPAN10 ( 1 ), PDE6G ( 1 ), OXLD1 ( 1 ), CCDC137 ( 1 ), ARL16 ( 1 ), HGS ( 1 ), MRPL12 ( 1 ), SLC25A10 ( 1 ), GCGR ( 1 ), FAM195B ( 1 ), PPP1R27 ( 1 ), P4HB ( 1 ), ARHGDIA ( 1 ), ALYREF ( 1 ), ANAPC11 ( 1 ), NPB ( 1 ), PCYT2 ( 1 ), SIRT7 ( 1 ), MAFG ( 1 ), PYCR1 ( 1 ), MYADML2 ( 1 ), NOTUM ( 1 ), ASPSCR1 ( 1…
2236	17	79333775	80459149	202	49	Dark Brown Hair	Skin Pigmentation	-0.983493	-1	-0.91115	0.967258	0.8302	1	1.83022e-24	LOC100130370 ( 1 ), BAHCC1 ( 1 ), ACTG1 ( 1 ), FSCN2 ( 1 ), C17orf70 ( 1 ), NPLOC4 ( 1 ), TSPAN10 ( 1 ), PDE6G ( 1 ), OXLD1 ( 1 ), CCDC137 ( 1 ), ARL16 ( 1 ), HGS ( 1 ), MRPL12 ( 1 ), SLC25A10 ( 1 ), GCGR ( 1 ), FAM195B ( 1 ), PPP1R27 ( 1 ), P4HB ( 1 ), ARHGDIA ( 1 ), ALYREF ( 1 ), ANAPC11 ( 1 ), NPB ( 1 ), PCYT2 ( 1 ), SIRT7 ( 1 ), MAFG ( 1 ), PYCR1 ( 1 ), MYADML2 ( 1 ), NOTUM ( 1 ), ASPSCR1 ( 1…
2236	17	79333775	80459149	202	49	Dark Brown Hair	Tanning Ability	0.948956	0.81482	1	0.900517	0.66394	1	2.21199e-15	LOC100130370 ( 1 ), BAHCC1 ( 1 ), ACTG1 ( 1 ), FSCN2 ( 1 ), C17orf70 ( 1 ), NPLOC4 ( 1 ), TSPAN10 ( 1 ), PDE6G ( 1 ), OXLD1 ( 1 ), CCDC137 ( 1 ), ARL16 ( 1 ), HGS ( 1 ), MRPL12 ( 1 ), SLC25A10 ( 1 ), GCGR ( 1 ), FAM195B ( 1 ), PPP1R27 ( 1 ), P4HB ( 1 ), ARHGDIA ( 1 ), ALYREF ( 1 ), ANAPC11 ( 1 ), NPB ( 1 ), PCYT2 ( 1 ), SIRT7 ( 1 ), MAFG ( 1 ), PYCR1 ( 1 ), MYADML2 ( 1 ), NOTUM ( 1 ), ASPSCR1 ( 1…
2236	17	79333775	80459149	202	49	Eye Colour	Red Hair	0.785317	0.5832	0.99191	0.616722	0.34012	0.98388	1.97513e-08	LOC100130370 ( 1 ), BAHCC1 ( 1 ), ACTG1 ( 1 ), FSCN2 ( 1 ), C17orf70 ( 1 ), NPLOC4 ( 1 ), TSPAN10 ( 1 ), PDE6G ( 1 ), OXLD1 ( 1 ), CCDC137 ( 1 ), ARL16 ( 1 ), HGS ( 1 ), MRPL12 ( 1 ), SLC25A10 ( 1 ), GCGR ( 1 ), FAM195B ( 1 ), PPP1R27 ( 1 ), P4HB ( 1 ), ARHGDIA ( 1 ), ALYREF ( 1 ), ANAPC11 ( 1 ), NPB ( 1 ), PCYT2 ( 1 ), SIRT7 ( 1 ), MAFG ( 1 ), PYCR1 ( 1 ), MYADML2 ( 1 ), NOTUM ( 1 ), ASPSCR1 ( 1…
2236	17	79333775	80459149	202	49	Eye Colour	Skin Pigmentation	0.806952	0.62004	1	0.651171	0.38445	1	2.09654e-09	LOC100130370 ( 1 ), BAHCC1 ( 1 ), ACTG1 ( 1 ), FSCN2 ( 1 ), C17orf70 ( 1 ), NPLOC4 ( 1 ), TSPAN10 ( 1 ), PDE6G ( 1 ), OXLD1 ( 1 ), CCDC137 ( 1 ), ARL16 ( 1 ), HGS ( 1 ), MRPL12 ( 1 ), SLC25A10 ( 1 ), GCGR ( 1 ), FAM195B ( 1 ), PPP1R27 ( 1 ), P4HB ( 1 ), ARHGDIA ( 1 ), ALYREF ( 1 ), ANAPC11 ( 1 ), NPB ( 1 ), PCYT2 ( 1 ), SIRT7 ( 1 ), MAFG ( 1 ), PYCR1 ( 1 ), MYADML2 ( 1 ), NOTUM ( 1 ), ASPSCR1 ( 1…
2236	17	79333775	80459149	202	49	Eye Colour	Tanning Ability	-0.796867	-1	-0.55912	0.634997	0.31262	1	5.54478e-07	LOC100130370 ( 1 ), BAHCC1 ( 1 ), ACTG1 ( 1 ), FSCN2 ( 1 ), C17orf70 ( 1 ), NPLOC4 ( 1 ), TSPAN10 ( 1 ), PDE6G ( 1 ), OXLD1 ( 1 ), CCDC137 ( 1 ), ARL16 ( 1 ), HGS ( 1 ), MRPL12 ( 1 ), SLC25A10 ( 1 ), GCGR ( 1 ), FAM195B ( 1 ), PPP1R27 ( 1 ), P4HB ( 1 ), ARHGDIA ( 1 ), ALYREF ( 1 ), ANAPC11 ( 1 ), NPB ( 1 ), PCYT2 ( 1 ), SIRT7 ( 1 ), MAFG ( 1 ), PYCR1 ( 1 ), MYADML2 ( 1 ), NOTUM ( 1 ), ASPSCR1 ( 1…
2236	17	79333775	80459149	202	49	Red Hair	Skin Pigmentation	0.75758	0.56976	0.94284	0.573928	0.32463	0.88894	1.30163e-09	LOC100130370 ( 1 ), BAHCC1 ( 1 ), ACTG1 ( 1 ), FSCN2 ( 1 ), C17orf70 ( 1 ), NPLOC4 ( 1 ), TSPAN10 ( 1 ), PDE6G ( 1 ), OXLD1 ( 1 ), CCDC137 ( 1 ), ARL16 ( 1 ), HGS ( 1 ), MRPL12 ( 1 ), SLC25A10 ( 1 ), GCGR ( 1 ), FAM195B ( 1 ), PPP1R27 ( 1 ), P4HB ( 1 ), ARHGDIA ( 1 ), ALYREF ( 1 ), ANAPC11 ( 1 ), NPB ( 1 ), PCYT2 ( 1 ), SIRT7 ( 1 ), MAFG ( 1 ), PYCR1 ( 1 ), MYADML2 ( 1 ), NOTUM ( 1 ), ASPSCR1 ( 1…
2236	17	79333775	80459149	202	49	Red Hair	Tanning Ability	-0.919167	-1	-0.73424	0.844868	0.53911	1	2.13627e-09	LOC100130370 ( 1 ), BAHCC1 ( 1 ), ACTG1 ( 1 ), FSCN2 ( 1 ), C17orf70 ( 1 ), NPLOC4 ( 1 ), TSPAN10 ( 1 ), PDE6G ( 1 ), OXLD1 ( 1 ), CCDC137 ( 1 ), ARL16 ( 1 ), HGS ( 1 ), MRPL12 ( 1 ), SLC25A10 ( 1 ), GCGR ( 1 ), FAM195B ( 1 ), PPP1R27 ( 1 ), P4HB ( 1 ), ARHGDIA ( 1 ), ALYREF ( 1 ), ANAPC11 ( 1 ), NPB ( 1 ), PCYT2 ( 1 ), SIRT7 ( 1 ), MAFG ( 1 ), PYCR1 ( 1 ), MYADML2 ( 1 ), NOTUM ( 1 ), ASPSCR1 ( 1…
2236	17	79333775	80459149	202	49	Skin Pigmentation	Tanning Ability	-0.958947	-1	-0.82525	0.919579	0.68103	1	6.32666e-10	LOC100130370 ( 1 ), BAHCC1 ( 1 ), ACTG1 ( 1 ), FSCN2 ( 1 ), C17orf70 ( 1 ), NPLOC4 ( 1 ), TSPAN10 ( 1 ), PDE6G ( 1 ), OXLD1 ( 1 ), CCDC137 ( 1 ), ARL16 ( 1 ), HGS ( 1 ), MRPL12 ( 1 ), SLC25A10 ( 1 ), GCGR ( 1 ), FAM195B ( 1 ), PPP1R27 ( 1 ), P4HB ( 1 ), ARHGDIA ( 1 ), ALYREF ( 1 ), ANAPC11 ( 1 ), NPB ( 1 ), PCYT2 ( 1 ), SIRT7 ( 1 ), MAFG ( 1 ), PYCR1 ( 1 ), MYADML2 ( 1 ), NOTUM ( 1 ), ASPSCR1 ( 1…
2237	17	80459150	81192460	197	60	Blonde Hair	Dark Brown Hair	-0.927731	-1	-0.78834	0.860684	0.62148	1	1.03945e-08	FOXK2 ( 1 ), WDR45B ( 1 ), RAB40B ( 1 ), LOC101929552 ( 1 ), FN3KRP ( 1 ), FN3K ( 1 ), TBCD ( 1 ), ZNF750 ( 1 ), B3GNTL1 ( 1 ), METRNL ( 1 )
2237	17	80459150	81192460	197	60	Blonde Hair	Skin Pigmentation	0.774061	0.51624	1	0.59917	0.2665	1	4.36166e-06	FOXK2 ( 1 ), WDR45B ( 1 ), RAB40B ( 1 ), LOC101929552 ( 1 ), FN3KRP ( 1 ), FN3K ( 1 ), TBCD ( 1 ), ZNF750 ( 1 ), B3GNTL1 ( 1 ), METRNL ( 1 )
2237	17	80459150	81192460	197	60	Dark Brown Hair	Skin Pigmentation	-0.843624	-1	-0.62011	0.711702	0.38453	1	4.22636e-07	FOXK2 ( 1 ), WDR45B ( 1 ), RAB40B ( 1 ), LOC101929552 ( 1 ), FN3KRP ( 1 ), FN3K ( 1 ), TBCD ( 1 ), ZNF750 ( 1 ), B3GNTL1 ( 1 ), METRNL ( 1 )
2395	20	24487129	25181038	301	67	Skin Pigmentation	Tanning Ability	-0.926406	-1	-0.68865	0.858229	0.47424	1	6.56016e-06	SYNDIG1 ( 0.81 ), CST7 ( 1 ), APMAP ( 1 ), ACSS1 ( 1 ), VSX1 ( 1 ), ENTPD6 ( 0.15 )
2397	20	26318859	30569659	200	40	Skin Pigmentation	Tanning Ability	-1	-1	-0.77765	1	0.60475	1	7.05653e-06	DEFB115 ( 1 ), DEFB116 ( 1 ), DEFB118 ( 1 ), DEFB119 ( 1 ), DEFB121 ( 1 ), DEFB123 ( 1 ), DEFB124 ( 1 ), REM1 ( 1 ), HM13 ( 1 ), ID1 ( 1 ), COX4I2 ( 1 ), BCL2L1 ( 1 ), TPX2 ( 1 ), MYLK2 ( 1 ), FOXS1 ( 1 ), DUSP15 ( 1 ), TTLL9 ( 1 ), PDRG1 ( 1 ), XKR7 ( 0.45 )
2398	20	30569660	32484506	545	123	Blonde Hair	Dark Brown Hair	-0.985483	-1	-0.96217	0.971177	0.92577	1	8.28935e-121	XKR7 ( 0.55 ), CCM2L ( 1 ), HCK ( 1 ), TM9SF4 ( 1 ), PLAGL2 ( 1 ), POFUT1 ( 1 ), KIF3B ( 1 ), ASXL1 ( 1 ), NOL4L ( 1 ), C20orf203 ( 1 ), COMMD7 ( 1 ), DNMT3B ( 1 ), MAPRE1 ( 1 ), EFCAB8 ( 1 ), SUN5 ( 1 ), BPIFB2 ( 1 ), BPIFB6 ( 1 ), BPIFB3 ( 1 ), BPIFB4 ( 1 ), BPIFA2 ( 1 ), BPIFA3 ( 1 ), BPIFA1 ( 1 ), BPIFB1 ( 1 ), CDK5RAP1 ( 1 ), SNTA1 ( 1 ), CBFA2T2 ( 1 ), NECAB3 ( 1 ), C20orf144 ( 1 ), ACTL10 …
2398	20	30569660	32484506	545	123	Blonde Hair	Red Hair	0.969275	0.93711	1	0.939494	0.87818	1	6.03822e-132	XKR7 ( 0.55 ), CCM2L ( 1 ), HCK ( 1 ), TM9SF4 ( 1 ), PLAGL2 ( 1 ), POFUT1 ( 1 ), KIF3B ( 1 ), ASXL1 ( 1 ), NOL4L ( 1 ), C20orf203 ( 1 ), COMMD7 ( 1 ), DNMT3B ( 1 ), MAPRE1 ( 1 ), EFCAB8 ( 1 ), SUN5 ( 1 ), BPIFB2 ( 1 ), BPIFB6 ( 1 ), BPIFB3 ( 1 ), BPIFB4 ( 1 ), BPIFA2 ( 1 ), BPIFA3 ( 1 ), BPIFA1 ( 1 ), BPIFB1 ( 1 ), CDK5RAP1 ( 1 ), SNTA1 ( 1 ), CBFA2T2 ( 1 ), NECAB3 ( 1 ), C20orf144 ( 1 ), ACTL10 …
2398	20	30569660	32484506	545	123	Blonde Hair	Skin Pigmentation	0.930522	0.89401	0.96484	0.865872	0.79926	0.93092	2.36093e-119	XKR7 ( 0.55 ), CCM2L ( 1 ), HCK ( 1 ), TM9SF4 ( 1 ), PLAGL2 ( 1 ), POFUT1 ( 1 ), KIF3B ( 1 ), ASXL1 ( 1 ), NOL4L ( 1 ), C20orf203 ( 1 ), COMMD7 ( 1 ), DNMT3B ( 1 ), MAPRE1 ( 1 ), EFCAB8 ( 1 ), SUN5 ( 1 ), BPIFB2 ( 1 ), BPIFB6 ( 1 ), BPIFB3 ( 1 ), BPIFB4 ( 1 ), BPIFA2 ( 1 ), BPIFA3 ( 1 ), BPIFA1 ( 1 ), BPIFB1 ( 1 ), CDK5RAP1 ( 1 ), SNTA1 ( 1 ), CBFA2T2 ( 1 ), NECAB3 ( 1 ), C20orf144 ( 1 ), ACTL10 …
2398	20	30569660	32484506	545	123	Blonde Hair	Tanning Ability	-0.875706	-0.91759	-0.83248	0.76686	0.69303	0.84198	8.09691e-109	XKR7 ( 0.55 ), CCM2L ( 1 ), HCK ( 1 ), TM9SF4 ( 1 ), PLAGL2 ( 1 ), POFUT1 ( 1 ), KIF3B ( 1 ), ASXL1 ( 1 ), NOL4L ( 1 ), C20orf203 ( 1 ), COMMD7 ( 1 ), DNMT3B ( 1 ), MAPRE1 ( 1 ), EFCAB8 ( 1 ), SUN5 ( 1 ), BPIFB2 ( 1 ), BPIFB6 ( 1 ), BPIFB3 ( 1 ), BPIFB4 ( 1 ), BPIFA2 ( 1 ), BPIFA3 ( 1 ), BPIFA1 ( 1 ), BPIFB1 ( 1 ), CDK5RAP1 ( 1 ), SNTA1 ( 1 ), CBFA2T2 ( 1 ), NECAB3 ( 1 ), C20orf144 ( 1 ), ACTL10 …
2398	20	30569660	32484506	545	123	Dark Brown Hair	Red Hair	-0.951203	-0.97065	-0.93143	0.904786	0.86756	0.94217	6.47289e-263	XKR7 ( 0.55 ), CCM2L ( 1 ), HCK ( 1 ), TM9SF4 ( 1 ), PLAGL2 ( 1 ), POFUT1 ( 1 ), KIF3B ( 1 ), ASXL1 ( 1 ), NOL4L ( 1 ), C20orf203 ( 1 ), COMMD7 ( 1 ), DNMT3B ( 1 ), MAPRE1 ( 1 ), EFCAB8 ( 1 ), SUN5 ( 1 ), BPIFB2 ( 1 ), BPIFB6 ( 1 ), BPIFB3 ( 1 ), BPIFB4 ( 1 ), BPIFA2 ( 1 ), BPIFA3 ( 1 ), BPIFA1 ( 1 ), BPIFB1 ( 1 ), CDK5RAP1 ( 1 ), SNTA1 ( 1 ), CBFA2T2 ( 1 ), NECAB3 ( 1 ), C20orf144 ( 1 ), ACTL10 …
2398	20	30569660	32484506	545	123	Dark Brown Hair	Skin Pigmentation	-0.964597	-0.98291	-0.9461	0.930447	0.89511	0.96611	2.26842e-263	XKR7 ( 0.55 ), CCM2L ( 1 ), HCK ( 1 ), TM9SF4 ( 1 ), PLAGL2 ( 1 ), POFUT1 ( 1 ), KIF3B ( 1 ), ASXL1 ( 1 ), NOL4L ( 1 ), C20orf203 ( 1 ), COMMD7 ( 1 ), DNMT3B ( 1 ), MAPRE1 ( 1 ), EFCAB8 ( 1 ), SUN5 ( 1 ), BPIFB2 ( 1 ), BPIFB6 ( 1 ), BPIFB3 ( 1 ), BPIFB4 ( 1 ), BPIFA2 ( 1 ), BPIFA3 ( 1 ), BPIFA1 ( 1 ), BPIFB1 ( 1 ), CDK5RAP1 ( 1 ), SNTA1 ( 1 ), CBFA2T2 ( 1 ), NECAB3 ( 1 ), C20orf144 ( 1 ), ACTL10 …
2398	20	30569660	32484506	545	123	Dark Brown Hair	Tanning Ability	0.908429	0.88147	0.93433	0.825243	0.777	0.87298	1.04899e-237	XKR7 ( 0.55 ), CCM2L ( 1 ), HCK ( 1 ), TM9SF4 ( 1 ), PLAGL2 ( 1 ), POFUT1 ( 1 ), KIF3B ( 1 ), ASXL1 ( 1 ), NOL4L ( 1 ), C20orf203 ( 1 ), COMMD7 ( 1 ), DNMT3B ( 1 ), MAPRE1 ( 1 ), EFCAB8 ( 1 ), SUN5 ( 1 ), BPIFB2 ( 1 ), BPIFB6 ( 1 ), BPIFB3 ( 1 ), BPIFB4 ( 1 ), BPIFA2 ( 1 ), BPIFA3 ( 1 ), BPIFA1 ( 1 ), BPIFB1 ( 1 ), CDK5RAP1 ( 1 ), SNTA1 ( 1 ), CBFA2T2 ( 1 ), NECAB3 ( 1 ), C20orf144 ( 1 ), ACTL10 …
2398	20	30569660	32484506	545	123	Red Hair	Skin Pigmentation	0.869534	0.84748	0.89059	0.75609	0.71822	0.79315	0	XKR7 ( 0.55 ), CCM2L ( 1 ), HCK ( 1 ), TM9SF4 ( 1 ), PLAGL2 ( 1 ), POFUT1 ( 1 ), KIF3B ( 1 ), ASXL1 ( 1 ), NOL4L ( 1 ), C20orf203 ( 1 ), COMMD7 ( 1 ), DNMT3B ( 1 ), MAPRE1 ( 1 ), EFCAB8 ( 1 ), SUN5 ( 1 ), BPIFB2 ( 1 ), BPIFB6 ( 1 ), BPIFB3 ( 1 ), BPIFB4 ( 1 ), BPIFA2 ( 1 ), BPIFA3 ( 1 ), BPIFA1 ( 1 ), BPIFB1 ( 1 ), CDK5RAP1 ( 1 ), SNTA1 ( 1 ), CBFA2T2 ( 1 ), NECAB3 ( 1 ), C20orf144 ( 1 ), ACTL10 …
2398	20	30569660	32484506	545	123	Red Hair	Tanning Ability	-0.827934	-0.84955	-0.80559	0.685474	0.64898	0.72174	0	XKR7 ( 0.55 ), CCM2L ( 1 ), HCK ( 1 ), TM9SF4 ( 1 ), PLAGL2 ( 1 ), POFUT1 ( 1 ), KIF3B ( 1 ), ASXL1 ( 1 ), NOL4L ( 1 ), C20orf203 ( 1 ), COMMD7 ( 1 ), DNMT3B ( 1 ), MAPRE1 ( 1 ), EFCAB8 ( 1 ), SUN5 ( 1 ), BPIFB2 ( 1 ), BPIFB6 ( 1 ), BPIFB3 ( 1 ), BPIFB4 ( 1 ), BPIFA2 ( 1 ), BPIFA3 ( 1 ), BPIFA1 ( 1 ), BPIFB1 ( 1 ), CDK5RAP1 ( 1 ), SNTA1 ( 1 ), CBFA2T2 ( 1 ), NECAB3 ( 1 ), C20orf144 ( 1 ), ACTL10 …
2398	20	30569660	32484506	545	123	Skin Pigmentation	Tanning Ability	-0.980636	-0.98918	-0.97164	0.961647	0.94409	0.97848	0	XKR7 ( 0.55 ), CCM2L ( 1 ), HCK ( 1 ), TM9SF4 ( 1 ), PLAGL2 ( 1 ), POFUT1 ( 1 ), KIF3B ( 1 ), ASXL1 ( 1 ), NOL4L ( 1 ), C20orf203 ( 1 ), COMMD7 ( 1 ), DNMT3B ( 1 ), MAPRE1 ( 1 ), EFCAB8 ( 1 ), SUN5 ( 1 ), BPIFB2 ( 1 ), BPIFB6 ( 1 ), BPIFB3 ( 1 ), BPIFB4 ( 1 ), BPIFA2 ( 1 ), BPIFA3 ( 1 ), BPIFA1 ( 1 ), BPIFB1 ( 1 ), CDK5RAP1 ( 1 ), SNTA1 ( 1 ), CBFA2T2 ( 1 ), NECAB3 ( 1 ), C20orf144 ( 1 ), ACTL10 …
2399	20	32484507	33890060	394	46	Blonde Hair	Dark Brown Hair	-0.993407	-1	-0.97841	0.986858	0.95729	1	5.57441e-122	RALY ( 1 ), EIF2S2 ( 1 ), ASIP ( 1 ), AHCY ( 1 ), ITCH ( 1 ), DYNLRB1 ( 1 ), MAP1LC3A ( 1 ), PIGU ( 1 ), TP53INP2 ( 1 ), NCOA6 ( 1 ), GGT7 ( 1 ), ACSS2 ( 1 ), GSS ( 1 ), MYH7B ( 1 ), TRPC4AP ( 1 ), EDEM2 ( 1 ), PROCR ( 1 ), MMP24 ( 1 ), EIF6 ( 1 ), FAM83C ( 1 )
2399	20	32484507	33890060	394	46	Blonde Hair	Red Hair	1	0.98225	1	1	0.96481	1	1.90209e-125	RALY ( 1 ), EIF2S2 ( 1 ), ASIP ( 1 ), AHCY ( 1 ), ITCH ( 1 ), DYNLRB1 ( 1 ), MAP1LC3A ( 1 ), PIGU ( 1 ), TP53INP2 ( 1 ), NCOA6 ( 1 ), GGT7 ( 1 ), ACSS2 ( 1 ), GSS ( 1 ), MYH7B ( 1 ), TRPC4AP ( 1 ), EDEM2 ( 1 ), PROCR ( 1 ), MMP24 ( 1 ), EIF6 ( 1 ), FAM83C ( 1 )
2399	20	32484507	33890060	394	46	Blonde Hair	Skin Pigmentation	0.870093	0.83055	0.90866	0.757061	0.68981	0.82567	4.73928e-106	RALY ( 1 ), EIF2S2 ( 1 ), ASIP ( 1 ), AHCY ( 1 ), ITCH ( 1 ), DYNLRB1 ( 1 ), MAP1LC3A ( 1 ), PIGU ( 1 ), TP53INP2 ( 1 ), NCOA6 ( 1 ), GGT7 ( 1 ), ACSS2 ( 1 ), GSS ( 1 ), MYH7B ( 1 ), TRPC4AP ( 1 ), EDEM2 ( 1 ), PROCR ( 1 ), MMP24 ( 1 ), EIF6 ( 1 ), FAM83C ( 1 )
2399	20	32484507	33890060	394	46	Blonde Hair	Tanning Ability	-0.823279	-0.86791	-0.77779	0.677789	0.60495	0.75327	1.80228e-100	RALY ( 1 ), EIF2S2 ( 1 ), ASIP ( 1 ), AHCY ( 1 ), ITCH ( 1 ), DYNLRB1 ( 1 ), MAP1LC3A ( 1 ), PIGU ( 1 ), TP53INP2 ( 1 ), NCOA6 ( 1 ), GGT7 ( 1 ), ACSS2 ( 1 ), GSS ( 1 ), MYH7B ( 1 ), TRPC4AP ( 1 ), EDEM2 ( 1 ), PROCR ( 1 ), MMP24 ( 1 ), EIF6 ( 1 ), FAM83C ( 1 )
2399	20	32484507	33890060	394	46	Dark Brown Hair	Red Hair	-0.994334	-1	-0.985	0.988699	0.97023	1	0	RALY ( 1 ), EIF2S2 ( 1 ), ASIP ( 1 ), AHCY ( 1 ), ITCH ( 1 ), DYNLRB1 ( 1 ), MAP1LC3A ( 1 ), PIGU ( 1 ), TP53INP2 ( 1 ), NCOA6 ( 1 ), GGT7 ( 1 ), ACSS2 ( 1 ), GSS ( 1 ), MYH7B ( 1 ), TRPC4AP ( 1 ), EDEM2 ( 1 ), PROCR ( 1 ), MMP24 ( 1 ), EIF6 ( 1 ), FAM83C ( 1 )
2399	20	32484507	33890060	394	46	Dark Brown Hair	Skin Pigmentation	-0.915532	-0.93466	-0.89549	0.838198	0.80189	0.8736	2.86291e-302	RALY ( 1 ), EIF2S2 ( 1 ), ASIP ( 1 ), AHCY ( 1 ), ITCH ( 1 ), DYNLRB1 ( 1 ), MAP1LC3A ( 1 ), PIGU ( 1 ), TP53INP2 ( 1 ), NCOA6 ( 1 ), GGT7 ( 1 ), ACSS2 ( 1 ), GSS ( 1 ), MYH7B ( 1 ), TRPC4AP ( 1 ), EDEM2 ( 1 ), PROCR ( 1 ), MMP24 ( 1 ), EIF6 ( 1 ), FAM83C ( 1 )
2399	20	32484507	33890060	394	46	Dark Brown Hair	Tanning Ability	0.865364	0.84081	0.88987	0.748855	0.70697	0.79186	1.55523e-283	RALY ( 1 ), EIF2S2 ( 1 ), ASIP ( 1 ), AHCY ( 1 ), ITCH ( 1 ), DYNLRB1 ( 1 ), MAP1LC3A ( 1 ), PIGU ( 1 ), TP53INP2 ( 1 ), NCOA6 ( 1 ), GGT7 ( 1 ), ACSS2 ( 1 ), GSS ( 1 ), MYH7B ( 1 ), TRPC4AP ( 1 ), EDEM2 ( 1 ), PROCR ( 1 ), MMP24 ( 1 ), EIF6 ( 1 ), FAM83C ( 1 )
2399	20	32484507	33890060	394	46	Red Hair	Skin Pigmentation	0.91913	0.90111	0.93602	0.8448	0.812	0.87614	0	RALY ( 1 ), EIF2S2 ( 1 ), ASIP ( 1 ), AHCY ( 1 ), ITCH ( 1 ), DYNLRB1 ( 1 ), MAP1LC3A ( 1 ), PIGU ( 1 ), TP53INP2 ( 1 ), NCOA6 ( 1 ), GGT7 ( 1 ), ACSS2 ( 1 ), GSS ( 1 ), MYH7B ( 1 ), TRPC4AP ( 1 ), EDEM2 ( 1 ), PROCR ( 1 ), MMP24 ( 1 ), EIF6 ( 1 ), FAM83C ( 1 )
2399	20	32484507	33890060	394	46	Red Hair	Tanning Ability	-0.880291	-0.89934	-0.8607	0.774913	0.7408	0.80882	0	RALY ( 1 ), EIF2S2 ( 1 ), ASIP ( 1 ), AHCY ( 1 ), ITCH ( 1 ), DYNLRB1 ( 1 ), MAP1LC3A ( 1 ), PIGU ( 1 ), TP53INP2 ( 1 ), NCOA6 ( 1 ), GGT7 ( 1 ), ACSS2 ( 1 ), GSS ( 1 ), MYH7B ( 1 ), TRPC4AP ( 1 ), EDEM2 ( 1 ), PROCR ( 1 ), MMP24 ( 1 ), EIF6 ( 1 ), FAM83C ( 1 )
2399	20	32484507	33890060	394	46	Skin Pigmentation	Tanning Ability	-0.985611	-0.99018	-0.98066	0.971429	0.96169	0.98045	0	RALY ( 1 ), EIF2S2 ( 1 ), ASIP ( 1 ), AHCY ( 1 ), ITCH ( 1 ), DYNLRB1 ( 1 ), MAP1LC3A ( 1 ), PIGU ( 1 ), TP53INP2 ( 1 ), NCOA6 ( 1 ), GGT7 ( 1 ), ACSS2 ( 1 ), GSS ( 1 ), MYH7B ( 1 ), TRPC4AP ( 1 ), EDEM2 ( 1 ), PROCR ( 1 ), MMP24 ( 1 ), EIF6 ( 1 ), FAM83C ( 1 )
2400	20	33890061	35990261	359	80	Blonde Hair	Dark Brown Hair	-0.984403	-1	-0.96039	0.969049	0.92235	1	3.74737e-96	UQCC1 ( 1 ), GDF5 ( 1 ), CEP250 ( 1 ), C20orf173 ( 1 ), ERGIC3 ( 1 ), SPAG4 ( 1 ), CPNE1 ( 1 ), RBM12 ( 1 ), NFS1 ( 1 ), ROMO1 ( 1 ), RBM39 ( 1 ), PHF20 ( 1 ), SCAND1 ( 1 ), CNBD2 ( 1 ), EPB41L1 ( 1 ), AAR2 ( 1 ), DLGAP4 ( 1 ), MYL9 ( 1 ), TGIF2 ( 1 ), TGIF2-C20orf24 ( 1 ), C20orf24 ( 1 ), SLA2 ( 1 ), NDRG3 ( 1 ), DSN1 ( 1 ), SOGA1 ( 1 ), TLDC2 ( 1 ), SAMHD1 ( 1 ), RBL1 ( 1 ), MROH8 ( 1 ), RPN2 (…
2400	20	33890061	35990261	359	80	Blonde Hair	Red Hair	0.965038	0.92952	0.99937	0.931298	0.86401	0.99874	1.51355e-100	UQCC1 ( 1 ), GDF5 ( 1 ), CEP250 ( 1 ), C20orf173 ( 1 ), ERGIC3 ( 1 ), SPAG4 ( 1 ), CPNE1 ( 1 ), RBM12 ( 1 ), NFS1 ( 1 ), ROMO1 ( 1 ), RBM39 ( 1 ), PHF20 ( 1 ), SCAND1 ( 1 ), CNBD2 ( 1 ), EPB41L1 ( 1 ), AAR2 ( 1 ), DLGAP4 ( 1 ), MYL9 ( 1 ), TGIF2 ( 1 ), TGIF2-C20orf24 ( 1 ), C20orf24 ( 1 ), SLA2 ( 1 ), NDRG3 ( 1 ), DSN1 ( 1 ), SOGA1 ( 1 ), TLDC2 ( 1 ), SAMHD1 ( 1 ), RBL1 ( 1 ), MROH8 ( 1 ), RPN2 (…
2400	20	33890061	35990261	359	80	Blonde Hair	Skin Pigmentation	0.989937	0.9642	1	0.979975	0.92968	1	1.60021e-108	UQCC1 ( 1 ), GDF5 ( 1 ), CEP250 ( 1 ), C20orf173 ( 1 ), ERGIC3 ( 1 ), SPAG4 ( 1 ), CPNE1 ( 1 ), RBM12 ( 1 ), NFS1 ( 1 ), ROMO1 ( 1 ), RBM39 ( 1 ), PHF20 ( 1 ), SCAND1 ( 1 ), CNBD2 ( 1 ), EPB41L1 ( 1 ), AAR2 ( 1 ), DLGAP4 ( 1 ), MYL9 ( 1 ), TGIF2 ( 1 ), TGIF2-C20orf24 ( 1 ), C20orf24 ( 1 ), SLA2 ( 1 ), NDRG3 ( 1 ), DSN1 ( 1 ), SOGA1 ( 1 ), TLDC2 ( 1 ), SAMHD1 ( 1 ), RBL1 ( 1 ), MROH8 ( 1 ), RPN2 (…
2400	20	33890061	35990261	359	80	Blonde Hair	Tanning Ability	-0.986805	-1	-0.95976	0.973784	0.92114	1	2.53731e-111	UQCC1 ( 1 ), GDF5 ( 1 ), CEP250 ( 1 ), C20orf173 ( 1 ), ERGIC3 ( 1 ), SPAG4 ( 1 ), CPNE1 ( 1 ), RBM12 ( 1 ), NFS1 ( 1 ), ROMO1 ( 1 ), RBM39 ( 1 ), PHF20 ( 1 ), SCAND1 ( 1 ), CNBD2 ( 1 ), EPB41L1 ( 1 ), AAR2 ( 1 ), DLGAP4 ( 1 ), MYL9 ( 1 ), TGIF2 ( 1 ), TGIF2-C20orf24 ( 1 ), C20orf24 ( 1 ), SLA2 ( 1 ), NDRG3 ( 1 ), DSN1 ( 1 ), SOGA1 ( 1 ), TLDC2 ( 1 ), SAMHD1 ( 1 ), RBL1 ( 1 ), MROH8 ( 1 ), RPN2 (…
2400	20	33890061	35990261	359	80	Dark Brown Hair	Red Hair	-0.977975	-0.99318	-0.9614	0.956435	0.92429	0.98641	1.50881e-250	UQCC1 ( 1 ), GDF5 ( 1 ), CEP250 ( 1 ), C20orf173 ( 1 ), ERGIC3 ( 1 ), SPAG4 ( 1 ), CPNE1 ( 1 ), RBM12 ( 1 ), NFS1 ( 1 ), ROMO1 ( 1 ), RBM39 ( 1 ), PHF20 ( 1 ), SCAND1 ( 1 ), CNBD2 ( 1 ), EPB41L1 ( 1 ), AAR2 ( 1 ), DLGAP4 ( 1 ), MYL9 ( 1 ), TGIF2 ( 1 ), TGIF2-C20orf24 ( 1 ), C20orf24 ( 1 ), SLA2 ( 1 ), NDRG3 ( 1 ), DSN1 ( 1 ), SOGA1 ( 1 ), TLDC2 ( 1 ), SAMHD1 ( 1 ), RBL1 ( 1 ), MROH8 ( 1 ), RPN2 (…
2400	20	33890061	35990261	359	80	Dark Brown Hair	Skin Pigmentation	-0.989535	-1	-0.97626	0.97918	0.95309	1	1.88087e-260	UQCC1 ( 1 ), GDF5 ( 1 ), CEP250 ( 1 ), C20orf173 ( 1 ), ERGIC3 ( 1 ), SPAG4 ( 1 ), CPNE1 ( 1 ), RBM12 ( 1 ), NFS1 ( 1 ), ROMO1 ( 1 ), RBM39 ( 1 ), PHF20 ( 1 ), SCAND1 ( 1 ), CNBD2 ( 1 ), EPB41L1 ( 1 ), AAR2 ( 1 ), DLGAP4 ( 1 ), MYL9 ( 1 ), TGIF2 ( 1 ), TGIF2-C20orf24 ( 1 ), C20orf24 ( 1 ), SLA2 ( 1 ), NDRG3 ( 1 ), DSN1 ( 1 ), SOGA1 ( 1 ), TLDC2 ( 1 ), SAMHD1 ( 1 ), RBL1 ( 1 ), MROH8 ( 1 ), RPN2 (…
2400	20	33890061	35990261	359	80	Dark Brown Hair	Tanning Ability	0.992694	0.98035	1	0.985441	0.96109	1	2.13524e-280	UQCC1 ( 1 ), GDF5 ( 1 ), CEP250 ( 1 ), C20orf173 ( 1 ), ERGIC3 ( 1 ), SPAG4 ( 1 ), CPNE1 ( 1 ), RBM12 ( 1 ), NFS1 ( 1 ), ROMO1 ( 1 ), RBM39 ( 1 ), PHF20 ( 1 ), SCAND1 ( 1 ), CNBD2 ( 1 ), EPB41L1 ( 1 ), AAR2 ( 1 ), DLGAP4 ( 1 ), MYL9 ( 1 ), TGIF2 ( 1 ), TGIF2-C20orf24 ( 1 ), C20orf24 ( 1 ), SLA2 ( 1 ), NDRG3 ( 1 ), DSN1 ( 1 ), SOGA1 ( 1 ), TLDC2 ( 1 ), SAMHD1 ( 1 ), RBL1 ( 1 ), MROH8 ( 1 ), RPN2 (…
2400	20	33890061	35990261	359	80	Red Hair	Skin Pigmentation	0.981769	0.96932	0.99314	0.96387	0.93958	0.98633	0	UQCC1 ( 1 ), GDF5 ( 1 ), CEP250 ( 1 ), C20orf173 ( 1 ), ERGIC3 ( 1 ), SPAG4 ( 1 ), CPNE1 ( 1 ), RBM12 ( 1 ), NFS1 ( 1 ), ROMO1 ( 1 ), RBM39 ( 1 ), PHF20 ( 1 ), SCAND1 ( 1 ), CNBD2 ( 1 ), EPB41L1 ( 1 ), AAR2 ( 1 ), DLGAP4 ( 1 ), MYL9 ( 1 ), TGIF2 ( 1 ), TGIF2-C20orf24 ( 1 ), C20orf24 ( 1 ), SLA2 ( 1 ), NDRG3 ( 1 ), DSN1 ( 1 ), SOGA1 ( 1 ), TLDC2 ( 1 ), SAMHD1 ( 1 ), RBL1 ( 1 ), MROH8 ( 1 ), RPN2 (…
2400	20	33890061	35990261	359	80	Red Hair	Tanning Ability	-0.96726	-0.97969	-0.95448	0.935592	0.91102	0.95979	0	UQCC1 ( 1 ), GDF5 ( 1 ), CEP250 ( 1 ), C20orf173 ( 1 ), ERGIC3 ( 1 ), SPAG4 ( 1 ), CPNE1 ( 1 ), RBM12 ( 1 ), NFS1 ( 1 ), ROMO1 ( 1 ), RBM39 ( 1 ), PHF20 ( 1 ), SCAND1 ( 1 ), CNBD2 ( 1 ), EPB41L1 ( 1 ), AAR2 ( 1 ), DLGAP4 ( 1 ), MYL9 ( 1 ), TGIF2 ( 1 ), TGIF2-C20orf24 ( 1 ), C20orf24 ( 1 ), SLA2 ( 1 ), NDRG3 ( 1 ), DSN1 ( 1 ), SOGA1 ( 1 ), TLDC2 ( 1 ), SAMHD1 ( 1 ), RBL1 ( 1 ), MROH8 ( 1 ), RPN2 (…
2400	20	33890061	35990261	359	80	Skin Pigmentation	Tanning Ability	-0.994511	-1	-0.98839	0.989053	0.97691	1	0	UQCC1 ( 1 ), GDF5 ( 1 ), CEP250 ( 1 ), C20orf173 ( 1 ), ERGIC3 ( 1 ), SPAG4 ( 1 ), CPNE1 ( 1 ), RBM12 ( 1 ), NFS1 ( 1 ), ROMO1 ( 1 ), RBM39 ( 1 ), PHF20 ( 1 ), SCAND1 ( 1 ), CNBD2 ( 1 ), EPB41L1 ( 1 ), AAR2 ( 1 ), DLGAP4 ( 1 ), MYL9 ( 1 ), TGIF2 ( 1 ), TGIF2-C20orf24 ( 1 ), C20orf24 ( 1 ), SLA2 ( 1 ), NDRG3 ( 1 ), DSN1 ( 1 ), SOGA1 ( 1 ), TLDC2 ( 1 ), SAMHD1 ( 1 ), RBL1 ( 1 ), MROH8 ( 1 ), RPN2 (…
2401	20	35990262	37253657	430	110	Blonde Hair	Dark Brown Hair	-0.703085	-0.91727	-0.48566	0.494328	0.23587	0.84138	9.20457e-06	SRC ( 0.72 ), BLCAP ( 1 ), NNAT ( 1 ), CTNNBL1 ( 1 ), VSTM2L ( 1 ), TTI1 ( 1 ), RPRD1B ( 1 ), TGM2 ( 1 ), KIAA1755 ( 1 ), BPI ( 1 ), LBP ( 1 ), RALGAPB ( 1 ), ADIG ( 1 ), ARHGAP40 ( 0.47 )
2401	20	35990262	37253657	430	110	Blonde Hair	Red Hair	0.768705	0.50107	1	0.590908	0.25107	1	8.60544e-07	SRC ( 0.72 ), BLCAP ( 1 ), NNAT ( 1 ), CTNNBL1 ( 1 ), VSTM2L ( 1 ), TTI1 ( 1 ), RPRD1B ( 1 ), TGM2 ( 1 ), KIAA1755 ( 1 ), BPI ( 1 ), LBP ( 1 ), RALGAPB ( 1 ), ADIG ( 1 ), ARHGAP40 ( 0.47 )
2401	20	35990262	37253657	430	110	Blonde Hair	Skin Pigmentation	0.872536	0.67832	1	0.761319	0.46012	1	1.91028e-10	SRC ( 0.72 ), BLCAP ( 1 ), NNAT ( 1 ), CTNNBL1 ( 1 ), VSTM2L ( 1 ), TTI1 ( 1 ), RPRD1B ( 1 ), TGM2 ( 1 ), KIAA1755 ( 1 ), BPI ( 1 ), LBP ( 1 ), RALGAPB ( 1 ), ADIG ( 1 ), ARHGAP40 ( 0.47 )
2401	20	35990262	37253657	430	110	Blonde Hair	Tanning Ability	-0.930554	-1	-0.7431	0.86593	0.55219	1	1.02601e-12	SRC ( 0.72 ), BLCAP ( 1 ), NNAT ( 1 ), CTNNBL1 ( 1 ), VSTM2L ( 1 ), TTI1 ( 1 ), RPRD1B ( 1 ), TGM2 ( 1 ), KIAA1755 ( 1 ), BPI ( 1 ), LBP ( 1 ), RALGAPB ( 1 ), ADIG ( 1 ), ARHGAP40 ( 0.47 )
2401	20	35990262	37253657	430	110	Dark Brown Hair	Red Hair	-0.945135	-1	-0.8033	0.89328	0.64529	1	2.04203e-14	SRC ( 0.72 ), BLCAP ( 1 ), NNAT ( 1 ), CTNNBL1 ( 1 ), VSTM2L ( 1 ), TTI1 ( 1 ), RPRD1B ( 1 ), TGM2 ( 1 ), KIAA1755 ( 1 ), BPI ( 1 ), LBP ( 1 ), RALGAPB ( 1 ), ADIG ( 1 ), ARHGAP40 ( 0.47 )
2401	20	35990262	37253657	430	110	Dark Brown Hair	Skin Pigmentation	-0.742515	-0.88411	-0.59579	0.551328	0.35496	0.78165	2.01662e-13	SRC ( 0.72 ), BLCAP ( 1 ), NNAT ( 1 ), CTNNBL1 ( 1 ), VSTM2L ( 1 ), TTI1 ( 1 ), RPRD1B ( 1 ), TGM2 ( 1 ), KIAA1755 ( 1 ), BPI ( 1 ), LBP ( 1 ), RALGAPB ( 1 ), ADIG ( 1 ), ARHGAP40 ( 0.47 )
2401	20	35990262	37253657	430	110	Dark Brown Hair	Tanning Ability	0.768685	0.62674	0.91227	0.590876	0.3928	0.83224	1.6307e-15	SRC ( 0.72 ), BLCAP ( 1 ), NNAT ( 1 ), CTNNBL1 ( 1 ), VSTM2L ( 1 ), TTI1 ( 1 ), RPRD1B ( 1 ), TGM2 ( 1 ), KIAA1755 ( 1 ), BPI ( 1 ), LBP ( 1 ), RALGAPB ( 1 ), ADIG ( 1 ), ARHGAP40 ( 0.47 )
2401	20	35990262	37253657	430	110	Red Hair	Skin Pigmentation	0.727321	0.5602	0.89513	0.528996	0.31382	0.80125	1.08028e-12	SRC ( 0.72 ), BLCAP ( 1 ), NNAT ( 1 ), CTNNBL1 ( 1 ), VSTM2L ( 1 ), TTI1 ( 1 ), RPRD1B ( 1 ), TGM2 ( 1 ), KIAA1755 ( 1 ), BPI ( 1 ), LBP ( 1 ), RALGAPB ( 1 ), ADIG ( 1 ), ARHGAP40 ( 0.47 )
2401	20	35990262	37253657	430	110	Red Hair	Tanning Ability	-0.827426	-0.96853	-0.69224	0.684634	0.47919	0.93804	1.08494e-16	SRC ( 0.72 ), BLCAP ( 1 ), NNAT ( 1 ), CTNNBL1 ( 1 ), VSTM2L ( 1 ), TTI1 ( 1 ), RPRD1B ( 1 ), TGM2 ( 1 ), KIAA1755 ( 1 ), BPI ( 1 ), LBP ( 1 ), RALGAPB ( 1 ), ADIG ( 1 ), ARHGAP40 ( 0.47 )
2401	20	35990262	37253657	430	110	Skin Pigmentation	Tanning Ability	-0.991841	-1	-0.93059	0.983748	0.86599	1	1.92969e-36	SRC ( 0.72 ), BLCAP ( 1 ), NNAT ( 1 ), CTNNBL1 ( 1 ), VSTM2L ( 1 ), TTI1 ( 1 ), RPRD1B ( 1 ), TGM2 ( 1 ), KIAA1755 ( 1 ), BPI ( 1 ), LBP ( 1 ), RALGAPB ( 1 ), ADIG ( 1 ), ARHGAP40 ( 0.47 )
2416	20	52411533	53120334	286	110	Blonde Hair	Dark Brown Hair	-0.832304	-0.94082	-0.71394	0.69273	0.50971	0.88514	2.5951e-14	BCAS1 ( 1 ), CYP24A1 ( 1 ), PFDN4 ( 1 ), DOK5 ( 0.16 )
2419	20	54743695	55448075	272	111	Blonde Hair	Dark Brown Hair	-0.986575	-1	-0.82689	0.973331	0.68375	1	5.27684e-09	MC3R ( 1 ), FAM210B ( 1 ), AURKA ( 1 ), CSTF1 ( 1 ), CASS4 ( 1 ), RTFDC1 ( 1 ), GCNT7 ( 1 ), FAM209A ( 1 ), FAM209B ( 1 ), TFAP2C ( 1 )
2422	20	56951774	57924037	375	131	Blonde Hair	Dark Brown Hair	-0.836059	-0.9853	-0.68347	0.698995	0.46714	0.97081	1.06015e-09	VAPB ( 1 ), APCDD1L ( 1 ), STX16 ( 1 ), NPEPL1 ( 1 ), GNAS ( 1 ), NELFCD ( 1 ), CTSZ ( 1 ), TUBB1 ( 1 ), ATP5E ( 1 ), SLMO2 ( 1 ), ZNF831 ( 1 ), EDN3 ( 1 )
2422	20	56951774	57924037	375	131	Dark Brown Hair	Skin Pigmentation	-0.591276	-0.812	-0.37624	0.349608	0.14156	0.65935	5.90583e-06	VAPB ( 1 ), APCDD1L ( 1 ), STX16 ( 1 ), NPEPL1 ( 1 ), GNAS ( 1 ), NELFCD ( 1 ), CTSZ ( 1 ), TUBB1 ( 1 ), ATP5E ( 1 ), SLMO2 ( 1 ), ZNF831 ( 1 ), EDN3 ( 1 )
2457	21	43081435	43812791	436	185	Skin Pigmentation	Tanning Ability	-0.672875	-0.88446	-0.46262	0.452761	0.21401	0.78228	9.32328e-07	RIPK4 ( 1 ), PRDM15 ( 1 ), C2CD2 ( 1 ), ZBTB21 ( 1 ), UMODL1 ( 1 ), ABCG1 ( 1 ), TFF3 ( 1 ), TFF2 ( 1 ), TFF1 ( 1 ), TMPRSS3 ( 0.83 )
2458	21	43812792	44815008	464	144	Blonde Hair	Dark Brown Hair	-0.812413	-0.97517	-0.64136	0.660014	0.41134	0.95096	2.35882e-08	TMPRSS3 ( 0.17 ), UBASH3A ( 1 ), RSPH1 ( 1 ), SLC37A1 ( 1 ), PDE9A ( 1 ), WDR4 ( 1 ), NDUFV3 ( 1 ), PKNOX1 ( 1 ), CBS ( 1 ), U2AF1 ( 1 ), CRYAA ( 1 )
2458	21	43812792	44815008	464	144	Blonde Hair	Skin Pigmentation	0.912774	0.69303	1	0.833156	0.48029	1	9.63778e-10	TMPRSS3 ( 0.17 ), UBASH3A ( 1 ), RSPH1 ( 1 ), SLC37A1 ( 1 ), PDE9A ( 1 ), WDR4 ( 1 ), NDUFV3 ( 1 ), PKNOX1 ( 1 ), CBS ( 1 ), U2AF1 ( 1 ), CRYAA ( 1 )
2458	21	43812792	44815008	464	144	Dark Brown Hair	Eye Colour	0.774788	0.47366	1	0.600297	0.22435	1	8.40497e-06	TMPRSS3 ( 0.17 ), UBASH3A ( 1 ), RSPH1 ( 1 ), SLC37A1 ( 1 ), PDE9A ( 1 ), WDR4 ( 1 ), NDUFV3 ( 1 ), PKNOX1 ( 1 ), CBS ( 1 ), U2AF1 ( 1 ), CRYAA ( 1 )
2458	21	43812792	44815008	464	144	Dark Brown Hair	Red Hair	-0.921098	-1	-0.66662	0.848421	0.44439	1	2.08821e-07	TMPRSS3 ( 0.17 ), UBASH3A ( 1 ), RSPH1 ( 1 ), SLC37A1 ( 1 ), PDE9A ( 1 ), WDR4 ( 1 ), NDUFV3 ( 1 ), PKNOX1 ( 1 ), CBS ( 1 ), U2AF1 ( 1 ), CRYAA ( 1 )
2458	21	43812792	44815008	464	144	Dark Brown Hair	Skin Pigmentation	-0.798348	-1	-0.56826	0.63736	0.32292	1	2.20101e-07	TMPRSS3 ( 0.17 ), UBASH3A ( 1 ), RSPH1 ( 1 ), SLC37A1 ( 1 ), PDE9A ( 1 ), WDR4 ( 1 ), NDUFV3 ( 1 ), PKNOX1 ( 1 ), CBS ( 1 ), U2AF1 ( 1 ), CRYAA ( 1 )
2474	22	29457602	30962255	536	119	Blonde Hair	Dark Brown Hair	-0.888466	-1	-0.64361	0.789371	0.41424	1	1.76661e-05	C22orf31 ( 0.1 ), KREMEN1 ( 1 ), EMID1 ( 1 ), RHBDD3 ( 1 ), EWSR1 ( 1 ), GAS2L1 ( 1 ), RASL10A ( 1 ), AP1B1 ( 1 ), RFPL1 ( 1 ), NEFH ( 1 ), THOC5 ( 1 ), NIPSNAP1 ( 1 ), NF2 ( 1 ), CABP7 ( 1 ), ZMAT5 ( 1 ), UQCR10 ( 1 ), ASCC2 ( 1 ), MTMR3 ( 1 ), HORMAD2 ( 1 ), LIF ( 1 ), OSM ( 1 ), GATSL3 ( 1 ), TBC1D10A ( 1 ), SF3A1 ( 1 ), CCDC157 ( 1 ), RNF215 ( 1 ), SEC14L2 ( 1 ), MTFP1 ( 1 ), SEC14L3 ( 1 ), S…
2482	22	37364005	38718589	540	164	Skin Pigmentation	Tanning Ability	-0.74867	-0.99415	-0.51993	0.560507	0.27033	0.98833	2.6331e-06	TEX33 ( 1 ), TST ( 1 ), MPST ( 1 ), KCTD17 ( 1 ), TMPRSS6 ( 1 ), IL2RB ( 1 ), C1QTNF6 ( 1 ), SSTR3 ( 1 ), RAC2 ( 1 ), CYTH4 ( 1 ), ELFN2 ( 1 ), MFNG ( 1 ), CARD10 ( 1 ), CDC42EP1 ( 1 ), LGALS2 ( 1 ), GGA1 ( 1 ), SH3BP1 ( 1 ), PDXP ( 1 ), LGALS1 ( 1 ), NOL12 ( 1 ), TRIOBP ( 1 ), H1F0 ( 1 ), GCAT ( 1 ), GALR3 ( 1 ), ANKRD54 ( 1 ), EIF3L ( 1 ), MICALL1 ( 1 ), C22orf23 ( 1 ), POLR2F ( 1 ), SOX10 ( 1 …
2483	22	38718590	40378783	485	143	Blonde Hair	Dark Brown Hair	-0.958614	-1	-0.78474	0.918942	0.61581	1	2.15534e-08	KCNJ4 ( 1 ), KDELR3 ( 1 ), DDX17 ( 1 ), DMC1 ( 1 ), FAM227A ( 1 ), CBY1 ( 1 ), TOMM22 ( 1 ), JOSD1 ( 1 ), GTPBP1 ( 1 ), SUN2 ( 1 ), DNAL4 ( 1 ), NPTXR ( 1 ), CBX6 ( 1 ), APOBEC3A ( 1 ), APOBEC3B ( 1 ), APOBEC3C ( 1 ), APOBEC3D ( 1 ), APOBEC3F ( 1 ), APOBEC3G ( 1 ), APOBEC3H ( 1 ), CBX7 ( 1 ), PDGFB ( 1 ), RPL3 ( 1 ), SYNGR1 ( 1 ), TAB1 ( 1 ), MGAT3 ( 1 ), MIEF1 ( 1 ), ATF4 ( 1 ), Skin Pigmentatio…
2483	22	38718590	40378783	485	143	Blonde Hair	Skin Pigmentation	0.682204	0.43616	0.94686	0.465402	0.19023	0.89654	3.455e-06	KCNJ4 ( 1 ), KDELR3 ( 1 ), DDX17 ( 1 ), DMC1 ( 1 ), FAM227A ( 1 ), CBY1 ( 1 ), TOMM22 ( 1 ), JOSD1 ( 1 ), GTPBP1 ( 1 ), SUN2 ( 1 ), DNAL4 ( 1 ), NPTXR ( 1 ), CBX6 ( 1 ), APOBEC3A ( 1 ), APOBEC3B ( 1 ), APOBEC3C ( 1 ), APOBEC3D ( 1 ), APOBEC3F ( 1 ), APOBEC3G ( 1 ), APOBEC3H ( 1 ), CBX7 ( 1 ), PDGFB ( 1 ), RPL3 ( 1 ), SYNGR1 ( 1 ), TAB1 ( 1 ), MGAT3 ( 1 ), MIEF1 ( 1 ), ATF4 ( 1 ), Skin Pigmentatio…
2483	22	38718590	40378783	485	143	Dark Brown Hair	Skin Pigmentation	-0.949489	-1	-0.73209	0.90153	0.53595	1	3.85443e-09	KCNJ4 ( 1 ), KDELR3 ( 1 ), DDX17 ( 1 ), DMC1 ( 1 ), FAM227A ( 1 ), CBY1 ( 1 ), TOMM22 ( 1 ), JOSD1 ( 1 ), GTPBP1 ( 1 ), SUN2 ( 1 ), DNAL4 ( 1 ), NPTXR ( 1 ), CBX6 ( 1 ), APOBEC3A ( 1 ), APOBEC3B ( 1 ), APOBEC3C ( 1 ), APOBEC3D ( 1 ), APOBEC3F ( 1 ), APOBEC3G ( 1 ), APOBEC3H ( 1 ), CBX7 ( 1 ), PDGFB ( 1 ), RPL3 ( 1 ), SYNGR1 ( 1 ), TAB1 ( 1 ), MGAT3 ( 1 ), MIEF1 ( 1 ), ATF4 ( 1 ), Skin Pigmentatio…
2489	22	45170650	46351048	576	181	Blonde Hair	Skin Pigmentation	0.744519	0.54764	0.97575	0.554309	0.29991	0.95209	2.07658e-09	PRR5-ARHGAP8 ( 0.55 ), ARHGAP8 ( 0.8 ), PHF21B ( 1 ), NUP50 ( 1 ), KIAA0930 ( 1 ), UPK3A ( 1 ), FAM118A ( 1 ), SMC1B ( 1 ), RIBC2 ( 1 ), FBLN1 ( 1 ), ATXN10 ( 1 ), WNT7B ( 0.61 )
2489	22	45170650	46351048	576	181	Blonde Hair	Tanning Ability	-0.66488	-0.90803	-0.45918	0.442066	0.21085	0.82452	1.89448e-08	PRR5-ARHGAP8 ( 0.55 ), ARHGAP8 ( 0.8 ), PHF21B ( 1 ), NUP50 ( 1 ), KIAA0930 ( 1 ), UPK3A ( 1 ), FAM118A ( 1 ), SMC1B ( 1 ), RIBC2 ( 1 ), FBLN1 ( 1 ), ATXN10 ( 1 ), WNT7B ( 0.61 )
2489	22	45170650	46351048	576	181	Dark Brown Hair	Tanning Ability	0.677881	0.44811	0.98326	0.459523	0.20081	0.96681	2.16841e-07	PRR5-ARHGAP8 ( 0.55 ), ARHGAP8 ( 0.8 ), PHF21B ( 1 ), NUP50 ( 1 ), KIAA0930 ( 1 ), UPK3A ( 1 ), FAM118A ( 1 ), SMC1B ( 1 ), RIBC2 ( 1 ), FBLN1 ( 1 ), ATXN10 ( 1 ), WNT7B ( 0.61 )
2489	22	45170650	46351048	576	181	Skin Pigmentation	Tanning Ability	-0.907865	-0.99245	-0.82057	0.82422	0.67333	0.98496	1.73803e-30	PRR5-ARHGAP8 ( 0.55 ), ARHGAP8 ( 0.8 ), PHF21B ( 1 ), NUP50 ( 1 ), KIAA0930 ( 1 ), UPK3A ( 1 ), FAM118A ( 1 ), SMC1B ( 1 ), RIBC2 ( 1 ), FBLN1 ( 1 ), ATXN10 ( 1 ), WNT7B ( 0.61 )

## Sheet: Table 3b
Supplementary table 3b: A table detailing all tested bivariate relationships between pigmented traits. Locus number is an arbitrary figure assigned at the start of the analysis. Start and stop are the base pare locations at the start and end of the defined locus. N SNPs is the number of SNPs in that locus. Rho is the measure of local regression. Upper and lower values represent the confidence int…
Locus number	Chromosome	Start	Stop	N SNPs	n.pcs	Phenotype 1	Phenotype 2	Rho	Rho lower	Rho upper	r2	r2 lower	r2 upper	P value
2450	21	35729262	37303548	619	183	Blonde Hair	Dark Brown Hair	-0.757969	-1	-0.47771	0.574517	0.22821	1	0.000175761
2453	21	39252060	40480831	624	185	Red Hair	Tanning Ability	-0.184854	-0.60917	0.24666	0.034171	0	0.37399	0.3697
2456	21	42187153	43081434	422	167	Skin Pigmentation	Skin Colour	-0.0988549	-0.47826	0.28724	0.00977229	0	0.23983	0.590691
2456	21	42187153	43081434	422	167	Skin Pigmentation	Tanning Ability	0.316377	-0.0803	0.7577	0.100094	0	0.57411	0.108595
2456	21	42187153	43081434	422	167	Skin Colour	Tanning Ability	-0.402546	-0.71213	-0.06815	0.162044	0.00653	0.50713	0.0232084
2457	21	43081435	43812791	436	185	Skin Colour	Tanning Ability	-0.672875	-0.88446	-0.46262	0.452761	0.21401	0.78228	9.32328e-07
2458	21	43812792	44815008	464	144	Blonde Hair	Dark Brown Hair	-0.812413	-0.97517	-0.64136	0.660014	0.41134	0.95096	2.35882e-08
2458	21	43812792	44815008	464	144	Blonde Hair	Eye Colour	-0.521672	-0.89292	-0.21165	0.272141	0.0448	0.7973	0.00172545
2458	21	43812792	44815008	464	144	Blonde Hair	Red Hair	0.581571	0.2724	0.98569	0.338225	0.0742	0.97158	0.0005438
2458	21	43812792	44815008	464	144	Blonde Hair	Skin Colour	0.912774	0.69303	1	0.833156	0.48029	1	9.63778e-10
2458	21	43812792	44815008	464	144	Blonde Hair	Tanning Ability	-0.0380781	-0.39412	0.30068	0.00144994	0	0.16732	0.820172
2458	21	43812792	44815008	464	144	Dark Brown Hair	Eye Colour	0.774788	0.47366	1	0.600297	0.22435	1	8.40497e-06
2458	21	43812792	44815008	464	144	Dark Brown Hair	Red Hair	-0.921098	-1	-0.66662	0.848421	0.44439	1	2.08821e-07
2458	21	43812792	44815008	464	144	Dark Brown Hair	Skin Colour	-0.798348	-1	-0.56826	0.63736	0.32292	1	2.20101e-07
2458	21	43812792	44815008	464	144	Dark Brown Hair	Tanning Ability	0.391175	0.05953	0.76908	0.153018	0.00498	0.59149	0.0233476
2458	21	43812792	44815008	464	144	Eye Colour	Red Hair	-0.413931	-0.90039	-0.00979	0.171339	0.00275	0.8107	0.0472825
2458	21	43812792	44815008	464	144	Eye Colour	Skin Colour	-0.525516	-0.92885	-0.1837	0.276167	0.03375	0.86276	0.00448128
2458	21	43812792	44815008	464	144	Eye Colour	Tanning Ability	0.459038	0.05219	0.94582	0.210716	0.00561	0.89457	0.0288051
2458	21	43812792	44815008	464	144	Red Hair	Skin Colour	0.673022	0.34727	1	0.452958	0.1206	1	0.00026661
2458	21	43812792	44815008	464	144	Red Hair	Tanning Ability	-0.253704	-0.7204	0.17069	0.064366	0	0.5208	0.227535
2458	21	43812792	44815008	464	144	Skin Colour	Tanning Ability	-0.216035	-0.55158	0.17154	0.0466713	0	0.30515	0.24769
2465	22	19635655	20969184	372	114	Blonde Hair	Dark Brown Hair	-0.565039	-0.8308	-0.25727	0.319269	0.06619	0.69023	0.00220568
2472	22	27192924	27952441	549	201	Eye Colour	Skin Colour	0.188346	-0.15255	0.56774	0.0354743	0	0.32233	0.271605
2474	22	29457602	30962255	536	119	Blonde Hair	Dark Brown Hair	-0.888466	-1	-0.64361	0.789371	0.41424	1	1.76661e-05
2474	22	29457602	30962255	536	119	Blonde Hair	Skin Colour	0.130421	-0.24806	0.50385	0.0170095	0	0.25694	0.482682
2474	22	29457602	30962255	536	119	Dark Brown Hair	Skin Colour	-0.0310877	-0.40766	0.38535	0.000966446	0	0.2122	0.870598
430	3	7529555	8664892	524	164	Skin Pigmentation	Skin Colour	0.232549	-0.17218	0.69364	0.0540792	0	0.4814	0.249336
432	3	9970732	11226367	456	170	Dark Brown Hair	Skin Colour	-0.0440498	-0.41447	0.3563	0.00194038	0	0.20656	0.813257
436	3	14312008	15150876	369	131	RPE Thickness	Skin Colour	0.217364	-0.15569	0.61923	0.047247	0	0.38345	0.244665
445	3	24270190	25516193	545	179	RPE Thickness	Skin Pigmentation	-0.636156	-1	-0.24759	0.404694	0.0613	1	0.00246935
445	3	24270190	25516193	545	179	RPE Thickness	Dark Brown Hair	0.194846	-0.22261	0.65587	0.0379649	0	0.43306	0.342384
445	3	24270190	25516193	545	179	RPE Thickness	Skin Colour	-0.218087	-0.61261	0.15698	0.0475617	0	0.37578	0.239191
445	3	24270190	25516193	545	179	RPE Thickness	tanning_gwas.sumstats.gz	0.267428	-0.09335	0.67684	0.0715179	0	0.45811	0.150312
445	3	24270190	25516193	545	179	Skin Pigmentation	Dark Brown Hair	-0.276257	-0.75483	0.14168	0.076318	0	0.56976	0.185084
445	3	24270190	25516193	545	179	Skin Pigmentation	Skin Colour	0.363214	0.00391	0.80421	0.131924	0.00176	0.64676	0.0555571
445	3	24270190	25516193	545	179	Skin Pigmentation	Tanning Ability	-0.541239	-1	-0.18116	0.29294	0.03282	1	0.00424423
445	3	24270190	25516193	545	179	Dark Brown Hair	Skin Colour	-0.400705	-0.7696	-0.03879	0.160565	0.00344	0.59228	0.0319664
445	3	24270190	25516193	545	179	Dark Brown Hair	Tanning Ability	0.244175	-0.12355	0.64271	0.0596215	0	0.41307	0.185606
445	3	24270190	25516193	545	179	Skin Colour	Tanning Ability	-0.339	-0.63506	-0.00424	0.114921	0.00176	0.4033	0.0451689
449	3	28649811	29877022	571	182	Blonde Hair	Dark Brown Hair	0.187697	-0.17082	0.7214	0.03523	0	0.52042	0.332795
466	3	51953969	54074844	566	121	Blonde Hair	Skin Colour	-0.288587	-0.68108	0.04941	0.0832825	0	0.46387	0.101947
26	1	23907046	25885138	562	161	RPE Thickness	Blonde Hair	-0.206253	-0.51359	0.08097	0.0425404	0	0.26378	0.160211
26	1	23907046	25885138	562	161	RPE Thickness	Dark Brown Hair	0.08031	-0.26648	0.44216	0.0064497	0	0.20077	0.644103
26	1	23907046	25885138	562	161	RPE Thickness	Skin Colour	0.336751	-0.03612	0.74694	0.113401	0	0.55792	0.0748702
26	1	23907046	25885138	562	161	RPE Thickness	Tanning Ability	0.0471754	-0.28502	0.37533	0.00222552	0	0.15265	0.766454
26	1	23907046	25885138	562	161	Blonde Hair	Dark Brown Hair	-0.811727	-0.98782	-0.63677	0.6589	0.40547	0.97579	2.17366e-08
26	1	23907046	25885138	562	161	Blonde Hair	Skin Colour	0.231909	-0.0575	0.52703	0.0537816	0	0.27776	0.110709
26	1	23907046	25885138	562	161	Blonde Hair	Tanning Ability	-0.0572787	-0.30303	0.18148	0.00328085	0	0.0941	0.631177
26	1	23907046	25885138	562	161	Dark Brown Hair	Skin Colour	-0.240517	-0.57255	0.09832	0.0578484	0	0.32781	0.164513
26	1	23907046	25885138	562	161	Dark Brown Hair	Tanning Ability	0.341146	0.06503	0.63912	0.11638	0.00475	0.40848	0.0188557
26	1	23907046	25885138	562	161	Skin Colour	Tanning Ability	-0.4581	-0.73862	-0.16689	0.209856	0.02796	0.54556	0.00407823
38	1	41093876	41977966	262	90	Blonde Hair	Dark Brown Hair	-0.737624	-0.97573	-0.49006	0.544089	0.24016	0.95204	8.30074e-05
38	1	41093876	41977966	262	90	Blonde Hair	Tanning Ability	-0.180685	-0.59949	0.207	0.032647	0	0.35939	0.34583
38	1	41093876	41977966	262	90	Dark Brown Hair	Tanning Ability	0.167176	-0.19088	0.52577	0.0279479	0	0.27794	0.346796
40	1	43512670	45167235	463	125	Blonde Hair	Tanning Ability	-0.0551418	-0.48624	0.36409	0.00304062	0	0.25686	0.783239
479	3	66702085	67454740	295	90	Blonde Hair	Tanning Ability	-0.535614	-1	-0.14255	0.286882	0.02097	1	0.0120737
482	3	69784970	71223281	377	125	Blonde Hair	Dark Brown Hair	-0.844232	-1	-0.66462	0.712727	0.44171	1	9.63616e-08
482	3	69784970	71223281	377	125	Blonde Hair	Eye Colour	-0.00339335	-0.38725	0.39515	1.15149e-05	0	0.20345	0.98544
482	3	69784970	71223281	377	125	Blonde Hair	Skin Colour	0.614723	0.36085	0.88983	0.377885	0.13021	0.7918	4.7418e-05
482	3	69784970	71223281	377	125	Blonde Hair	Tanning Ability	-0.541814	-0.95688	-0.19902	0.293562	0.03961	0.91562	0.00376515
482	3	69784970	71223281	377	125	Dark Brown Hair	Eye Colour	-0.142133	-0.50181	0.19971	0.0202017	0	0.25366	0.400392
482	3	69784970	71223281	377	125	Dark Brown Hair	Skin Colour	-0.699215	-0.91413	-0.48974	0.488901	0.23985	0.83564	3.2525e-07
482	3	69784970	71223281	377	125	Dark Brown Hair	Tanning Ability	0.562114	0.25547	0.94455	0.315972	0.06526	0.89218	0.000898173
482	3	69784970	71223281	377	125	Eye Colour	Skin Colour	0.00375938	-0.3489	0.36147	1.41329e-05	0	0.16845	0.982516
482	3	69784970	71223281	377	125	Eye Colour	Tanning Ability	-0.29993	-0.79489	0.11954	0.0899578	0	0.63185	0.157672
482	3	69784970	71223281	377	125	Skin Colour	Tanning Ability	-0.661057	-0.96035	-0.37643	0.436996	0.1417	0.92227	0.000170568
483	3	71223282	72334704	454	177	Blonde Hair	Dark Brown Hair	-0.399893	-0.73004	0.02563	0.159914	0	0.53295	0.0576657
483	3	71223282	72334704	454	177	Blonde Hair	Tanning Ability	-0.496821	-0.98234	-0.10958	0.246831	0.01307	0.965	0.0140749
483	3	71223282	72334704	454	177	Dark Brown Hair	Tanning Ability	0.290772	-0.10438	0.71769	0.0845482	0	0.51508	0.139888
485	3	73606613	74383137	317	112	Blonde Hair	Dark Brown Hair	-0.594261	-0.87558	-0.26709	0.353146	0.07134	0.76663	0.00254033
495	3	84698481	85807679	226	54	Skin Colour	Tanning Ability	-0.958988	-1	-0.75066	0.919658	0.56348	1	7.15821e-07
501	3	94250145	95088587	171	32	Skin Colour	Tanning Ability	-0.335601	-0.72527	0.11252	0.112628	0	0.52741	0.127874
519	3	113657666	115649909	465	157	Eye Colour	Red Hair	0.000363866	-0.3936	0.38624	1.32398e-07	0	0.20365	0.998452
519	3	113657666	115649909	465	157	Eye Colour	Skin Colour	0.134861	-0.25762	0.54798	0.0181876	0	0.30215	0.474321
519	3	113657666	115649909	465	157	Red Hair	Skin Colour	0.370808	0.01398	0.76991	0.137498	0.00221	0.59276	0.0450617
528	3	122340833	123518507	326	92	Blonde Hair	Dark Brown Hair	-0.980624	-1	-0.88461	0.961623	0.78253	1	9.55263e-14
532	3	125992651	127495173	537	149	Blonde Hair	Dark Brown Hair	-0.542515	-0.776	-0.27451	0.294323	0.07536	0.60217	0.000896295
539	3	133718494	135288394	582	160	Blonde Hair	Dark Brown Hair	-0.812943	-1	-0.53267	0.660877	0.28374	1	0.000135351
544	3	141034638	141898978	239	83	Blonde Hair	Dark Brown Hair	-0.985149	-1	-0.93982	0.970518	0.88326	1	4.68189e-39
544	3	141034638	141898978	239	83	Blonde Hair	Skin Colour	1	0.89791	1	1	0.80624	1	1.0399e-21
544	3	141034638	141898978	239	83	Dark Brown Hair	Skin Colour	-0.959306	-1	-0.84592	0.920268	0.71557	1	1.39794e-17
557	3	155928191	156795410	261	74	Skin Colour	Tanning Ability	-1	-1	-0.89377	1	0.79883	1	2.74796e-14
571	3	170174579	171134849	341	105	Blonde Hair	Dark Brown Hair	-0.754305	-1	-0.4777	0.568976	0.2282	1	0.000172148
580	3	181424324	183203155	374	127	Dark Brown Hair	Skin Colour	-0.616265	-0.88179	-0.36051	0.379783	0.12996	0.77755	5.99411e-05
584	3	186602046	187939199	547	191	Dark Brown Hair	Eye Colour	-0.0437335	-0.39674	0.30852	0.00191262	0	0.17485	0.797389
584	3	186602046	187939199	547	191	Dark Brown Hair	Skin Colour	-0.250575	-0.55917	0.06189	0.062788	0	0.31267	0.116863
584	3	186602046	187939199	547	191	Dark Brown Hair	Tanning Ability	0.652228	0.35034	1	0.425401	0.12274	1	0.000157629
584	3	186602046	187939199	547	191	Eye Colour	Skin Colour	0.166189	-0.13538	0.4939	0.0276187	0	0.24503	0.27903
584	3	186602046	187939199	547	191	Eye Colour	Tanning Ability	-0.0620549	-0.40334	0.26451	0.00385082	0	0.16793	0.704891
584	3	186602046	187939199	547	191	Skin Colour	Tanning Ability	-0.659986	-0.9203	-0.40648	0.435581	0.16523	0.84695	2.91217e-05
585	3	187939200	189451805	464	163	RPE Thickness	Blonde Hair	0.284581	-0.05501	0.66756	0.0809865	0	0.44563	0.102655
585	3	187939200	189451805	464	163	RPE Thickness	Dark Brown Hair	-0.375014	-0.84535	0.02206	0.140635	0	0.71462	0.0671966
585	3	187939200	189451805	464	163	RPE Thickness	Skin Colour	0.481476	0.10586	0.92719	0.231819	0.0121	0.85968	0.0134882
585	3	187939200	189451805	464	163	Blonde Hair	Dark Brown Hair	-0.495568	-0.76058	-0.1776	0.245588	0.03162	0.57848	0.00526586
585	3	187939200	189451805	464	163	Blonde Hair	Skin Colour	0.117965	-0.22084	0.44523	0.0139157	0	0.2003	0.468197
585	3	187939200	189451805	464	163	Dark Brown Hair	Skin Colour	-0.282992	-0.65994	0.0956	0.0800846	0	0.43552	0.14009
586	3	189451806	190591293	433	136	Blonde Hair	Dark Brown Hair	-0.447272	-0.77152	-0.06299	0.200052	0.00792	0.59525	0.0289031
601	4	4266179	5051834	368	132	Blonde Hair	Dark Brown Hair	-0.924336	-1	-0.75715	0.854397	0.57327	1	1.51028e-08
601	4	4266179	5051834	368	132	Blonde Hair	Skin Colour	0.785433	0.5768	1	0.616904	0.3327	1	1.67372e-08
601	4	4266179	5051834	368	132	Blonde Hair	Tanning Ability	-0.753733	-1	-0.51022	0.568114	0.26033	1	1.67018e-07
601	4	4266179	5051834	368	132	Dark Brown Hair	Skin Colour	-0.791599	-1	-0.58062	0.626628	0.33712	1	4.33899e-08
601	4	4266179	5051834	368	132	Dark Brown Hair	Tanning Ability	0.876491	0.64765	1	0.768237	0.41944	1	4.56343e-09
601	4	4266179	5051834	368	132	Skin Colour	Tanning Ability	-0.629836	-0.83847	-0.41404	0.396693	0.17143	0.70304	6.03889e-06
603	4	5972710	7135819	430	186	Dark Brown Hair	Eye Colour	0.244674	-0.11191	0.61678	0.0598656	0	0.38041	0.166459
603	4	5972710	7135819	430	186	Dark Brown Hair	Tanning Ability	0.339131	-0.05932	0.79247	0.11501	0	0.62801	0.0923259
603	4	5972710	7135819	430	186	Eye Colour	Tanning Ability	-0.11595	-0.51397	0.26129	0.0134444	0	0.26659	0.529881
619	4	20086839	21416380	502	152	Skin Pigmentation	Dark Brown Hair	-0.268395	-0.71159	0.1305	0.072036	0	0.50637	0.17969
619	4	20086839	21416380	502	152	Skin Pigmentation	Tanning Ability	-0.0115616	-0.38987	0.35955	0.000133671	0	0.18699	0.949333
619	4	20086839	21416380	502	152	Dark Brown Hair	Tanning Ability	0.307963	-0.06232	0.70034	0.0948414	0	0.49047	0.0998367
7	1	4773404	5362404	335	124	Skin Colour	Tanning Ability	-0.294205	-0.67246	0.14791	0.0865565	0	0.45381	0.161489
9	1	6136815	7711794	461	151	Blonde Hair	Dark Brown Hair	-0.550339	-0.79382	-0.26799	0.302873	0.07182	0.63015	0.00118677
10	1	7711795	8580987	211	83	Blonde Hair	Dark Brown Hair	-0.92372	-0.98984	-0.85653	0.853258	0.73365	0.97977	2.30849e-28
10	1	7711795	8580987	211	83	Blonde Hair	Skin Colour	0.714615	0.50591	0.94653	0.510675	0.25595	0.89591	1.27375e-07
10	1	7711795	8580987	211	83	Dark Brown Hair	Skin Colour	-0.688996	-0.90508	-0.48381	0.474716	0.23407	0.81916	1.4835e-07
11	1	8580988	9475966	247	107	Blonde Hair	Dark Brown Hair	-0.946667	-1	-0.77495	0.896178	0.60055	1	5.19741e-08
13	1	10753428	11709173	202	85	Blonde Hair	Dark Brown Hair	-0.956783	-1	-0.8788	0.915434	0.77228	1	9.53435e-21
13	1	10753428	11709173	202	85	Blonde Hair	Skin Colour	0.761842	0.55278	1	0.580403	0.30556	1	2.49006e-08
13	1	10753428	11709173	202	85	Dark Brown Hair	Skin Colour	-0.803479	-1	-0.58968	0.645578	0.34772	1	1.3235e-07
16	1	14720132	15755230	398	158	Skin Pigmentation	Skin Colour	0.00118401	-0.40547	0.42337	1.40189e-06	0	0.22765	0.995201
669	4	74885901	76497358	427	101	Blonde Hair	Dark Brown Hair	-0.832749	-0.96025	-0.69709	0.693471	0.48594	0.92209	6.30187e-11
672	4	78967716	79880101	286	64	Blonde Hair	Dark Brown Hair	-0.947072	-1	-0.86321	0.896945	0.74514	1	1.89744e-17
673	4	79880102	81206182	344	93	Blonde Hair	Dark Brown Hair	-0.948894	-1	-0.79215	0.900401	0.6275	1	5.06063e-09
674	4	81206183	82655623	330	82	Blonde Hair	Dark Brown Hair	-0.916435	-1	-0.7974	0.839854	0.63585	1	1.8511e-12
677	4	85437806	86931670	390	83	Blonde Hair	Dark Brown Hair	-0.957373	-1	-0.78003	0.916563	0.60845	1	3.72436e-07
694	4	105319196	106479155	322	82	Blonde Hair	Dark Brown Hair	-0.913463	-1	-0.73405	0.834416	0.53883	1	3.10007e-07
694	4	105319196	106479155	322	82	Blonde Hair	Skin Colour	-0.0139522	-0.43581	0.37863	0.000194663	0	0.22911	0.942858
694	4	105319196	106479155	322	82	Dark Brown Hair	Skin Colour	0.0453129	-0.31091	0.43881	0.00205326	0	0.2015	0.800755
696	4	108131207	109122458	283	66	Blonde Hair	Dark Brown Hair	-0.878864	-1	-0.66564	0.772402	0.44307	1	4.65833e-06
697	4	109122459	109978982	285	83	Blonde Hair	Dark Brown Hair	-0.992374	-1	-0.94086	0.984806	0.88523	1	9.59218e-28
697	4	109122459	109978982	285	83	Blonde Hair	Skin Colour	0.757807	0.61745	0.90158	0.574272	0.38125	0.81285	1.18001e-14
697	4	109122459	109978982	285	83	Dark Brown Hair	Skin Colour	-0.95544	-1	-0.83376	0.912866	0.69516	1	2.64522e-16
53	1	61377616	62778733	492	167	Blonde Hair	Dark Brown Hair	-0.657523	-0.84619	-0.45958	0.432337	0.21122	0.71603	2.64004e-06
54	1	62778734	64344226	510	141	Eye Colour	Skin Colour	-0.072823	-0.41489	0.27895	0.00530318	0	0.18345	0.668945
54	1	62778734	64344226	510	141	Eye Colour	Tanning Ability	0.313295	-0.05669	0.71149	0.0981539	0	0.50623	0.0972829
54	1	62778734	64344226	510	141	Skin Colour	Tanning Ability	-0.881583	-1	-0.66257	0.777189	0.439	1	2.21586e-07
57	1	66778016	67761890	432	82	Blonde Hair	Skin Colour	0.0791074	-0.19787	0.36013	0.00625798	0	0.13119	0.568301
57	1	66778016	67761890	432	82	Blonde Hair	Tanning Ability	-0.0713847	-0.34622	0.20622	0.00509578	0	0.12376	0.599994
57	1	66778016	67761890	432	82	Skin Colour	Tanning Ability	-0.916607	-0.99704	-0.83102	0.840168	0.6906	0.99409	3.88962e-26
73	1	84728348	86017267	489	145	RPE Thickness	Tanning Ability	-0.249131	-0.64439	0.10356	0.0620661	0	0.41524	0.168884
733	4	148462209	149998528	434	120	Blonde Hair	Dark Brown Hair	-0.969714	-1	-0.75687	0.940344	0.57285	1	1.90754e-06
765	4	182065647	182946258	489	177	Skin Pigmentation	Skin Colour	-0.304664	-0.67017	0.02774	0.0928203	0	0.44912	0.0758669
768	4	184338585	185483262	396	168	Skin Colour	Tanning Ability	-0.508579	-0.83785	-0.17836	0.258652	0.03197	0.70199	0.00576479
785	5	9203856	10549029	443	177	Blonde Hair	Skin Colour	0.306652	0.02361	0.5842	0.0940352	0.00191	0.34128	0.0326279
785	5	9203856	10549029	443	177	Blonde Hair	Tanning Ability	-0.18881	-0.52615	0.12826	0.0356492	0	0.27683	0.240828
785	5	9203856	10549029	443	177	Skin Colour	Tanning Ability	-0.427641	-0.72052	-0.1167	0.182877	0.01481	0.51915	0.011813
804	5	31679465	32727914	363	144	Blonde Hair	Skin Colour	-0.188572	-0.59578	0.16367	0.0355594	0	0.35496	0.298121
804	5	31679465	32727914	363	144	Blonde Hair	Tanning Ability	0.284404	-0.0989	0.69029	0.0808859	0	0.4765	0.135654
804	5	31679465	32727914	363	144	Skin Colour	Tanning Ability	-0.189783	-0.53765	0.23701	0.0360177	0	0.29593	0.328848
805	5	32727915	33971056	387	114	Blonde Hair	Dark Brown Hair	-0.970441	-1	-0.90395	0.941756	0.81712	1	3.79127e-27
805	5	32727915	33971056	387	114	Blonde Hair	Eye Colour	-0.377308	-0.66735	-0.10972	0.142361	0.01204	0.44535	0.00740366
805	5	32727915	33971056	387	114	Blonde Hair	Skin Colour	0.875929	0.80206	0.95561	0.767251	0.64331	0.91318	1.45924e-40
805	5	32727915	33971056	387	114	Blonde Hair	Tanning Ability	-0.829415	-0.93326	-0.72794	0.687929	0.5299	0.87097	7.59951e-28
805	5	32727915	33971056	387	114	Dark Brown Hair	Eye Colour	0.502259	0.26328	0.78193	0.252264	0.06932	0.61142	0.00019448
805	5	32727915	33971056	387	114	Dark Brown Hair	Skin Colour	-0.918777	-0.97545	-0.86232	0.844151	0.7436	0.9515	3.82381e-56
805	5	32727915	33971056	387	114	Dark Brown Hair	Tanning Ability	0.856342	0.77011	0.94019	0.733322	0.59306	0.88395	5.02652e-37
805	5	32727915	33971056	387	114	Eye Colour	Skin Colour	-0.571149	-0.80342	-0.37905	0.326211	0.14368	0.64548	5.07986e-07
805	5	32727915	33971056	387	114	Eye Colour	Tanning Ability	0.599769	0.38622	0.85338	0.359723	0.14916	0.72826	7.40373e-07
805	5	32727915	33971056	387	114	Skin Colour	Tanning Ability	-0.963336	-0.99132	-0.93424	0.928016	0.8728	0.98272	4.20019e-114
806	5	33971057	35157146	295	115	Blonde Hair	Dark Brown Hair	-0.779087	-0.9261	-0.62187	0.606976	0.38672	0.85765	8.77004e-09
806	5	33971057	35157146	295	115	Blonde Hair	Skin Colour	0.156946	-0.03474	0.33993	0.0246319	0	0.11555	0.102707
806	5	33971057	35157146	295	115	Blonde Hair	Tanning Ability	-0.0202121	-0.33934	0.3024	0.000408528	0	0.13751	0.897366
806	5	33971057	35157146	295	115	Dark Brown Hair	Skin Colour	-0.446466	-0.6078	-0.27998	0.199332	0.07839	0.36942	1.70625e-06
806	5	33971057	35157146	295	115	Dark Brown Hair	Tanning Ability	0.333895	0.0341	0.6528	0.111486	0.00239	0.42615	0.0307968
806	5	33971057	35157146	295	115	Skin Colour	Tanning Ability	-0.861747	-1	-0.68809	0.742608	0.47347	1	7.80284e-11
819	5	52139774	52837225	243	73	Blonde Hair	Dark Brown Hair	-0.769673	-0.92003	-0.60094	0.592396	0.36113	0.84646	4.49195e-08
820	5	52837226	53747856	277	94	Blonde Hair	Dark Brown Hair	-0.949892	-1	-0.89737	0.902294	0.80527	1	1.82255e-39
820	5	52837226	53747856	277	94	Blonde Hair	Skin Colour	0.894202	0.77601	1	0.799597	0.6022	1	4.80456e-20
820	5	52837226	53747856	277	94	Dark Brown Hair	Skin Colour	-0.835539	-0.95631	-0.71015	0.698126	0.50431	0.91453	7.3156e-18
823	5	55968967	56896890	297	88	Blonde Hair	Dark Brown Hair	-0.724272	-0.90089	-0.5242	0.52457	0.27478	0.81161	1.37819e-06
826	5	58721459	59868567	251	74	Blonde Hair	Skin Colour	0.329849	0.00136	0.67408	0.1088	0.00161	0.45438	0.0497049
826	5	58721459	59868567	251	74	Blonde Hair	Tanning Ability	-0.518316	-0.8762	-0.20246	0.268651	0.04099	0.76773	0.00210145
826	5	58721459	59868567	251	74	Skin Colour	Tanning Ability	-0.978726	-1	-0.87492	0.957904	0.76548	1	2.5134e-14
827	5	59868568	60930753	223	55	Skin Colour	Tanning Ability	-1	-1	-0.82811	1	0.68577	1	3.38514e-08
228	2	24669225	25895394	292	83	Dark Brown Hair	Red Hair	-0.642406	-0.9781	-0.33491	0.412686	0.11217	0.95667	0.000503439
228	2	24669225	25895394	292	83	Dark Brown Hair	Skin Colour	-0.537734	-0.8428	-0.23927	0.289158	0.05725	0.71032	0.00112009
228	2	24669225	25895394	292	83	Dark Brown Hair	Tanning Ability	0.409993	0.10528	0.73718	0.168094	0.01126	0.54343	0.0112905
228	2	24669225	25895394	292	83	Red Hair	Skin Colour	0.703888	0.46451	0.96754	0.495459	0.21577	0.93614	1.50769e-06
228	2	24669225	25895394	292	83	Red Hair	Tanning Ability	-0.708821	-0.94968	-0.47797	0.502427	0.22845	0.90189	7.62242e-07
228	2	24669225	25895394	292	83	Skin Colour	Tanning Ability	-0.874903	-1	-0.72393	0.765454	0.52408	1	4.69459e-11
230	2	26894103	28819510	509	115	Blonde Hair	Dark Brown Hair	-0.929331	-0.98623	-0.86974	0.863656	0.75645	0.97264	6.47048e-40
230	2	26894103	28819510	509	115	Blonde Hair	Skin Colour	0.776319	0.62666	0.93559	0.602671	0.39271	0.87533	1.54426e-13
230	2	26894103	28819510	509	115	Blonde Hair	Tanning Ability	-0.65616	-0.84617	-0.47596	0.430546	0.22654	0.716	6.29071e-10
230	2	26894103	28819510	509	115	Dark Brown Hair	Skin Colour	-0.81781	-0.96509	-0.67717	0.668813	0.45856	0.93139	5.03721e-15
230	2	26894103	28819510	509	115	Dark Brown Hair	Tanning Ability	0.705362	0.53607	0.88349	0.497536	0.28737	0.78055	4.98331e-11
230	2	26894103	28819510	509	115	Skin Colour	Tanning Ability	-0.988706	-1	-0.84089	0.977539	0.7071	1	1.62468e-11
242	2	37603361	38887393	473	154	Skin Colour	Tanning Ability	-0.864919	-0.96803	-0.76118	0.748085	0.57939	0.93708	1.67094e-21
246	2	41540440	42307418	370	98	Blonde Hair	Dark Brown Hair	-0.950387	-1	-0.84335	0.903235	0.71124	1	4.35066e-13
246	2	41540440	42307418	370	98	Blonde Hair	Skin Colour	0.657308	0.39153	0.95614	0.432054	0.1533	0.91421	2.51918e-05
246	2	41540440	42307418	370	98	Dark Brown Hair	Skin Colour	-0.777188	-1	-0.53878	0.604021	0.29029	1	9.47174e-07
850	5	89584467	90793804	313	85	Blonde Hair	Dark Brown Hair	-0.925975	-0.99666	-0.85162	0.85743	0.72525	0.99334	5.61395e-24
850	5	89584467	90793804	313	85	Blonde Hair	Skin Colour	0.852664	0.70185	1	0.727036	0.49259	1	3.25603e-14
850	5	89584467	90793804	313	85	Blonde Hair	Tanning Ability	-0.872739	-1	-0.66987	0.761674	0.44873	1	1.7549e-10
850	5	89584467	90793804	313	85	Dark Brown Hair	Skin Colour	-0.887118	-1	-0.73842	0.786978	0.54526	1	2.94432e-13
850	5	89584467	90793804	313	85	Dark Brown Hair	Tanning Ability	0.89188	0.67918	1	0.79545	0.46128	1	8.47955e-10
850	5	89584467	90793804	313	85	Skin Colour	Tanning Ability	-0.913037	-1	-0.69889	0.833636	0.48845	1	2.43305e-07
869	5	111983116	113121555	349	85	Blonde Hair	Skin Colour	0.179252	-0.24868	0.59757	0.0321312	0	0.35979	0.378003
888	5	132554691	134556570	659	199	RPE Thickness	Blonde Hair	0.122449	-0.23241	0.48605	0.0149937	0	0.23983	0.486997
888	5	132554691	134556570	659	199	RPE Thickness	Dark Brown Hair	-0.202007	-0.60678	0.17348	0.040807	0	0.36818	0.279337
888	5	132554691	134556570	659	199	RPE Thickness	Skin Colour	-0.255687	-0.59734	0.06205	0.0653758	0	0.35681	0.11672
888	5	132554691	134556570	659	199	Blonde Hair	Dark Brown Hair	-0.632058	-0.88954	-0.35441	0.399498	0.12561	0.79128	0.000394043
888	5	132554691	134556570	659	199	Blonde Hair	Skin Colour	0.312899	0.02581	0.60705	0.0979061	0.00202	0.36851	0.0350143
888	5	132554691	134556570	659	199	Dark Brown Hair	Skin Colour	-0.148611	-0.45817	0.17992	0.0220852	0	0.21081	0.347774
891	5	136949854	139408116	505	96	Blonde Hair	Dark Brown Hair	-0.732313	-0.97313	-0.48101	0.536283	0.23137	0.94698	7.95821e-05
898	5	148662215	149850203	450	160	Skin Colour	Tanning Ability	-0.852973	-0.94975	-0.75665	0.727564	0.57252	0.90203	4.89621e-23
914	5	165289212	166863413	404	155	Skin Pigmentation	Tanning Ability	-0.560868	-0.93308	-0.25321	0.314573	0.06411	0.87064	0.000725715
917	5	169506967	170898340	546	157	Eye Colour	Red Hair	-0.0730021	-0.4567	0.29414	0.00532931	0	0.21899	0.689016
918	5	170898341	172285682	525	189	Blonde Hair	Eye Colour	-0.44503	-0.7383	-0.18236	0.198051	0.03325	0.54509	0.00173536
920	5	173606996	174662885	422	163	Blonde Hair	Dark Brown Hair	-0.775271	-0.90311	-0.63766	0.601045	0.40661	0.81561	1.06862e-11
920	5	173606996	174662885	422	163	Blonde Hair	Red Hair	-0.0412794	-0.22576	0.15161	0.00170399	0	0.05288	0.666746
920	5	173606996	174662885	422	163	Blonde Hair	Skin Colour	0.515504	0.3114	0.72448	0.265745	0.09697	0.52487	9.98725e-06
920	5	173606996	174662885	422	163	Blonde Hair	Tanning Ability	-0.158101	-0.36318	0.0455	0.024996	0	0.1319	0.127873
920	5	173606996	174662885	422	163	Dark Brown Hair	Red Hair	-0.0370856	-0.23519	0.17057	0.00137534	0	0.05949	0.721076
920	5	173606996	174662885	422	163	Dark Brown Hair	Skin Colour	-0.400906	-0.62662	-0.1688	0.160726	0.0285	0.39266	0.00150929
920	5	173606996	174662885	422	163	Dark Brown Hair	Tanning Ability	0.0284604	-0.2002	0.25119	0.000809994	0	0.06893	0.801016
920	5	173606996	174662885	422	163	Red Hair	Skin Colour	-0.723854	-0.93153	-0.53427	0.523965	0.28544	0.86774	4.65593e-10
920	5	173606996	174662885	422	163	Red Hair	Tanning Ability	0.754236	0.5809	0.94169	0.568872	0.33744	0.88677	8.30218e-13
920	5	173606996	174662885	422	163	Skin Colour	Tanning Ability	-0.675089	-0.86431	-0.48307	0.455746	0.23336	0.74703	1.43417e-07
926	6	63979	1380679	519	188	Skin Pigmentation	Blonde Hair	0.71845	0.6056	0.84195	0.51617	0.36676	0.70889	7.17378e-25
926	6	63979	1380679	519	188	Skin Pigmentation	Dark Brown Hair	-0.663742	-0.78991	-0.54714	0.440554	0.29936	0.62396	3.97962e-21
926	6	63979	1380679	519	188	Skin Pigmentation	Eye Colour	0.452477	0.24986	0.66089	0.204735	0.06243	0.43677	3.77997e-05
926	6	63979	1380679	519	188	Skin Pigmentation	Red Hair	-0.656243	-0.89806	-0.43318	0.430655	0.18764	0.80651	2.61032e-07
926	6	63979	1380679	519	188	Skin Pigmentation	Skin Colour	-0.641308	-0.77069	-0.51682	0.411276	0.2671	0.59396	5.56646e-18
926	6	63979	1380679	519	188	Skin Pigmentation	Tanning Ability	0.71811	0.60779	0.83919	0.515683	0.3694	0.70424	4.32329e-25
926	6	63979	1380679	519	188	Blonde Hair	Dark Brown Hair	-0.970668	-0.97863	-0.96233	0.942196	0.92608	0.95772	0
926	6	63979	1380679	519	188	Blonde Hair	Eye Colour	0.64358	0.53624	0.75719	0.414195	0.28756	0.57333	1.38053e-23
926	6	63979	1380679	519	188	Blonde Hair	Red Hair	-0.818863	-0.96542	-0.6959	0.670536	0.48428	0.93203	1.3162e-24
926	6	63979	1380679	519	188	Blonde Hair	Skin Colour	-0.861525	-0.88874	-0.83305	0.742226	0.69397	0.78987	5.49721e-284
926	6	63979	1380679	519	188	Blonde Hair	Tanning Ability	0.927608	0.91453	0.94053	0.860456	0.83636	0.88459	0
926	6	63979	1380679	519	188	Dark Brown Hair	Eye Colour	-0.616247	-0.73074	-0.50552	0.379761	0.25556	0.53398	2.32996e-21
926	6	63979	1380679	519	188	Dark Brown Hair	Red Hair	0.832255	0.70415	0.9891	0.692648	0.49583	0.97832	1.25203e-24
926	6	63979	1380679	519	188	Dark Brown Hair	Skin Colour	0.879757	0.85042	0.90745	0.773972	0.72321	0.82346	1.53487e-290
926	6	63979	1380679	519	188	Dark Brown Hair	Tanning Ability	-0.929148	-0.94359	-0.9146	0.863315	0.8365	0.89036	0
926	6	63979	1380679	519	188	Eye Colour	Red Hair	-0.637281	-0.87173	-0.42022	0.406127	0.17658	0.75991	1.43881e-07
926	6	63979	1380679	519	188	Eye Colour	Skin Colour	-0.552535	-0.67315	-0.43256	0.305295	0.18711	0.45313	8.02737e-16
926	6	63979	1380679	519	188	Eye Colour	Tanning Ability	0.631314	0.52239	0.74306	0.398557	0.27289	0.55214	4.93504e-23
926	6	63979	1380679	519	188	Red Hair	Skin Colour	0.738634	0.59922	0.8957	0.54558	0.35907	0.80228	1.57427e-18
926	6	63979	1380679	519	188	Red Hair	Tanning Ability	-0.834126	-0.97999	-0.71511	0.695766	0.51138	0.96038	7.91858e-26
926	6	63979	1380679	519	188	Skin Colour	Tanning Ability	-0.959474	-0.97434	-0.94382	0.92059	0.89079	0.94934	0
927	6	1380680	2746531	635	181	RPE Thickness	Dark Brown Hair	-0.052217	-0.38766	0.26986	0.00272661	0	0.15908	0.747726
927	6	1380680	2746531	635	181	RPE Thickness	Eye Colour	0.45607	0.14359	0.80107	0.208	0.02067	0.64171	0.00529693
927	6	1380680	2746531	635	181	RPE Thickness	Skin Colour	0.129803	-0.18668	0.46167	0.0168487	0	0.21413	0.417056
927	6	1380680	2746531	635	181	RPE Thickness	Tanning Ability	0.218679	-0.09786	0.55386	0.0478205	0	0.30676	0.171821
927	6	1380680	2746531	635	181	Dark Brown Hair	Eye Colour	-0.00917875	-0.33853	0.31065	8.42495e-05	0	0.14056	0.953422
927	6	1380680	2746531	635	181	Dark Brown Hair	Skin Colour	0.271986	-0.03344	0.61705	0.0739762	0	0.38076	0.0808672
927	6	1380680	2746531	635	181	Dark Brown Hair	Tanning Ability	-0.582277	-0.90789	-0.29125	0.339047	0.08483	0.82427	0.000201505
927	6	1380680	2746531	635	181	Eye Colour	Skin Colour	-0.00419629	-0.30564	0.30538	1.76089e-05	0	0.12174	0.978419
927	6	1380680	2746531	635	181	Eye Colour	Tanning Ability	0.324399	0.02213	0.63845	0.105235	0.00186	0.40761	0.0363113
927	6	1380680	2746531	635	181	Skin Colour	Tanning Ability	-0.47885	-0.73609	-0.20849	0.229297	0.04347	0.54183	0.00195936
928	6	2746532	3964072	502	176	Dark Brown Hair	Tanning Ability	0.194914	-0.14057	0.53378	0.0379914	0	0.28492	0.237826
932	6	6621938	7808323	560	186	Skin Colour	Tanning Ability	-0.423339	-0.77958	-0.03885	0.179216	0.00463	0.60774	0.0328467
934	6	9020711	10416550	508	158	Skin Pigmentation	Blonde Hair	-0.472011	-0.97601	-0.06117	0.222795	0.0074	0.95259	0.0247408
934	6	9020711	10416550	508	158	Skin Pigmentation	Dark Brown Hair	0.511146	0.16446	0.93901	0.26127	0.02716	0.88173	0.00673874
934	6	9020711	10416550	508	158	Skin Pigmentation	Skin Colour	0.0712562	-0.35316	0.52595	0.00507744	0	0.30167	0.726411
934	6	9020711	10416550	508	158	Blonde Hair	Dark Brown Hair	-0.714674	-0.99101	-0.44354	0.51076	0.19673	0.98211	0.000270136
934	6	9020711	10416550	508	158	Blonde Hair	Skin Colour	-0.280121	-0.75345	0.11276	0.0784676	0	0.56768	0.16385
934	6	9020711	10416550	508	158	Dark Brown Hair	Skin Colour	0.301748	-0.05143	0.7382	0.0910518	0	0.54494	0.094464
935	6	10416551	11790671	539	154	Blonde Hair	Dark Brown Hair	-0.742257	-0.95785	-0.53244	0.550946	0.28349	0.91748	4.47086e-06
935	6	10416551	11790671	539	154	Blonde Hair	Skin Colour	0.661753	0.41459	0.93303	0.437917	0.17188	0.87055	6.493e-06
935	6	10416551	11790671	539	154	Dark Brown Hair	Skin Colour	-0.75462	-1	-0.47325	0.569451	0.22397	1	2.33189e-05
936	6	11790672	13352326	674	165	Skin Pigmentation	Skin Colour	0.218483	-0.16045	0.64796	0.0477347	0	0.41985	0.256633
936	6	11790672	13352326	674	165	Skin Pigmentation	Tanning Ability	-0.0184854	-0.43887	0.37776	0.000341709	0	0.2245	0.923059
936	6	11790672	13352326	674	165	Skin Colour	Tanning Ability	-0.570524	-0.89143	-0.2462	0.325498	0.06061	0.79465	0.00229606
944	6	20418021	21295864	386	109	Blonde Hair	Dark Brown Hair	-0.812622	-1	-0.58564	0.660354	0.34297	1	1.21377e-05
944	6	20418021	21295864	386	109	Blonde Hair	Tanning Ability	-0.250747	-0.73523	0.17643	0.0628741	0	0.54056	0.235761
944	6	20418021	21295864	386	109	Dark Brown Hair	Tanning Ability	0.334542	-0.01882	0.71779	0.111918	0	0.51522	0.0599676
945	6	21295865	22199713	298	124	Blonde Hair	Dark Brown Hair	-0.654518	-0.95931	-0.33836	0.428393	0.11448	0.92027	0.00129451
945	6	21295865	22199713	298	124	Blonde Hair	Red Hair	-0.504638	-0.92218	-0.13023	0.25466	0.01818	0.85042	0.0124524
945	6	21295865	22199713	298	124	Blonde Hair	Skin Colour	0.305314	-0.07896	0.6947	0.0932165	0	0.48261	0.10807
945	6	21295865	22199713	298	124	Dark Brown Hair	Red Hair	0.231933	-0.16572	0.71697	0.053793	0	0.51404	0.253907
945	6	21295865	22199713	298	124	Dark Brown Hair	Skin Colour	-0.688682	-1	-0.3679	0.474283	0.13535	1	0.000375452
945	6	21295865	22199713	298	124	Red Hair	Skin Colour	-0.247297	-0.67706	0.14438	0.0611558	0	0.45841	0.203289
946	6	22199714	23192337	449	124	Blonde Hair	Dark Brown Hair	-0.929456	-1	-0.70487	0.863888	0.49684	1	5.38308e-06
946	6	22199714	23192337	449	124	Blonde Hair	Tanning Ability	-0.510214	-0.96599	-0.13224	0.260319	0.01769	0.93314	0.0102371
946	6	22199714	23192337	449	124	Dark Brown Hair	Tanning Ability	0.102281	-0.32566	0.55379	0.0104614	0	0.31643	0.618336
958	6	31106494	31250556	5	4	Blonde Hair	Dark Brown Hair	-1	-1	-0.89775	1	0.80596	1	0.000109899
958	6	31106494	31250556	5	4	Blonde Hair	Tanning Ability	-0.46968	-0.96509	0.05458	0.220599	0	0.93141	0.0888539
958	6	31106494	31250556	5	4	Dark Brown Hair	Tanning Ability	0.411344	-0.05293	0.84415	0.169204	0	0.71258	0.086315
97	1	110224231	111134062	304	115	Eye Colour	Skin Colour	0.251974	0.00195	0.52511	0.0634909	0.00082	0.27574	0.0506364
97	1	110224231	111134062	304	115	Eye Colour	Tanning Ability	-0.131703	-0.51912	0.24489	0.0173457	0	0.27279	0.475831
97	1	110224231	111134062	304	115	Skin Colour	Tanning Ability	-0.894133	-1	-0.73596	0.799474	0.54163	1	3.3125e-12
976	6	40778402	42103738	480	158	Skin Colour	Tanning Ability	-0.501754	-0.76831	-0.21905	0.251757	0.04798	0.5903	0.00162778
980	6	45408422	46430701	343	103	Blonde Hair	Dark Brown Hair	-0.946097	-1	-0.76966	0.8951	0.59238	1	1.17794e-07
985	6	50940768	51826423	302	74	Red Hair	Skin Colour	0.84437	0.66814	1	0.71296	0.44642	1	1.53049e-11
1042	6	112342874	113705003	415	113	Blonde Hair	Dark Brown Hair	-0.810668	-1	-0.52284	0.657182	0.27336	1	0.000167083
1042	6	112342874	113705003	415	113	Blonde Hair	Tanning Ability	0.187547	-0.25522	0.66358	0.035174	0	0.44231	0.386471
1042	6	112342874	113705003	415	113	Dark Brown Hair	Tanning Ability	-0.197639	-0.64964	0.21277	0.0390613	0	0.42308	0.327146
1067	6	143083348	144791455	640	182	Dark Brown Hair	Tanning Ability	0.379813	-0.0074	0.81271	0.144258	0	0.66049	0.0532376
1069	6	145778283	147015882	251	56	Skin Colour	Tanning Ability	-0.78184	-1	-0.54014	0.611274	0.29175	1	1.53525e-05
1071	6	148184845	149278798	559	187	RPE Thickness	Blonde Hair	0.194074	-0.15312	0.56813	0.0376649	0	0.32277	0.262561
1071	6	148184845	149278798	559	187	RPE Thickness	Dark Brown Hair	-0.139206	-0.48587	0.21057	0.0193782	0	0.23752	0.410353
1071	6	148184845	149278798	559	187	RPE Thickness	Skin Colour	-0.103098	-0.5117	0.28816	0.0106291	0	0.26739	0.591298
1071	6	148184845	149278798	559	187	Blonde Hair	Dark Brown Hair	-0.76403	-0.96684	-0.55576	0.583743	0.30887	0.93477	1.26147e-06
1071	6	148184845	149278798	559	187	Blonde Hair	Skin Colour	0.442255	0.12206	0.7854	0.19559	0.01545	0.61685	0.00933249
1071	6	148184845	149278798	559	187	Dark Brown Hair	Skin Colour	-0.0695216	-0.38608	0.2815	0.00483325	0	0.16436	0.674729
1072	6	149278799	150635315	529	129	Eye Colour	Skin Colour	0.0693417	-0.31078	0.47204	0.00480827	0	0.23321	0.710477
1073	6	150635316	151629954	470	169	Blonde Hair	Dark Brown Hair	-0.833429	-1	-0.61455	0.694603	0.37767	1	3.26158e-06
1073	6	150635316	151629954	470	169	Blonde Hair	Tanning Ability	-0.516533	-0.87528	-0.19854	0.266806	0.03942	0.76611	0.00205591
1073	6	150635316	151629954	470	169	Dark Brown Hair	Tanning Ability	0.318349	0.01407	0.63325	0.101346	0.00183	0.40101	0.0426324
2477	22	32662294	33501725	485	143	Blonde Hair	Dark Brown Hair	-0.742065	-1	-0.48029	0.550661	0.23068	1	7.70829e-05
2482	22	37364005	38718589	540	164	Skin Colour	Tanning Ability	-0.74867	-0.99415	-0.51993	0.560507	0.27033	0.98833	2.6331e-06
2483	22	38718590	40378783	485	143	Blonde Hair	Dark Brown Hair	-0.958614	-1	-0.78474	0.918942	0.61581	1	2.15534e-08
2483	22	38718590	40378783	485	143	Blonde Hair	Skin Colour	0.682204	0.43616	0.94686	0.465402	0.19023	0.89654	3.455e-06
2483	22	38718590	40378783	485	143	Dark Brown Hair	Skin Colour	-0.949489	-1	-0.73209	0.90153	0.53595	1	3.85443e-09
2488	22	44409534	45170649	425	181	Eye Colour	Skin Colour	0.0472372	-0.32512	0.43255	0.00223136	0	0.20412	0.796108
2489	22	45170650	46351048	576	181	Blonde Hair	Dark Brown Hair	-0.393154	-0.6867	-0.03667	0.15457	0.00395	0.47155	0.0381235
2489	22	45170650	46351048	576	181	Blonde Hair	Skin Colour	0.744519	0.54764	0.97575	0.554309	0.29991	0.95209	2.07658e-09
2489	22	45170650	46351048	576	181	Blonde Hair	Tanning Ability	-0.66488	-0.90803	-0.45918	0.442066	0.21085	0.82452	1.89448e-08
2489	22	45170650	46351048	576	181	Dark Brown Hair	Skin Colour	-0.509705	-0.78924	-0.27184	0.259799	0.0739	0.62289	0.000207069
2489	22	45170650	46351048	576	181	Dark Brown Hair	Tanning Ability	0.677881	0.44811	0.98326	0.459523	0.20081	0.96681	2.16841e-07
2489	22	45170650	46351048	576	181	Skin Colour	Tanning Ability	-0.907865	-0.99245	-0.82057	0.82422	0.67333	0.98496	1.73803e-30
2493	22	48977539	49559207	364	141	Eye Colour	Skin Colour	0.070608	-0.2753	0.43631	0.00498549	0	0.19553	0.678965
1082	6	158952061	159604052	226	77	Blonde Hair	Dark Brown Hair	-0.9704	-1	-0.93251	0.941676	0.86958	1	3.33132e-64
1082	6	158952061	159604052	226	77	Blonde Hair	Skin Colour	0.947696	0.8448	1	0.898128	0.71368	1	1.4778e-22
1082	6	158952061	159604052	226	77	Dark Brown Hair	Skin Colour	-0.967671	-1	-0.87282	0.936387	0.76182	1	6.87737e-22
1087	6	163336362	164687462	655	193	Skin Pigmentation	Dark Brown Hair	-0.114182	-0.53749	0.27639	0.0130374	0	0.29146	0.556238
1087	6	163336362	164687462	655	193	Skin Pigmentation	Tanning Ability	0.268496	-0.05848	0.62193	0.0720903	0	0.38724	0.110307
1087	6	163336362	164687462	655	193	Dark Brown Hair	Tanning Ability	-0.0851043	-0.41245	0.23208	0.00724274	0	0.17239	0.587175
1089	6	165835954	166853325	475	152	Red Hair	Skin Colour	-0.109263	-0.54169	0.30443	0.0119383	0	0.30308	0.586602
1089	6	165835954	166853325	475	152	Red Hair	Tanning Ability	-0.369913	-0.80232	0.03105	0.136836	0	0.64372	0.0731514
1089	6	165835954	166853325	475	152	Skin Colour	Tanning Ability	-0.739677	-1	-0.43511	0.547123	0.18932	1	0.000286202
1097	7	2473750	3100211	190	92	Blonde Hair	Dark Brown Hair	-0.731847	-1	-0.44994	0.535599	0.20245	1	0.000199597
1113	7	13676748	15013694	546	184	Skin Pigmentation	Blonde Hair	0.304185	-0.01642	0.6581	0.0925288	0	0.4331	0.0632206
1113	7	13676748	15013694	546	184	Skin Pigmentation	Dark Brown Hair	-0.264982	-0.69765	0.11328	0.0702156	0	0.48672	0.166138
1113	7	13676748	15013694	546	184	Blonde Hair	Dark Brown Hair	-0.764578	-0.98143	-0.55109	0.58458	0.3037	0.96321	2.67792e-06
1116	7	16739014	17596578	361	148	Skin Colour	Tanning Ability	-0.915633	-0.97522	-0.85408	0.838384	0.72945	0.95105	1.70402e-43
1117	7	17596579	19131026	516	175	Blonde Hair	Dark Brown Hair	-0.731445	-0.96924	-0.50649	0.535011	0.25653	0.93943	7.78268e-06
1125	7	25671576	27351286	609	160	Blonde Hair	Tanning Ability	0.122957	-0.20265	0.45743	0.0151184	0	0.21076	0.446135
1126	7	27351287	28890886	728	197	Blonde Hair	Dark Brown Hair	-0.789619	-0.92027	-0.65533	0.623499	0.42945	0.84689	1.31171e-11
1126	7	27351287	28890886	728	197	Blonde Hair	Skin Colour	-0.223946	-0.51219	0.04256	0.0501517	0	0.26234	0.0956804
1126	7	27351287	28890886	728	197	Blonde Hair	Tanning Ability	0.575526	0.37719	0.77456	0.33123	0.14228	0.59994	1.37899e-07
1126	7	27351287	28890886	728	197	Dark Brown Hair	Skin Colour	0.176758	-0.08415	0.46788	0.0312433	0	0.21891	0.182837
1126	7	27351287	28890886	728	197	Dark Brown Hair	Tanning Ability	-0.480024	-0.68602	-0.27681	0.230423	0.07662	0.47063	9.07086e-06
1126	7	27351287	28890886	728	197	Skin Colour	Tanning Ability	-0.92893	-1	-0.75107	0.862911	0.56411	1	7.92291e-11
1127	7	28890887	30175113	605	170	Blonde Hair	Skin Colour	0.306552	-0.04302	0.69188	0.093974	0	0.47869	0.0938583
1129	7	31730555	32460228	413	112	Blonde Hair	Skin Colour	0.111394	-0.32734	0.52682	0.0124086	0	0.29437	0.589335
1142	7	46247336	47253454	379	104	Blonde Hair	Dark Brown Hair	-0.715887	-0.92014	-0.49299	0.512495	0.24303	0.84665	1.40591e-05
1142	7	46247336	47253454	379	104	Blonde Hair	Skin Colour	0.199314	-0.15813	0.55906	0.0397261	0	0.31259	0.265702
1142	7	46247336	47253454	379	104	Dark Brown Hair	Skin Colour	-0.263316	-0.58188	0.06778	0.0693355	0	0.33858	0.113853
1143	7	47253455	48363585	483	143	RPE Thickness	Skin Colour	0.304767	-0.06886	0.72798	0.0928829	0	0.52996	0.116322
1169	7	77663965	78685009	588	169	Blonde Hair	Skin Colour	0.0908329	-0.31012	0.47573	0.00825061	0	0.24073	0.625765
1179	7	90660832	92530165	452	96	Blonde Hair	Dark Brown Hair	-0.929628	-1	-0.85434	0.864208	0.72989	1	2.12222e-25
1179	7	90660832	92530165	452	96	Blonde Hair	Skin Colour	0.894648	0.74089	1	0.800395	0.54891	1	4.8354e-14
1179	7	90660832	92530165	452	96	Dark Brown Hair	Skin Colour	-0.7544	-0.95425	-0.56612	0.569119	0.3205	0.91059	8.69137e-09
1186	7	99465541	100849307	280	75	Skin Pigmentation	Blonde Hair	-0.558274	-0.82146	-0.31606	0.31167	0.09989	0.67479	6.48133e-05
1186	7	99465541	100849307	280	75	Skin Pigmentation	Dark Brown Hair	0.522572	0.26241	0.79617	0.273081	0.06886	0.63389	0.000321937
1186	7	99465541	100849307	280	75	Skin Pigmentation	Skin Colour	-0.416178	-0.72518	-0.11631	0.173204	0.0137	0.52588	0.00855876
1186	7	99465541	100849307	280	75	Blonde Hair	Dark Brown Hair	-0.970823	-1	-0.89343	0.942498	0.79822	1	2.58973e-19
1186	7	99465541	100849307	280	75	Blonde Hair	Skin Colour	1	0.88055	1	1	0.77536	1	7.57538e-19
1186	7	99465541	100849307	280	75	Dark Brown Hair	Skin Colour	-1	-1	-0.8761	1	0.76755	1	5.8264e-16
1191	7	105312564	106399739	450	164	Blonde Hair	Dark Brown Hair	-0.81878	-1	-0.57471	0.670401	0.33029	1	1.72438e-05
1191	7	105312564	106399739	450	164	Blonde Hair	Red Hair	0.296071	-0.08146	0.76842	0.087658	0	0.59046	0.129322
1191	7	105312564	106399739	450	164	Blonde Hair	Skin Colour	0.732709	0.48821	1	0.536863	0.23835	1	8.42375e-07
1191	7	105312564	106399739	450	164	Dark Brown Hair	Red Hair	-0.316322	-0.70301	0.06655	0.10006	0	0.49422	0.103845
1191	7	105312564	106399739	450	164	Dark Brown Hair	Skin Colour	-0.634467	-0.90959	-0.38826	0.402548	0.15075	0.82735	1.84477e-05
1191	7	105312564	106399739	450	164	Red Hair	Skin Colour	0.0577575	-0.26607	0.39689	0.00333593	0	0.16798	0.717354
1208	7	128779174	130418704	485	131	Dark Brown Hair	Skin Colour	-0.291688	-0.71931	0.16169	0.0850821	0	0.52132	0.181596
1209	7	130418705	131856481	504	167	Blonde Hair	Dark Brown Hair	-0.722378	-0.85264	-0.58442	0.521829	0.34154	0.72699	4.20026e-11
1209	7	130418705	131856481	504	167	Blonde Hair	Tanning Ability	-0.168255	-0.49971	0.14239	0.0283099	0	0.24971	0.276289
1209	7	130418705	131856481	504	167	Dark Brown Hair	Tanning Ability	-0.0995076	-0.40012	0.18031	0.00990176	0	0.16034	0.482485
1212	7	134943222	136113467	454	124	Blonde Hair	Red Hair	-0.0073218	-0.38087	0.40679	5.36088e-05	0	0.20728	0.969141
1224	7	150897819	152253294	317	143	Skin Pigmentation	Dark Brown Hair	0.0520564	-0.40883	0.50741	0.00270987	0	0.29422	0.807307
105	1	119408889	120345066	298	83	Dark Brown Hair	Skin Colour	-0.036737	-0.44857	0.43602	0.00134961	0	0.25923	0.858422
109	1	149716038	151146407	250	53	Skin Colour	Tanning Ability	-0.967189	-1	-0.80193	0.935455	0.6431	1	5.26914e-08
113	1	154685546	156813845	467	143	Blonde Hair	Dark Brown Hair	-0.379921	-0.67997	0.00492	0.14434	0	0.46251	0.0506149
113	1	154685546	156813845	467	143	Blonde Hair	Tanning Ability	0.35063	0.04144	0.68601	0.122942	0.00321	0.47061	0.027865
113	1	154685546	156813845	467	143	Dark Brown Hair	Tanning Ability	-0.221337	-0.51297	0.05162	0.04899	0	0.26314	0.122296
1228	7	155280611	156344386	367	146	Dark Brown Hair	Tanning Ability	0.152563	-0.19129	0.50799	0.0232754	0	0.26017	0.364119
1247	8	8589771	9167795	244	96	Eye Colour	Skin Colour	-0.0327468	-0.43571	0.37838	0.00107236	0	0.22889	0.866969
1247	8	8589771	9167795	244	96	Eye Colour	Tanning Ability	-0.028127	-0.4573	0.39649	0.00079113	0	0.24941	0.889299
1247	8	8589771	9167795	244	96	Skin Colour	Tanning Ability	-0.18335	-0.50798	0.20529	0.0336171	0	0.26039	0.313777
1249	8	9835864	10478851	408	144	RPE Thickness	Tanning Ability	0.127853	-0.16869	0.42688	0.0163464	0	0.18223	0.375779
1250	8	10478852	11466761	490	148	Eye Colour	Skin Colour	-0.0768182	-0.38589	0.23077	0.00590104	0	0.156	0.608432
1250	8	10478852	11466761	490	148	Eye Colour	Tanning Ability	-0.345712	-0.77137	0.02469	0.119517	0	0.59501	0.0660927
1250	8	10478852	11466761	490	148	Skin Colour	Tanning Ability	-0.0443168	-0.30676	0.25521	0.00196398	0	0.10871	0.751614
1267	8	21650454	22895018	437	156	Blonde Hair	Dark Brown Hair	-0.874469	-1	-0.68079	0.764696	0.46348	1	2.02205e-07
1267	8	21650454	22895018	437	156	Blonde Hair	Eye Colour	0.116294	-0.2319	0.49497	0.0135242	0	0.24719	0.506999
1267	8	21650454	22895018	437	156	Blonde Hair	Red Hair	0.111673	-0.2423	0.51297	0.0124708	0	0.26477	0.535026
1267	8	21650454	22895018	437	156	Blonde Hair	Skin Colour	0.490915	0.2029	0.79657	0.240997	0.04117	0.63453	0.00188547
1267	8	21650454	22895018	437	156	Dark Brown Hair	Eye Colour	-0.283884	-0.65069	0.05852	0.0805901	0	0.4234	0.10227
1267	8	21650454	22895018	437	156	Dark Brown Hair	Red Hair	-0.374376	-0.719	-0.01388	0.140157	0.00288	0.51696	0.0368762
1267	8	21650454	22895018	437	156	Dark Brown Hair	Skin Colour	-0.657677	-0.93522	-0.39346	0.432539	0.15481	0.87464	3.49892e-05
1267	8	21650454	22895018	437	156	Eye Colour	Red Hair	-0.188173	-0.62898	0.21445	0.0354091	0	0.40022	0.348384
1267	8	21650454	22895018	437	156	Eye Colour	Skin Colour	0.148755	-0.20604	0.5349	0.0221282	0	0.28652	0.396845
1267	8	21650454	22895018	437	156	Red Hair	Skin Colour	0.23886	-0.11821	0.63353	0.0570539	0	0.40175	0.184827
1280	8	36641175	38803980	383	140	Blonde Hair	Dark Brown Hair	-0.989846	-1	-0.86745	0.979794	0.75246	1	2.59646e-11
251	2	45850048	46499326	362	156	Skin Colour	Tanning Ability	-0.678633	-0.97371	-0.41538	0.460542	0.17254	0.94812	5.23753e-05
267	2	59251997	60775066	542	171	Blonde Hair	Dark Brown Hair	-0.670557	-0.90293	-0.4149	0.449646	0.17214	0.81528	9.6186e-05
267	2	59251997	60775066	542	171	Blonde Hair	Skin Colour	0.339541	0.02463	0.65978	0.115288	0.00242	0.43532	0.0345625
267	2	59251997	60775066	542	171	Dark Brown Hair	Skin Colour	-0.73474	-1	-0.47627	0.539843	0.22683	1	4.74359e-06
269	2	62429911	63672118	349	95	Dark Brown Hair	Skin Colour	-0.304635	-0.71945	0.12887	0.0928023	0	0.51804	0.1479
1315	8	81340232	82878769	403	115	Blonde Hair	Dark Brown Hair	-0.839079	-0.96815	-0.70355	0.704054	0.49498	0.93731	1.05754e-10
1337	8	108647464	109920827	345	78	Blonde Hair	Dark Brown Hair	-0.976496	-1	-0.84502	0.953545	0.71406	1	1.58394e-09
1337	8	108647464	109920827	345	78	Blonde Hair	Skin Colour	0.736142	0.44006	1	0.541905	0.19366	1	5.17125e-05
1337	8	108647464	109920827	345	78	Dark Brown Hair	Skin Colour	-0.546494	-0.91135	-0.20418	0.298656	0.04201	0.83057	0.00436561
1344	8	116094204	118300068	540	141	Blonde Hair	Dark Brown Hair	-0.412794	-0.66695	-0.11947	0.170399	0.01477	0.44482	0.00893614
1344	8	116094204	118300068	540	141	Blonde Hair	Skin Colour	0.391553	0.16078	0.64595	0.153314	0.02613	0.41725	0.00156112
1344	8	116094204	118300068	540	141	Blonde Hair	Tanning Ability	-0.369226	-0.62632	-0.14058	0.136328	0.01976	0.39228	0.0024428
1344	8	116094204	118300068	540	141	Dark Brown Hair	Skin Colour	-0.228804	-0.39651	-0.05124	0.0523512	0.00271	0.15722	0.0109844
1344	8	116094204	118300068	540	141	Dark Brown Hair	Tanning Ability	0.205715	0.03372	0.3747	0.0423188	0.0014	0.1404	0.0192351
1344	8	116094204	118300068	540	141	Skin Colour	Tanning Ability	-0.893688	-0.9506	-0.83229	0.798678	0.6927	0.90364	2.80244e-52
1345	8	118300069	119423298	378	113	Blonde Hair	Skin Colour	0.597657	0.24306	1	0.357193	0.05908	1	0.00256279
1350	8	124001020	125453322	586	159	Skin Pigmentation	Dark Brown Hair	0.0612707	-0.35508	0.48927	0.0037541	0	0.26102	0.760592
1351	8	125453323	126766827	478	147	Blonde Hair	Dark Brown Hair	-0.569362	-0.89536	-0.18059	0.324173	0.03395	0.80168	0.00900335
1369	8	144934289	146303787	156	49	Eye Colour	Skin Colour	0.435915	0.00213	0.94577	0.190022	0.00268	0.89449	0.0524657
1370	9	10469	653661	331	105	Blonde Hair	Dark Brown Hair	-0.645724	-0.85142	-0.43146	0.41696	0.18616	0.72492	1.42312e-05
1378	9	5437592	6859791	501	157	Blonde Hair	Skin Colour	0.915325	0.68879	1	0.837819	0.47443	1	4.73505e-09
1378	9	5437592	6859791	501	157	Blonde Hair	Tanning Ability	-0.966869	-1	-0.69033	0.934836	0.47655	1	2.66479e-08
1378	9	5437592	6859791	501	157	Skin Colour	Tanning Ability	-0.566266	-0.85417	-0.2675	0.320657	0.07156	0.72961	0.000967389
1386	9	12044916	12664858	271	82	Blonde Hair	Dark Brown Hair	-0.983539	-1	-0.94082	0.967348	0.88515	1	4.59524e-45
1386	9	12044916	12664858	271	82	Blonde Hair	Eye Colour	-0.939952	-1	-0.82748	0.883509	0.68472	1	9.30279e-21
1386	9	12044916	12664858	271	82	Blonde Hair	Skin Colour	0.958167	0.90686	1	0.918084	0.8224	1	2.10324e-57
1386	9	12044916	12664858	271	82	Blonde Hair	Tanning Ability	-0.991531	-1	-0.93303	0.983133	0.87055	1	6.11224e-49
1386	9	12044916	12664858	271	82	Dark Brown Hair	Eye Colour	0.807257	0.66733	0.95339	0.651663	0.44533	0.90896	2.1881e-15
1386	9	12044916	12664858	271	82	Dark Brown Hair	Skin Colour	-0.965553	-1	-0.91466	0.932293	0.8366	1	7.56583e-52
1386	9	12044916	12664858	271	82	Dark Brown Hair	Tanning Ability	0.96845	0.90088	1	0.937895	0.81158	1	2.94275e-42
1386	9	12044916	12664858	271	82	Eye Colour	Skin Colour	-0.88363	-1	-0.77161	0.780802	0.59538	1	2.29217e-22
1386	9	12044916	12664858	271	82	Eye Colour	Tanning Ability	0.895592	0.77286	1	0.802084	0.59731	1	4.52745e-19
1386	9	12044916	12664858	271	82	Skin Colour	Tanning Ability	-1	-1	-0.96566	1	0.9325	1	2.24765e-59
1387	9	12664859	13512852	301	116	Blonde Hair	Dark Brown Hair	-0.988437	-1	-0.94712	0.977007	0.89703	1	1.91605e-53
1387	9	12664859	13512852	301	116	Blonde Hair	Eye Colour	-0.70414	-0.83797	-0.56966	0.495813	0.32451	0.7022	1.53764e-16
1387	9	12664859	13512852	301	116	Blonde Hair	Skin Colour	0.944781	0.89612	0.99401	0.892611	0.80304	0.98805	1.02299e-71
1387	9	12664859	13512852	301	116	Blonde Hair	Tanning Ability	-1	-1	-0.94252	1	0.88834	1	1.20498e-61
1387	9	12664859	13512852	301	116	Dark Brown Hair	Eye Colour	0.638698	0.49391	0.78746	0.407935	0.24395	0.62009	4.68863e-13
1387	9	12664859	13512852	301	116	Dark Brown Hair	Skin Colour	-0.934725	-0.98832	-0.87963	0.873711	0.77374	0.97678	7.52237e-57
1387	9	12664859	13512852	301	116	Dark Brown Hair	Tanning Ability	0.980137	0.91359	1	0.960668	0.83465	1	4.58081e-53
1387	9	12664859	13512852	301	116	Eye Colour	Skin Colour	-0.749141	-0.86462	-0.63245	0.561213	0.4	0.74757	1.46048e-21
1387	9	12664859	13512852	301	116	Eye Colour	Tanning Ability	0.668049	0.52554	0.80603	0.446289	0.27619	0.64968	1.57617e-14
1387	9	12664859	13512852	301	116	Skin Colour	Tanning Ability	-0.96811	-1	-0.92642	0.937236	0.85825	1	1.61198e-65
1389	9	14244748	14902924	367	157	RPE Thickness	Blonde Hair	0.465341	0.11096	0.89231	0.216542	0.01294	0.79622	0.0139672
1389	9	14244748	14902924	367	157	RPE Thickness	Skin Colour	0.369716	0.00288	0.79981	0.13669	0.00167	0.63969	0.0524566
1389	9	14244748	14902924	367	157	Blonde Hair	Skin Colour	0.651137	0.36033	0.99974	0.42398	0.12984	0.99948	0.000152289
1391	9	15839404	16658377	418	151	Blonde Hair	Dark Brown Hair	-0.602516	-0.80019	-0.3859	0.363025	0.14892	0.6403	3.22692e-05
1391	9	15839404	16658377	418	151	Blonde Hair	Skin Colour	0.567844	0.38884	0.75138	0.322447	0.1512	0.56457	6.52865e-08
1391	9	15839404	16658377	418	151	Blonde Hair	Tanning Ability	-0.617612	-0.84595	-0.40852	0.381445	0.16689	0.71563	2.74946e-07
1391	9	15839404	16658377	418	151	Dark Brown Hair	Skin Colour	-0.715583	-0.92519	-0.5196	0.512058	0.26998	0.85598	1.35228e-08
1391	9	15839404	16658377	418	151	Dark Brown Hair	Tanning Ability	0.542165	0.29404	0.81454	0.293943	0.08646	0.66347	0.000102569
1391	9	15839404	16658377	418	151	Skin Colour	Tanning Ability	-0.894095	-1	-0.76855	0.799406	0.59066	1	2.4897e-16
1392	9	16658378	17392382	281	85	Blonde Hair	Dark Brown Hair	-0.96405	-1	-0.9052	0.929392	0.81939	1	2.01056e-31
1392	9	16658378	17392382	281	85	Blonde Hair	Skin Colour	0.933159	0.88819	0.97595	0.870786	0.78888	0.95247	1.64879e-73
1392	9	16658378	17392382	281	85	Blonde Hair	Tanning Ability	-0.932766	-0.97957	-0.88446	0.870053	0.78228	0.95957	1.91067e-71
1392	9	16658378	17392382	281	85	Dark Brown Hair	Skin Colour	-0.961988	-1	-0.90606	0.925422	0.82094	1	5.55532e-48
1392	9	16658378	17392382	281	85	Dark Brown Hair	Tanning Ability	0.939387	0.87381	1	0.882449	0.76355	1	1.00938e-46
1392	9	16658378	17392382	281	85	Skin Colour	Tanning Ability	-0.997479	-1	-0.9893	0.994965	0.97872	1	0
1393	9	17392383	17990565	249	76	Skin Colour	Tanning Ability	-0.89635	-1	-0.75825	0.803444	0.57494	1	3.61049e-12
1427	9	81161598	82601465	581	171	Blonde Hair	Dark Brown Hair	-0.598396	-0.9036	-0.25924	0.358078	0.06752	0.81649	0.00349733
1445	9	100310518	101596750	478	148	Blonde Hair	Dark Brown Hair	-0.857603	-1	-0.70053	0.735483	0.49074	1	2.96119e-09
1451	9	107061020	108203095	412	116	RPE Thickness	Red Hair	-0.102016	-0.55638	0.31428	0.0104073	0	0.31514	0.619316
1453	9	109150718	110630150	575	185	Skin Pigmentation	Blonde Hair	-0.34622	-0.74242	0.00817	0.119868	0	0.55119	0.0581987
1453	9	109150718	110630150	575	185	Skin Pigmentation	Dark Brown Hair	0.211153	-0.12117	0.57871	0.0445856	0	0.3349	0.216116
1453	9	109150718	110630150	575	185	Skin Pigmentation	Skin Colour	0.119141	-0.19654	0.44705	0.0141946	0	0.20015	0.445871
1453	9	109150718	110630150	575	185	Skin Pigmentation	Tanning Ability	0.0132267	-0.36882	0.39745	0.000174947	0	0.20661	0.942353
1453	9	109150718	110630150	575	185	Blonde Hair	Dark Brown Hair	-0.443595	-0.72097	-0.10637	0.196777	0.01298	0.5198	0.0152724
1453	9	109150718	110630150	575	185	Blonde Hair	Skin Colour	0.291999	-0.018	0.61745	0.0852637	0	0.38124	0.070974
1453	9	109150718	110630150	575	185	Blonde Hair	Tanning Ability	-0.426393	-0.86722	-0.07234	0.181811	0.00659	0.75207	0.0246626
1453	9	109150718	110630150	575	185	Dark Brown Hair	Skin Colour	-0.272014	-0.56136	0.02799	0.0739916	0	0.31513	0.0719743
1453	9	109150718	110630150	575	185	Dark Brown Hair	Tanning Ability	0.164542	-0.19816	0.54033	0.0270742	0	0.29471	0.353777
1453	9	109150718	110630150	575	185	Skin Colour	Tanning Ability	-0.322691	-0.61146	-0.00185	0.104129	0.00165	0.37389	0.0495337
1461	9	116159541	117054909	413	140	Blonde Hair	Dark Brown Hair	-0.519707	-0.80855	-0.19324	0.270096	0.03754	0.65375	0.00596502
1466	9	121008530	122677719	651	153	Eye Colour	Tanning Ability	0.129916	-0.30039	0.59343	0.0168782	0	0.35966	0.534005
1469	9	125137579	126092931	239	69	Blonde Hair	Skin Colour	0.31539	-0.0612	0.69814	0.0994711	0	0.4874	0.102973
1470	9	126092932	127184582	340	104	Blonde Hair	Dark Brown Hair	-0.989752	-1	-0.97269	0.97961	0.94613	1	2.18232e-177
1470	9	126092932	127184582	340	104	Blonde Hair	Red Hair	-0.779352	-1	-0.587	0.60739	0.34457	1	3.10636e-10
1470	9	126092932	127184582	340	104	Blonde Hair	Skin Colour	0.968899	0.888	1	0.938765	0.78854	1	6.10739e-34
1470	9	126092932	127184582	340	104	Dark Brown Hair	Red Hair	0.659341	0.42837	0.96328	0.434731	0.1835	0.9279	1.83789e-07
1470	9	126092932	127184582	340	104	Dark Brown Hair	Skin Colour	-0.946716	-1	-0.86257	0.896271	0.74402	1	6.42206e-30
1470	9	126092932	127184582	340	104	Red Hair	Skin Colour	-0.876336	-1	-0.61723	0.767965	0.38097	1	1.43015e-07
1471	9	127184583	128785782	319	62	Blonde Hair	Dark Brown Hair	-0.755484	-1	-0.46413	0.570756	0.21541	1	0.00044383
1495	10	7659873	8771920	572	177	Dark Brown Hair	Red Hair	0.125669	-0.24521	0.56936	0.0157928	0	0.32567	0.511231
1495	10	7659873	8771920	572	177	Dark Brown Hair	Skin Colour	-0.306844	-0.65679	0.04528	0.0941535	0	0.43199	0.0917957
1495	10	7659873	8771920	572	177	Red Hair	Skin Colour	-0.102401	-0.48106	0.26915	0.010486	0	0.23575	0.572689
1505	10	17065861	18529742	453	149	Dark Brown Hair	Skin Colour	-0.344373	-0.68299	0.00513	0.118593	0	0.46647	0.0540465
293	2	88547313	91860961	108	34	Blonde Hair	Dark Brown Hair	-0.962463	-1	-0.8173	0.926334	0.66798	1	2.69167e-07
1545	10	64069688	65400431	402	85	Dark Brown Hair	Skin Colour	-0.48401	-0.84458	-0.12529	0.234266	0.01658	0.71331	0.0130126
1545	10	64069688	65400431	402	85	Dark Brown Hair	Tanning Ability	0.350653	-0.0164	0.74628	0.122957	0	0.55693	0.0572226
1545	10	64069688	65400431	402	85	Skin Colour	Tanning Ability	-0.615739	-0.89002	-0.33301	0.379134	0.1109	0.79214	0.000342826
1559	10	79952997	81190573	490	176	Blonde Hair	Dark Brown Hair	-0.8349	-0.93141	-0.73238	0.697058	0.53638	0.86752	2.54421e-18
1559	10	79952997	81190573	490	176	Blonde Hair	Skin Colour	0.562838	0.34077	0.8115	0.316786	0.11612	0.65854	1.14543e-05
1559	10	79952997	81190573	490	176	Dark Brown Hair	Skin Colour	-0.591645	-0.8186	-0.3777	0.350044	0.14266	0.67011	2.21665e-06
1567	10	87287936	88443652	401	118	Skin Colour	Tanning Ability	-0.460249	-0.77303	-0.13223	0.211829	0.01867	0.59757	0.00987143
1579	10	101271452	102509298	369	88	Blonde Hair	Skin Colour	0.332355	-0.01587	0.6862	0.11046	0	0.47087	0.058058
1579	10	101271452	102509298	369	88	Blonde Hair	Tanning Ability	-0.617372	-1	-0.25522	0.381148	0.06514	1	0.00238277
1579	10	101271452	102509298	369	88	Skin Colour	Tanning Ability	-0.848706	-1	-0.63881	0.720302	0.40807	1	3.12019e-07
1592	10	118416050	119528730	299	108	Skin Colour	Tanning Ability	-0.763132	-1	-0.48622	0.58237	0.23641	1	4.67955e-05
1593	10	119528731	120592839	389	121	Skin Colour	Tanning Ability	-0.965215	-1	-0.92214	0.93164	0.85035	1	1.33142e-71
1599	10	125798320	126875816	396	136	Blonde Hair	Skin Colour	0.212113	-0.10198	0.52496	0.044992	0	0.27615	0.177177
1601	10	127997709	129134738	491	152	Dark Brown Hair	Eye Colour	-0.116239	-0.5618	0.29257	0.0135115	0	0.31965	0.558921
1601	10	127997709	129134738	491	152	Dark Brown Hair	Skin Colour	-0.0198695	-0.41583	0.43567	0.000394797	0	0.23692	0.921235
1601	10	127997709	129134738	491	152	Eye Colour	Skin Colour	0.120536	-0.29243	0.57122	0.0145289	0	0.33092	0.551132
1613	11	2477450	3362508	296	140	Dark Brown Hair	Tanning Ability	-0.110928	-0.46251	0.2191	0.012305	0	0.21467	0.501093
1619	11	7191231	7915071	398	132	Blonde Hair	Dark Brown Hair	-0.809565	-0.9457	-0.66669	0.655396	0.44447	0.89436	1.0036e-10
1620	11	7915072	9080939	452	145	Skin Pigmentation	Tanning Ability	-0.131157	-0.57288	0.26684	0.017202	0	0.33359	0.507784
1627	11	15126768	16383386	373	94	Blonde Hair	Dark Brown Hair	-0.984331	-1	-0.90558	0.968907	0.82008	1	1.62308e-19
1627	11	15126768	16383386	373	94	Blonde Hair	Skin Colour	0.572841	0.43826	0.70008	0.328147	0.19207	0.49012	5.0593e-12
1627	11	15126768	16383386	373	94	Blonde Hair	Tanning Ability	-0.641757	-0.81835	-0.47174	0.411852	0.22254	0.6697	4.69965e-10
1627	11	15126768	16383386	373	94	Dark Brown Hair	Skin Colour	-0.602122	-0.76962	-0.43745	0.362551	0.19136	0.59232	1.23274e-08
1627	11	15126768	16383386	373	94	Dark Brown Hair	Tanning Ability	0.712333	0.51486	0.9161	0.507418	0.26508	0.83925	1.91319e-08
1627	11	15126768	16383386	373	94	Skin Colour	Tanning Ability	-1	-1	-0.90763	1	0.8238	1	1.98194e-22
1628	11	16383387	17583948	391	94	Blonde Hair	Dark Brown Hair	-1	-1	-0.82845	1	0.68633	1	5.24568e-08
1628	11	16383387	17583948	391	94	Blonde Hair	Skin Colour	0.689549	0.49456	0.89022	0.475478	0.24459	0.7925	3.50913e-08
1628	11	16383387	17583948	391	94	Blonde Hair	Tanning Ability	-0.639782	-0.91856	-0.3796	0.409321	0.1441	0.84375	1.76976e-05
1628	11	16383387	17583948	391	94	Dark Brown Hair	Skin Colour	-0.892796	-1	-0.66557	0.797085	0.44299	1	5.01747e-08
1628	11	16383387	17583948	391	94	Dark Brown Hair	Tanning Ability	0.802437	0.49836	1	0.643906	0.24836	1	2.14669e-05
1628	11	16383387	17583948	391	94	Skin Colour	Tanning Ability	-0.914132	-1	-0.7494	0.835637	0.56161	1	1.40392e-10
1629	11	17583949	18740267	370	104	Blonde Hair	Skin Colour	0.663764	0.33304	1	0.440583	0.11091	1	0.000539997
1639	11	26356981	27018307	274	77	Blonde Hair	Dark Brown Hair	-0.537067	-0.84969	-0.15927	0.288441	0.027	0.72197	0.0116275
1656	11	43949378	45019559	483	181	Blonde Hair	Dark Brown Hair	-0.700021	-0.8691	-0.52296	0.490029	0.27348	0.75534	1.18385e-07
1656	11	43949378	45019559	483	181	Blonde Hair	Eye Colour	-0.00315637	-0.29162	0.2815	9.96265e-06	0	0.10702	0.982469
1656	11	43949378	45019559	483	181	Blonde Hair	Red Hair	0.155778	-0.14809	0.49949	0.0242669	0	0.24949	0.314768
1656	11	43949378	45019559	483	181	Blonde Hair	Skin Colour	0.513827	0.25856	0.7782	0.264019	0.06686	0.6056	0.000245442
1656	11	43949378	45019559	483	181	Blonde Hair	Tanning Ability	-0.274228	-0.57971	0.00712	0.0752009	0	0.33607	0.0591911
1656	11	43949378	45019559	483	181	Dark Brown Hair	Eye Colour	0.0142254	-0.28733	0.31734	0.000202362	0	0.12726	0.923986
1656	11	43949378	45019559	483	181	Dark Brown Hair	Red Hair	0.0682691	-0.24784	0.42871	0.00466067	0	0.18626	0.671041
1656	11	43949378	45019559	483	181	Dark Brown Hair	Skin Colour	-0.668049	-0.93229	-0.42336	0.446289	0.17923	0.86916	5.96966e-06
1656	11	43949378	45019559	483	181	Dark Brown Hair	Tanning Ability	0.398118	0.11061	0.7152	0.158498	0.01238	0.51151	0.00847465
1656	11	43949378	45019559	483	181	Eye Colour	Red Hair	0.183315	-0.19349	0.58184	0.0336046	0	0.33944	0.323872
1656	11	43949378	45019559	483	181	Eye Colour	Skin Colour	-0.182701	-0.53314	0.15274	0.0333798	0	0.28478	0.274683
1656	11	43949378	45019559	483	181	Eye Colour	Tanning Ability	-0.0325437	-0.40024	0.32309	0.00105909	0	0.18517	0.852013
1656	11	43949378	45019559	483	181	Red Hair	Skin Colour	0.147708	-0.21641	0.51565	0.0218176	0	0.26601	0.409966
1656	11	43949378	45019559	483	181	Red Hair	Tanning Ability	-0.437648	-0.83562	-0.08016	0.191536	0.00797	0.69826	0.0197218
1656	11	43949378	45019559	483	181	Skin Colour	Tanning Ability	-0.412472	-0.71117	-0.09286	0.170133	0.0096	0.50577	0.0163345
1658	11	46316006	48066366	349	40	Blonde Hair	Tanning Ability	-0.0854704	-0.58759	0.38511	0.00730519	0	0.3593	0.709524
1671	11	60515106	61717117	245	98	Blonde Hair	Dark Brown Hair	-0.733393	-0.97864	-0.48575	0.537865	0.23595	0.95773	5.10501e-05
1671	11	60515106	61717117	245	98	Blonde Hair	Skin Colour	0.439486	0.17341	0.71017	0.193148	0.03007	0.50434	0.00239413
1671	11	60515106	61717117	245	98	Dark Brown Hair	Skin Colour	-0.376376	-0.71746	-0.03125	0.141659	0.00341	0.51475	0.0394397
1672	11	61717118	62800368	249	83	Blonde Hair	Dark Brown Hair	-0.898116	-1	-0.73669	0.806613	0.54272	1	1.52197e-08
1672	11	61717118	62800368	249	83	Blonde Hair	Skin Colour	0.70842	0.45135	0.99503	0.501858	0.20372	0.99009	1.00076e-05
1672	11	61717118	62800368	249	83	Dark Brown Hair	Skin Colour	-0.451151	-0.77242	-0.11539	0.203537	0.01401	0.59663	0.0120416
1674	11	64594823	66782661	410	96	Blonde Hair	Dark Brown Hair	-1	-1	-0.88578	1	0.78461	1	2.08006e-13
1674	11	64594823	66782661	410	96	Blonde Hair	Skin Colour	0.596299	0.35257	0.85282	0.355572	0.1243	0.7273	2.34532e-05
1674	11	64594823	66782661	410	96	Blonde Hair	Tanning Ability	-0.248987	-0.56995	0.0485	0.0619944	0	0.32484	0.10773
1674	11	64594823	66782661	410	96	Dark Brown Hair	Skin Colour	-0.349556	-0.62703	-0.05511	0.122189	0.00406	0.39317	0.0209795
1674	11	64594823	66782661	410	96	Dark Brown Hair	Tanning Ability	0.156133	-0.16946	0.49306	0.0243776	0	0.24311	0.345991
1674	11	64594823	66782661	410	96	Skin Colour	Tanning Ability	-0.852017	-1	-0.60512	0.725933	0.36618	1	4.68966e-06
1675	11	66782662	68000949	156	46	Blonde Hair	Dark Brown Hair	-0.840737	-1	-0.65588	0.706839	0.43018	1	1.1564e-06
1675	11	66782662	68000949	156	46	Blonde Hair	Skin Colour	1	0.78763	1	1	0.62036	1	5.04146e-08
1675	11	66782662	68000949	156	46	Dark Brown Hair	Skin Colour	-0.91677	-1	-0.71705	0.840468	0.51416	1	1.52432e-07
1676	11	68000950	68887344	239	62	Skin Pigmentation	Blonde Hair	-0.928157	-1	-0.84013	0.861476	0.70582	1	1.09223e-28
1676	11	68000950	68887344	239	62	Skin Pigmentation	Dark Brown Hair	0.96205	0.88119	1	0.92554	0.77649	1	1.05411e-29
1676	11	68000950	68887344	239	62	Skin Pigmentation	Skin Colour	-0.90909	-1	-0.81342	0.826444	0.66166	1	5.99622e-26
1676	11	68000950	68887344	239	62	Skin Pigmentation	Tanning Ability	0.912978	0.80096	1	0.83353	0.64154	1	3.62143e-20
1676	11	68000950	68887344	239	62	Blonde Hair	Dark Brown Hair	-0.982764	-0.99497	-0.9688	0.965826	0.93857	0.98997	6.43388e-234
1676	11	68000950	68887344	239	62	Blonde Hair	Skin Colour	0.977315	0.95687	0.99683	0.955145	0.91561	0.99367	1.49982e-180
1676	11	68000950	68887344	239	62	Blonde Hair	Tanning Ability	-0.995139	-1	-0.96088	0.990301	0.9233	1	1.0328e-70
1676	11	68000950	68887344	239	62	Dark Brown Hair	Skin Colour	-0.989541	-1	-0.97181	0.979192	0.94442	1	1.01569e-172
1676	11	68000950	68887344	239	62	Dark Brown Hair	Tanning Ability	0.985933	0.94836	1	0.972064	0.89939	1	7.9955e-67
1676	11	68000950	68887344	239	62	Skin Colour	Tanning Ability	-0.996828	-1	-0.96749	0.993667	0.93604	1	1.20445e-64
1677	11	68887345	69713996	268	98	Skin Pigmentation	Blonde Hair	-0.937941	-1	-0.85331	0.879734	0.72814	1	1.64575e-34
1677	11	68887345	69713996	268	98	Skin Pigmentation	Dark Brown Hair	0.919204	0.82724	1	0.844936	0.68433	1	9.96595e-31
1677	11	68887345	69713996	268	98	Skin Pigmentation	Eye Colour	0.509238	0.22667	0.83837	0.259323	0.05138	0.70286	0.00103478
1677	11	68887345	69713996	268	98	Skin Pigmentation	Red Hair	0.176458	-0.11176	0.4739	0.0311375	0	0.22458	0.222085
1677	11	68887345	69713996	268	98	Skin Pigmentation	Skin Colour	-0.893593	-0.99708	-0.795	0.798508	0.63202	0.99416	1.17426e-28
1677	11	68887345	69713996	268	98	Skin Pigmentation	Tanning Ability	0.848494	0.72608	0.97422	0.719942	0.52719	0.94911	9.81038e-21
1677	11	68887345	69713996	268	98	Blonde Hair	Dark Brown Hair	-0.981935	-0.99402	-0.96925	0.964197	0.93944	0.98808	1.02736e-290
1677	11	68887345	69713996	268	98	Blonde Hair	Eye Colour	-0.660127	-0.90074	-0.46705	0.435768	0.21814	0.81133	4.60488e-09
1677	11	68887345	69713996	268	98	Blonde Hair	Red Hair	-0.157798	-0.36781	0.04927	0.0249003	0	0.13529	0.139366
1677	11	68887345	69713996	268	98	Blonde Hair	Skin Colour	0.962966	0.94058	0.98393	0.927304	0.88469	0.96813	4.56484e-210
1677	11	68887345	69713996	268	98	Blonde Hair	Tanning Ability	-0.919355	-0.96573	-0.87176	0.845214	0.75997	0.93264	1.7949e-81
1677	11	68887345	69713996	268	98	Dark Brown Hair	Eye Colour	0.666664	0.47109	0.91513	0.444441	0.22192	0.83746	7.87705e-09
1677	11	68887345	69713996	268	98	Dark Brown Hair	Red Hair	0.030357	-0.18316	0.25563	0.000921549	0	0.06839	0.781468
1677	11	68887345	69713996	268	98	Dark Brown Hair	Skin Colour	-0.99028	-1	-0.97171	0.980655	0.94421	1	4.47736e-211
1677	11	68887345	69713996	268	98	Dark Brown Hair	Tanning Ability	0.943572	0.8987	0.98717	0.890329	0.80765	0.97451	8.50536e-77
1677	11	68887345	69713996	268	98	Eye Colour	Red Hair	0.163286	-0.2171	0.56282	0.0266623	0	0.31699	0.385028
1677	11	68887345	69713996	268	98	Eye Colour	Skin Colour	-0.705266	-0.95142	-0.51345	0.4974	0.26363	0.90519	1.63179e-09
1677	11	68887345	69713996	268	98	Eye Colour	Tanning Ability	0.780675	0.57247	1	0.609454	0.32772	1	1.34359e-09
1677	11	68887345	69713996	268	98	Red Hair	Skin Colour	0.00654357	-0.21618	0.22413	4.28183e-05	0	0.06671	0.952878
1677	11	68887345	69713996	268	98	Red Hair	Tanning Ability	-0.0667996	-0.31035	0.17897	0.00446219	0	0.09776	0.576019
1677	11	68887345	69713996	268	98	Skin Colour	Tanning Ability	-0.981229	-1	-0.94716	0.962811	0.89712	1	1.54291e-80
1678	11	69713997	71242834	456	148	Blonde Hair	Eye Colour	-0.168124	-0.57004	0.2265	0.0282657	0	0.3257	0.376564
1678	11	69713997	71242834	456	148	Blonde Hair	Skin Colour	0.478765	0.1172	0.87193	0.229216	0.01461	0.76026	0.0126502
1678	11	69713997	71242834	456	148	Eye Colour	Skin Colour	-0.352782	-0.76268	0.0501	0.124455	0	0.58167	0.0722034
1684	11	77719871	78912252	328	109	Blonde Hair	Dark Brown Hair	-0.95803	-1	-0.87116	0.917821	0.75892	1	4.34987e-18
1684	11	77719871	78912252	328	109	Blonde Hair	Skin Colour	1	0.86491	1	1	0.74807	1	5.7314e-18
1684	11	77719871	78912252	328	109	Blonde Hair	Tanning Ability	-0.749166	-1	-0.47534	0.56125	0.22594	1	3.69785e-06
1684	11	77719871	78912252	328	109	Dark Brown Hair	Skin Colour	-0.948982	-1	-0.84	0.900566	0.7056	1	3.33127e-20
1684	11	77719871	78912252	328	109	Dark Brown Hair	Tanning Ability	0.70862	0.4676	1	0.502142	0.21865	1	1.32635e-06
1684	11	77719871	78912252	328	109	Skin Colour	Tanning Ability	-0.839458	-1	-0.62598	0.70469	0.39185	1	3.91661e-07
1693	11	86629334	87676870	383	96	Skin Colour	Tanning Ability	-1	-1	-0.83228	1	0.69269	1	8.97935e-10
1694	11	87676871	88359287	258	87	RPE Thickness	Skin Pigmentation	-0.395715	-0.73543	-0.08864	0.15659	0.00851	0.54086	0.0143452
1694	11	87676871	88359287	258	87	RPE Thickness	Blonde Hair	0.416269	0.24901	0.5833	0.17328	0.062	0.34023	5.74328e-06
1694	11	87676871	88359287	258	87	RPE Thickness	Dark Brown Hair	-0.153994	-0.34267	0.03689	0.0237142	0	0.11742	0.111758
1694	11	87676871	88359287	258	87	RPE Thickness	Skin Colour	0.600135	0.4766	0.72579	0.360162	0.22714	0.52676	4.70543e-16
1694	11	87676871	88359287	258	87	RPE Thickness	Tanning Ability	-0.639126	-0.75818	-0.51548	0.408482	0.26572	0.57484	8.21837e-18
1694	11	87676871	88359287	258	87	Skin Pigmentation	Blonde Hair	-0.719506	-1	-0.46739	0.517689	0.21845	1	1.02382e-06
1694	11	87676871	88359287	258	87	Skin Pigmentation	Dark Brown Hair	0.624697	0.36303	0.96623	0.390246	0.13179	0.93361	4.28016e-05
1694	11	87676871	88359287	258	87	Skin Pigmentation	Skin Colour	-0.732372	-1	-0.52391	0.536369	0.27448	1	1.19783e-08
1694	11	87676871	88359287	258	87	Skin Pigmentation	Tanning Ability	0.719528	0.5018	1	0.517721	0.25181	1	1.45644e-08
1694	11	87676871	88359287	258	87	Blonde Hair	Dark Brown Hair	-1	-1	-0.95008	1	0.90264	1	3.29287e-34
1694	11	87676871	88359287	258	87	Blonde Hair	Skin Colour	0.972117	0.92593	1	0.945011	0.85735	1	3.88549e-60
1694	11	87676871	88359287	258	87	Blonde Hair	Tanning Ability	-0.960365	-1	-0.9084	0.922302	0.8252	1	9.68886e-58
1694	11	87676871	88359287	258	87	Dark Brown Hair	Skin Colour	-0.847781	-0.92226	-0.77346	0.718733	0.59825	0.85057	6.09652e-37
1694	11	87676871	88359287	258	87	Dark Brown Hair	Tanning Ability	0.834049	0.75274	0.91389	0.695637	0.56661	0.83519	1.82102e-37
1694	11	87676871	88359287	258	87	Skin Colour	Tanning Ability	-0.990942	-1	-0.97734	0.981966	0.95518	1	7.68059e-260
1695	11	88359288	89209738	179	41	RPE Thickness	Skin Pigmentation	-0.75691	-0.92004	-0.58831	0.572913	0.3461	0.84647	7.36232e-11
1695	11	88359288	89209738	179	41	RPE Thickness	Blonde Hair	0.569251	0.47333	0.66275	0.324046	0.22404	0.43924	8.39548e-23
1695	11	88359288	89209738	179	41	RPE Thickness	Dark Brown Hair	-0.474317	-0.57482	-0.37329	0.224976	0.13935	0.33041	3.77251e-16
1695	11	88359288	89209738	179	41	RPE Thickness	Eye Colour	-0.987513	-1	-0.91434	0.975182	0.83601	1	1.93344e-26
1695	11	88359288	89209738	179	41	RPE Thickness	Skin Colour	0.602244	0.51435	0.68689	0.362697	0.26456	0.47182	1.4409e-28
1695	11	88359288	89209738	179	41	RPE Thickness	Tanning Ability	-0.63803	-0.71954	-0.55186	0.407083	0.30455	0.51773	1.25169e-31
1695	11	88359288	89209738	179	41	Skin Pigmentation	Blonde Hair	-0.902075	-1	-0.78884	0.81374	0.62227	1	2.16748e-19
1695	11	88359288	89209738	179	41	Skin Pigmentation	Dark Brown Hair	0.861128	0.73417	0.98848	0.741541	0.539	0.9771	1.18517e-17
1695	11	88359288	89209738	179	41	Skin Pigmentation	Eye Colour	0.793041	0.60736	0.97574	0.628914	0.36889	0.95207	2.32085e-09
1695	11	88359288	89209738	179	41	Skin Pigmentation	Skin Colour	-0.869509	-0.99496	-0.75153	0.756045	0.56479	0.98995	2.62474e-19
1695	11	88359288	89209738	179	41	Skin Pigmentation	Tanning Ability	0.863529	0.74327	0.98834	0.745682	0.55246	0.97682	5.09942e-19
1695	11	88359288	89209738	179	41	Blonde Hair	Dark Brown Hair	-0.992892	-1	-0.98384	0.985834	0.96795	1	8.74562e-302
1695	11	88359288	89209738	179	41	Blonde Hair	Eye Colour	-0.756045	-0.85604	-0.65394	0.571604	0.42764	0.7328	1.11712e-23
1695	11	88359288	89209738	179	41	Blonde Hair	Skin Colour	0.892531	0.86948	0.91429	0.796611	0.75599	0.83592	3.17971e-292
1695	11	88359288	89209738	179	41	Blonde Hair	Tanning Ability	-0.861558	-0.88768	-0.83488	0.742282	0.69703	0.78798	3.13486e-272
1695	11	88359288	89209738	179	41	Dark Brown Hair	Eye Colour	0.685625	0.57029	0.79592	0.470081	0.32523	0.63349	1.1596e-19
1695	11	88359288	89209738	179	41	Dark Brown Hair	Skin Colour	-0.866309	-0.89202	-0.8398	0.750491	0.70527	0.7957	4.52926e-237
1695	11	88359288	89209738	179	41	Dark Brown Hair	Tanning Ability	0.829311	0.79872	0.8594	0.687757	0.63796	0.73857	2.89851e-218
1695	11	88359288	89209738	179	41	Eye Colour	Skin Colour	-0.741308	-0.83966	-0.64149	0.549537	0.41151	0.70503	4.62898e-25
1695	11	88359288	89209738	179	41	Eye Colour	Tanning Ability	0.752228	0.65163	0.8512	0.565846	0.42462	0.72454	1.08377e-25
1695	11	88359288	89209738	179	41	Skin Colour	Tanning Ability	-0.992495	-0.99681	-0.98777	0.985046	0.97568	0.99364	0
1696	11	89209739	90199932	144	33	Blonde Hair	Dark Brown Hair	-0.98374	-1	-0.90036	0.967744	0.81064	1	1.19933e-11
1696	11	89209739	90199932	144	33	Blonde Hair	Skin Colour	0.974861	0.90854	1	0.950354	0.82545	1	3.85578e-27
1696	11	89209739	90199932	144	33	Blonde Hair	Tanning Ability	-0.964155	-1	-0.89005	0.929595	0.79219	1	7.40465e-27
1696	11	89209739	90199932	144	33	Dark Brown Hair	Skin Colour	-0.863204	-0.9737	-0.74679	0.745121	0.5577	0.94809	1.09913e-16
1696	11	89209739	90199932	144	33	Dark Brown Hair	Tanning Ability	0.903983	0.79455	1	0.817185	0.63131	1	2.26535e-18
1696	11	89209739	90199932	144	33	Skin Colour	Tanning Ability	-0.979878	-1	-0.95319	0.960161	0.90858	1	7.48006e-87
1697	11	90199933	90967061	215	40	Blonde Hair	Dark Brown Hair	-0.886289	-1	-0.72787	0.785508	0.52979	1	1.831e-07
1697	11	90199933	90967061	215	40	Blonde Hair	Skin Colour	0.957718	0.84172	1	0.917224	0.70849	1	6.29779e-15
1697	11	90199933	90967061	215	40	Blonde Hair	Tanning Ability	-0.994318	-1	-0.88548	0.988668	0.78407	1	6.64964e-16
1697	11	90199933	90967061	215	40	Dark Brown Hair	Skin Colour	-0.898673	-1	-0.75325	0.807613	0.56739	1	3.70381e-11
1697	11	90199933	90967061	215	40	Dark Brown Hair	Tanning Ability	0.956861	0.81696	1	0.915583	0.66743	1	6.21456e-12
1697	11	90199933	90967061	215	40	Skin Colour	Tanning Ability	-0.974607	-1	-0.91059	0.949858	0.82918	1	1.55272e-23
1698	11	90967062	92209168	374	83	Skin Colour	Tanning Ability	-0.863928	-1	-0.65162	0.746371	0.42462	1	4.97066e-07
1721	11	114742318	116247377	493	159	Skin Pigmentation	Tanning Ability	-0.280646	-0.68309	0.07457	0.0787624	0	0.46661	0.126315
1723	11	117295642	118901213	600	186	Blonde Hair	Dark Brown Hair	-0.4698	-0.74495	-0.14246	0.220712	0.0209	0.55495	0.00920409
1723	11	117295642	118901213	600	186	Blonde Hair	Skin Colour	0.262336	-0.15249	0.67509	0.0688202	0	0.45575	0.190556
1723	11	117295642	118901213	600	186	Blonde Hair	Tanning Ability	-0.394527	-0.86477	-0.00025	0.155652	0.00223	0.74783	0.0508545
1723	11	117295642	118901213	600	186	Dark Brown Hair	Skin Colour	-0.178954	-0.53696	0.21221	0.0320246	0	0.28893	0.329431
1723	11	117295642	118901213	600	186	Dark Brown Hair	Tanning Ability	0.202293	-0.16435	0.60238	0.0409224	0	0.36349	0.272804
1723	11	117295642	118901213	600	186	Skin Colour	Tanning Ability	-0.50044	-0.89175	-0.10321	0.250441	0.0131	0.79522	0.0196791
1724	11	118901214	120064528	357	121	Dark Brown Hair	Eye Colour	-0.275886	-0.68192	0.08967	0.0761131	0	0.46501	0.129064
155	1	201067953	202583884	572	187	Dark Brown Hair	Eye Colour	-0.0224079	-0.3358	0.29519	0.000502114	0	0.13039	0.883331
156	1	202583885	204092537	448	149	Eye Colour	Tanning Ability	-0.150213	-0.466	0.14107	0.022564	0	0.21715	0.320473
157	1	204092538	205009623	394	107	Blonde Hair	Dark Brown Hair	-0.961881	-1	-0.82548	0.925215	0.68142	1	3.33951e-10
157	1	204092538	205009623	394	107	Blonde Hair	Skin Colour	0.940769	0.73807	1	0.885046	0.54474	1	4.07881e-10
157	1	204092538	205009623	394	107	Blonde Hair	Tanning Ability	-0.906809	-1	-0.63515	0.822303	0.40342	1	1.78595e-07
157	1	204092538	205009623	394	107	Dark Brown Hair	Skin Colour	-0.689027	-0.91731	-0.46011	0.474758	0.2117	0.84145	1.42327e-06
157	1	204092538	205009623	394	107	Dark Brown Hair	Tanning Ability	0.730285	0.45043	1	0.533316	0.20289	1	1.1621e-05
157	1	204092538	205009623	394	107	Skin Colour	Tanning Ability	-0.880845	-1	-0.64972	0.775887	0.42214	1	1.27127e-06
158	1	205009624	205917548	360	115	Skin Pigmentation	Blonde Hair	-0.339424	-0.59595	-0.09972	0.115209	0.01	0.35516	0.00669696
158	1	205009624	205917548	360	115	Skin Pigmentation	Dark Brown Hair	0.391649	0.15941	0.64995	0.153389	0.02547	0.42244	0.00213768
158	1	205009624	205917548	360	115	Skin Pigmentation	Skin Colour	-0.0186388	-0.30044	0.25614	0.000347404	0	0.10608	0.893274
158	1	205009624	205917548	360	115	Skin Pigmentation	Tanning Ability	0.0842415	-0.20832	0.37653	0.00709663	0	0.14568	0.563534
158	1	205009624	205917548	360	115	Blonde Hair	Dark Brown Hair	-0.858872	-0.93007	-0.78253	0.737661	0.61235	0.86504	2.93356e-30
158	1	205009624	205917548	360	115	Blonde Hair	Skin Colour	0.767471	0.64405	0.89184	0.589011	0.4148	0.79538	1.02271e-17
158	1	205009624	205917548	360	115	Blonde Hair	Tanning Ability	-0.926369	-1	-0.80733	0.858159	0.65179	1	1.22388e-22
158	1	205009624	205917548	360	115	Dark Brown Hair	Skin Colour	-0.776293	-0.89605	-0.65325	0.60263	0.42673	0.80291	6.71017e-18
158	1	205009624	205917548	360	115	Dark Brown Hair	Tanning Ability	0.831843	0.70174	0.9741	0.691963	0.49244	0.94887	3.65651e-18
158	1	205009624	205917548	360	115	Skin Colour	Tanning Ability	-0.867881	-0.9933	-0.74088	0.753217	0.5489	0.98665	2.06264e-14
160	1	208162952	209711169	574	182	Blonde Hair	Skin Colour	0.529456	0.1981	0.89482	0.280323	0.03924	0.8007	0.00292842
162	1	211082893	212347582	355	100	Blonde Hair	Dark Brown Hair	-0.510369	-0.74819	-0.23788	0.260476	0.05659	0.55978	0.00173083
163	1	212347583	213958292	501	152	Skin Colour	Tanning Ability	-0.430996	-0.6949	-0.15066	0.185757	0.02293	0.48289	0.00483126
1733	11	128262551	129451784	456	147	RPE Thickness	Eye Colour	-0.072717	-0.44564	0.28887	0.00528777	0	0.20588	0.67632
1736	11	131424362	132584401	534	158	Dark Brown Hair	Tanning Ability	0.160098	-0.23217	0.57627	0.0256315	0	0.33357	0.404412
1744	12	3871115	4967643	425	148	Dark Brown Hair	Tanning Ability	0.153067	-0.16447	0.48866	0.0234295	0	0.23948	0.335418
300	2	103305258	105120578	344	100	Skin Colour	Tanning Ability	-0.574852	-0.90235	-0.24054	0.330454	0.05799	0.81423	0.00310518
311	2	118663654	119635489	338	97	RPE Thickness	Blonde Hair	0.264241	-0.09601	0.65491	0.0698231	0	0.42896	0.155118
311	2	118663654	119635489	338	97	RPE Thickness	Skin Colour	-0.202356	-0.69365	0.23657	0.0409479	0	0.48279	0.348799
311	2	118663654	119635489	338	97	Blonde Hair	Skin Colour	0.596258	0.27799	0.96785	0.355524	0.07728	0.93674	0.00120858
1764	12	23923799	25058714	538	166	Blonde Hair	Dark Brown Hair	-0.746613	-0.90298	-0.58174	0.55743	0.33842	0.81537	1.44803e-08
1764	12	23923799	25058714	538	166	Blonde Hair	Skin Colour	0.724628	0.53865	0.91628	0.525085	0.29015	0.83957	7.07945e-10
1764	12	23923799	25058714	538	166	Blonde Hair	Tanning Ability	-0.507143	-0.77816	-0.25862	0.257194	0.06689	0.60554	0.000192426
1764	12	23923799	25058714	538	166	Dark Brown Hair	Skin Colour	-0.649762	-0.85721	-0.44689	0.422191	0.19971	0.73481	1.94067e-07
1764	12	23923799	25058714	538	166	Dark Brown Hair	Tanning Ability	0.743895	0.50124	1	0.553379	0.25124	1	3.06724e-07
1764	12	23923799	25058714	538	166	Skin Colour	Tanning Ability	-0.673954	-0.88701	-0.45956	0.454214	0.21119	0.78679	1.6957e-06
1766	12	25990814	26958056	447	129	Blonde Hair	Dark Brown Hair	-0.788077	-1	-0.56211	0.621066	0.31597	1	6.66577e-06
1785	12	46037745	47499603	365	94	Blonde Hair	Skin Colour	0.806342	0.5182	1	0.650187	0.26853	1	1.45107e-05
1791	12	53039988	54371448	455	126	Dark Brown Hair	Skin Colour	-0.298655	-0.62513	0.03681	0.0891946	0	0.39079	0.0823182
1791	12	53039988	54371448	455	126	Dark Brown Hair	Tanning Ability	0.384495	0.03452	0.76876	0.147836	0.00297	0.59099	0.0382841
1791	12	53039988	54371448	455	126	Skin Colour	Tanning Ability	-0.620863	-0.88709	-0.34979	0.38547	0.12235	0.78693	0.000175076
1800	12	64403858	66114643	387	104	Dark Brown Hair	Skin Colour	-0.270653	-0.62887	0.10973	0.0732529	0	0.39548	0.145121
1818	12	84356776	85345631	301	54	Blonde Hair	Dark Brown Hair	-0.97685	-1	-0.83147	0.954236	0.69134	1	9.43472e-08
1819	12	85345632	86933476	309	51	Blonde Hair	Dark Brown Hair	-0.937836	-0.99763	-0.87323	0.879536	0.76253	0.99526	4.77856e-26
1819	12	85345632	86933476	309	51	Blonde Hair	Skin Colour	0.942517	0.77864	1	0.888338	0.60628	1	5.26442e-12
1819	12	85345632	86933476	309	51	Blonde Hair	Tanning Ability	0.140106	-0.1634	0.44822	0.0196296	0	0.20113	0.346758
1819	12	85345632	86933476	309	51	Dark Brown Hair	Skin Colour	-0.89518	-1	-0.72378	0.801346	0.52385	1	1.47726e-09
1819	12	85345632	86933476	309	51	Dark Brown Hair	Tanning Ability	0.136876	-0.18057	0.46307	0.0187351	0	0.21481	0.382299
1819	12	85345632	86933476	309	51	Skin Colour	Tanning Ability	-0.11777	-0.49197	0.3367	0.0138697	0	0.25825	0.564053
1820	12	86933477	88344764	288	56	Blonde Hair	Dark Brown Hair	-0.972412	-1	-0.94272	0.945585	0.88871	1	3.00764e-73
1820	12	86933477	88344764	288	56	Blonde Hair	Skin Colour	0.898631	0.78617	1	0.807538	0.61806	1	3.03201e-20
1820	12	86933477	88344764	288	56	Dark Brown Hair	Skin Colour	-0.900701	-1	-0.78825	0.811262	0.62134	1	1.35974e-17
1821	12	88344765	90567001	446	103	Blonde Hair	Dark Brown Hair	-0.966343	-0.97802	-0.95409	0.933819	0.91028	0.95653	0
1821	12	88344765	90567001	446	103	Blonde Hair	Red Hair	-0.627922	-0.89172	-0.42096	0.394286	0.1772	0.79516	7.86263e-08
1821	12	88344765	90567001	446	103	Blonde Hair	Skin Colour	0.77136	0.71956	0.82062	0.594996	0.51777	0.67342	5.97985e-86
1821	12	88344765	90567001	446	103	Blonde Hair	Tanning Ability	0.109108	0.00574	0.21136	0.0119045	0.00017	0.04467	0.0368775
1821	12	88344765	90567001	446	103	Dark Brown Hair	Red Hair	0.691247	0.47881	0.9741	0.477823	0.22925	0.94887	4.82687e-09
1821	12	88344765	90567001	446	103	Dark Brown Hair	Skin Colour	-0.820091	-0.86621	-0.77275	0.67255	0.59715	0.75032	9.42238e-91
1821	12	88344765	90567001	446	103	Dark Brown Hair	Tanning Ability	-0.108001	-0.21279	-0.00171	0.0116641	0.00011	0.04528	0.0450043
1821	12	88344765	90567001	446	103	Red Hair	Skin Colour	-0.503784	-0.78439	-0.27083	0.253798	0.07335	0.61527	9.88135e-05
1821	12	88344765	90567001	446	103	Red Hair	Tanning Ability	-0.0950461	-0.37333	0.18359	0.00903375	0	0.14162	0.491253
1821	12	88344765	90567001	446	103	Skin Colour	Tanning Ability	-0.333274	-0.44041	-0.22002	0.111072	0.04841	0.19396	1.90761e-07
1822	12	90567002	92061179	328	85	Blonde Hair	Dark Brown Hair	-0.967967	-1	-0.84683	0.936959	0.71713	1	2.18137e-10
1822	12	90567002	92061179	328	85	Blonde Hair	Tanning Ability	-0.345659	-0.68076	-0.03165	0.11948	0.00242	0.46343	0.0334168
1822	12	90567002	92061179	328	85	Dark Brown Hair	Tanning Ability	0.422207	0.07177	0.80483	0.178259	0.00701	0.64774	0.0207741
1841	12	111592382	113947983	424	97	Skin Colour	Tanning Ability	-0.71895	-1	-0.39041	0.516889	0.15242	1	0.000752466
1845	12	116197676	117091843	318	131	Blonde Hair	Skin Colour	0.653499	0.41249	0.90752	0.427061	0.17014	0.82359	3.93692e-06
1845	12	116197676	117091843	318	131	Blonde Hair	Tanning Ability	-0.821041	-1	-0.54765	0.674109	0.29992	1	5.40617e-07
1845	12	116197676	117091843	318	131	Skin Colour	Tanning Ability	-0.427509	-0.74696	-0.09065	0.182764	0.00952	0.55794	0.0176509
1852	12	124843769	126079935	415	175	Skin Pigmentation	Blonde Hair	0.121567	-0.17737	0.43301	0.0147786	0	0.1891	0.423722
1852	12	124843769	126079935	415	175	Skin Pigmentation	Skin Colour	0.00364251	-0.28613	0.30275	1.32679e-05	0	0.11466	0.980193
1852	12	124843769	126079935	415	175	Skin Pigmentation	Tanning Ability	-0.280426	-0.58311	0.00863	0.0786389	0	0.34001	0.0512488
1852	12	124843769	126079935	415	175	Blonde Hair	Skin Colour	0.0281879	-0.22622	0.27174	0.000794558	0	0.08566	0.821804
1852	12	124843769	126079935	415	175	Blonde Hair	Tanning Ability	-0.293789	-0.53601	-0.05556	0.0863118	0.00357	0.28731	0.0158564
1852	12	124843769	126079935	415	175	Skin Colour	Tanning Ability	-0.679784	-0.86016	-0.49409	0.462107	0.24412	0.73987	3.20459e-08
1858	12	129887419	130629840	350	143	Dark Brown Hair	Skin Colour	-0.180849	-0.56933	0.2538	0.0327065	0	0.32767	0.361168
1858	12	129887419	130629840	350	143	Dark Brown Hair	Tanning Ability	0.389726	6e-05	0.82715	0.151887	0.00202	0.68417	0.0490154
1858	12	129887419	130629840	350	143	Skin Colour	Tanning Ability	-0.37062	-0.70168	-0.00338	0.137359	0.00222	0.49236	0.048835
1866	13	21540734	22795188	507	182	Dark Brown Hair	Eye Colour	0.0863576	-0.27163	0.45698	0.00745763	0	0.21657	0.624311
1872	13	27392006	28587125	524	170	RPE Thickness	Red Hair	-0.133366	-0.55982	0.2715	0.0177865	0	0.3171	0.506246
1872	13	27392006	28587125	524	170	RPE Thickness	Tanning Ability	0.228175	-0.16598	0.65004	0.0520636	0	0.42256	0.236745
1872	13	27392006	28587125	524	170	Red Hair	Tanning Ability	0.447004	0.07846	0.90809	0.199813	0.00769	0.82463	0.0207862
1873	13	28587126	30068525	540	153	Blonde Hair	Red Hair	0.00162753	-0.40495	0.45155	2.64886e-06	0	0.24941	0.993626
1874	13	30068526	31433218	503	169	Blonde Hair	Dark Brown Hair	-0.376474	-0.64453	-0.0464	0.141733	0.00437	0.41541	0.0257061
1874	13	30068526	31433218	503	169	Blonde Hair	Eye Colour	-0.208416	-0.54036	0.1063	0.0434374	0	0.29199	0.18963
1874	13	30068526	31433218	503	169	Dark Brown Hair	Eye Colour	0.313567	-0.03763	0.69613	0.0983242	0	0.48459	0.083073
1917	13	77460045	78693310	318	75	Blonde Hair	Dark Brown Hair	-0.990748	-1	-0.97243	0.981581	0.94561	1	6.9492e-132
1917	13	77460045	78693310	318	75	Blonde Hair	Skin Colour	0.964948	0.83226	1	0.931125	0.69265	1	3.80825e-17
1917	13	77460045	78693310	318	75	Dark Brown Hair	Skin Colour	-1	-1	-0.87559	1	0.76665	1	1.80387e-17
1918	13	78693311	79489045	315	83	Blonde Hair	Dark Brown Hair	-0.9769	-1	-0.94468	0.954334	0.89242	1	1.07596e-70
1918	13	78693311	79489045	315	83	Blonde Hair	Skin Colour	0.704251	0.51651	0.92051	0.495969	0.26679	0.84734	2.3147e-09
1918	13	78693311	79489045	315	83	Dark Brown Hair	Skin Colour	-0.760133	-0.96592	-0.5828	0.577802	0.33966	0.933	4.09568e-08
1934	13	94925137	96132647	629	179	Skin Pigmentation	Blonde Hair	-0.714791	-0.9242	-0.53777	0.510926	0.2892	0.85415	4.1576e-12
1934	13	94925137	96132647	629	179	Skin Pigmentation	Dark Brown Hair	0.754281	0.55594	0.99223	0.56894	0.30907	0.98451	3.22297e-10
1934	13	94925137	96132647	629	179	Skin Pigmentation	Skin Colour	-0.754504	-0.97758	-0.57491	0.569276	0.33052	0.95566	4.95245e-12
1934	13	94925137	96132647	629	179	Skin Pigmentation	Tanning Ability	0.7978	0.57021	1	0.636485	0.32515	1	1.07526e-08
1934	13	94925137	96132647	629	179	Blonde Hair	Dark Brown Hair	-0.923223	-0.98153	-0.86557	0.852341	0.74922	0.9634	9.56248e-46
1934	13	94925137	96132647	629	179	Blonde Hair	Skin Colour	0.88843	0.82407	0.95134	0.789308	0.67909	0.90505	4.84724e-62
1934	13	94925137	96132647	629	179	Blonde Hair	Tanning Ability	-0.755077	-0.89075	-0.62573	0.570142	0.39154	0.79343	2.26329e-20
1934	13	94925137	96132647	629	179	Dark Brown Hair	Skin Colour	-0.945139	-1	-0.86803	0.893287	0.75348	1	4.46934e-41
1934	13	94925137	96132647	629	179	Dark Brown Hair	Tanning Ability	0.752956	0.60021	0.91419	0.566943	0.36025	0.83574	8.76827e-15
1934	13	94925137	96132647	629	179	Skin Colour	Tanning Ability	-0.764679	-0.88761	-0.64587	0.584734	0.41715	0.78785	3.8301e-17
1940	13	101573737	103050417	654	184	Eye Colour	Tanning Ability	-0.326338	-0.76799	0.0567	0.106496	0	0.58981	0.0947455
1942	13	104378436	105672500	499	157	Eye Colour	Skin Colour	-0.112442	-0.48241	0.25408	0.0126432	0	0.23537	0.527326
1945	13	107037865	108521978	642	212	Skin Pigmentation	Tanning Ability	-0.191264	-0.49769	0.10105	0.036582	0	0.24769	0.197529
1948	13	109813577	110995432	461	174	Blonde Hair	Skin Colour	0.244183	-0.09599	0.60169	0.0596253	0	0.36203	0.155203
1951	13	112319065	113573118	360	140	Skin Colour	Tanning Ability	-0.87051	-0.95221	-0.78838	0.757788	0.62154	0.9067	7.54988e-31
1955	14	20876081	21982654	409	180	RPE Thickness	Blonde Hair	0.139312	-0.26772	0.58196	0.0194079	0	0.34272	0.480342
1957	14	22760701	23985936	486	174	Skin Pigmentation	Blonde Hair	0.451281	0.06768	0.93458	0.203654	0.00702	0.87344	0.0238719
1957	14	22760701	23985936	486	174	Skin Pigmentation	Tanning Ability	-0.0437019	-0.47868	0.36996	0.00190985	0	0.25449	0.828114
1957	14	22760701	23985936	486	174	Blonde Hair	Tanning Ability	-0.45213	-0.91007	-0.07501	0.204422	0.00747	0.82823	0.0189435
1966	14	33591114	34695195	534	213	RPE Thickness	Eye Colour	-0.129727	-0.44991	0.18684	0.016829	0	0.20249	0.397907
1966	14	33591114	34695195	534	213	RPE Thickness	Skin Colour	0.176854	-0.17892	0.5583	0.0312773	0	0.31182	0.324048
1966	14	33591114	34695195	534	213	RPE Thickness	Tanning Ability	-0.226775	-0.60121	0.1192	0.0514271	0	0.36145	0.196684
1966	14	33591114	34695195	534	213	Eye Colour	Skin Colour	0.125403	-0.17412	0.45461	0.015726	0	0.2078	0.41011
1966	14	33591114	34695195	534	213	Eye Colour	Tanning Ability	0.266763	-0.02545	0.58008	0.0711623	0	0.3365	0.0713173
1966	14	33591114	34695195	534	213	Skin Colour	Tanning Ability	0.0701616	-0.26409	0.49668	0.00492265	0	0.24709	0.690116
176	1	226534712	228045554	528	114	Blonde Hair	Dark Brown Hair	-0.705067	-0.98292	-0.42137	0.497119	0.17755	0.96613	0.000343363
176	1	226534712	228045554	528	114	Blonde Hair	Tanning Ability	0.257585	-0.16012	0.70499	0.0663498	0	0.4976	0.207393
176	1	226534712	228045554	528	114	Dark Brown Hair	Tanning Ability	-0.319352	-0.75676	0.048	0.101986	0	0.57268	0.0968088
184	1	234365797	235097113	282	131	Skin Pigmentation	Blonde Hair	0.0762799	-0.34252	0.50869	0.00581862	0	0.27271	0.702391
184	1	234365797	235097113	282	131	Skin Pigmentation	Dark Brown Hair	-0.0132332	-0.44824	0.40293	0.000175117	0	0.23804	0.947532
184	1	234365797	235097113	282	131	Blonde Hair	Dark Brown Hair	-0.844798	-1	-0.55792	0.713683	0.31127	1	0.000209859
191	1	240248509	241033584	370	131	Blonde Hair	Skin Colour	0.367612	-0.00811	0.75313	0.135138	0	0.5672	0.0507536
327	2	135160198	137061003	382	69	Blonde Hair	Dark Brown Hair	-0.97657	-1	-0.80524	0.953689	0.64842	1	6.10391e-07
327	2	135160198	137061003	382	69	Blonde Hair	Tanning Ability	0.00334573	-0.33642	0.33526	1.11939e-05	0	0.1474	0.983846
327	2	135160198	137061003	382	69	Dark Brown Hair	Tanning Ability	-0.0143613	-0.37149	0.3373	0.000206247	0	0.16179	0.93358
1995	14	64033238	65229391	258	62	Blonde Hair	Skin Colour	0.376562	0.02022	0.75027	0.141799	0.00265	0.5629	0.0385685
1999	14	68976913	69794542	418	139	Blonde Hair	Dark Brown Hair	-0.79207	-0.98983	-0.59301	0.627374	0.35166	0.97977	9.45813e-07
1999	14	68976913	69794542	418	139	Blonde Hair	Skin Colour	0.340772	0.01138	0.68268	0.116126	0.0016	0.46605	0.0413603
1999	14	68976913	69794542	418	139	Dark Brown Hair	Skin Colour	-0.466591	-0.8486	-0.10698	0.217707	0.01226	0.72013	0.0136362
2007	14	77425454	78374053	460	126	Eye Colour	Skin Colour	-0.197432	-0.55041	0.15222	0.0389795	0	0.30295	0.257195
2018	14	90662837	92101228	388	132	Blonde Hair	Dark Brown Hair	-0.702124	-0.94096	-0.45368	0.492978	0.20583	0.8854	6.77055e-05
2019	14	92101229	93386328	505	166	Blonde Hair	Dark Brown Hair	-0.973265	-0.98297	-0.96344	0.947244	0.92822	0.96623	0
2019	14	92101229	93386328	505	166	Blonde Hair	Eye Colour	-0.785625	-0.86938	-0.7047	0.617206	0.4966	0.75582	8.4007e-43
2019	14	92101229	93386328	505	166	Blonde Hair	Skin Colour	0.93396	0.91297	0.95433	0.872281	0.83352	0.91075	0
2019	14	92101229	93386328	505	166	Blonde Hair	Tanning Ability	-0.910712	-0.97407	-0.84831	0.829396	0.71964	0.9488	2.36539e-63
2019	14	92101229	93386328	505	166	Dark Brown Hair	Eye Colour	0.777695	0.69465	0.86166	0.604809	0.48253	0.74246	4.126e-41
2019	14	92101229	93386328	505	166	Dark Brown Hair	Skin Colour	-0.953616	-0.97178	-0.93518	0.909384	0.87456	0.94436	0
2019	14	92101229	93386328	505	166	Dark Brown Hair	Tanning Ability	0.934885	0.87641	0.9949	0.87401	0.7681	0.98982	3.59844e-65
2019	14	92101229	93386328	505	166	Eye Colour	Skin Colour	-0.868415	-0.9473	-0.79368	0.754144	0.62993	0.89737	7.14406e-47
2019	14	92101229	93386328	505	166	Eye Colour	Tanning Ability	0.894083	0.78483	1	0.799385	0.61596	1	1.51997e-27
2019	14	92101229	93386328	505	166	Skin Colour	Tanning Ability	-0.943982	-0.99764	-0.89018	0.891103	0.79242	0.99528	9.9468e-59
2020	14	93386329	94892240	549	179	Skin Pigmentation	Blonde Hair	0.0304902	-0.32248	0.37087	0.000929651	0	0.16122	0.854037
2020	14	93386329	94892240	549	179	Skin Pigmentation	Dark Brown Hair	0.242618	-0.08395	0.60044	0.0588634	0	0.36053	0.136604
2020	14	93386329	94892240	549	179	Skin Pigmentation	Tanning Ability	-0.273626	-0.69572	0.10653	0.0748714	0	0.48403	0.150858
2020	14	93386329	94892240	549	179	Blonde Hair	Dark Brown Hair	-0.582543	-0.7639	-0.38302	0.339357	0.1467	0.58355	1.10882e-05
2020	14	93386329	94892240	549	179	Blonde Hair	Tanning Ability	-0.395174	-0.70886	-0.10821	0.156163	0.01196	0.50248	0.0084752
2020	14	93386329	94892240	549	179	Dark Brown Hair	Tanning Ability	0.416959	0.13823	0.71837	0.173854	0.01911	0.51605	0.00468252
2021	14	94892241	95946792	634	216	RPE Thickness	Skin Pigmentation	0.05292	-0.33151	0.44056	0.00280053	0	0.21307	0.777052
2021	14	94892241	95946792	634	216	RPE Thickness	Blonde Hair	-0.38822	-0.7974	-0.03433	0.150715	0.0028	0.63585	0.0309424
2021	14	94892241	95946792	634	216	RPE Thickness	Dark Brown Hair	0.0137165	-0.42683	0.45759	0.000188144	0	0.26767	0.947212
2021	14	94892241	95946792	634	216	RPE Thickness	Tanning Ability	0.0736327	-0.3036	0.47179	0.00542178	0	0.23248	0.691765
2021	14	94892241	95946792	634	216	Skin Pigmentation	Blonde Hair	0.0677503	-0.25714	0.40472	0.0045901	0	0.17025	0.675247
2021	14	94892241	95946792	634	216	Skin Pigmentation	Dark Brown Hair	0.145879	-0.24221	0.54233	0.0212807	0	0.29656	0.440022
2021	14	94892241	95946792	634	216	Skin Pigmentation	Tanning Ability	-0.0524899	-0.40871	0.28488	0.00275519	0	0.17665	0.754893
2021	14	94892241	95946792	634	216	Blonde Hair	Dark Brown Hair	0.0119778	-0.31314	0.48346	0.000143468	0	0.23612	0.948151
2021	14	94892241	95946792	634	216	Blonde Hair	Tanning Ability	0.257992	-0.05963	0.59818	0.0665597	0	0.35781	0.108754
2021	14	94892241	95946792	634	216	Dark Brown Hair	Tanning Ability	0.108942	-0.28009	0.50311	0.0118683	0	0.26101	0.561272
2022	14	95946793	97174314	548	164	Skin Pigmentation	Red Hair	-0.541736	-1	-0.14624	0.293478	0.02229	1	0.0102375
2026	14	99474534	100786189	407	134	Blonde Hair	Dark Brown Hair	-0.761481	-1	-0.48471	0.579853	0.23494	1	0.00016927
2026	14	99474534	100786189	407	134	Blonde Hair	Red Hair	-0.0698973	-0.47741	0.37867	0.00488563	0	0.26155	0.734239
2026	14	99474534	100786189	407	134	Blonde Hair	Skin Colour	0.599551	0.24374	1	0.359462	0.05941	1	0.00253165
2026	14	99474534	100786189	407	134	Dark Brown Hair	Red Hair	0.00657276	-0.39669	0.46777	4.32012e-05	0	0.25766	0.973954
2026	14	99474534	100786189	407	134	Dark Brown Hair	Skin Colour	-0.818826	-1	-0.51589	0.670477	0.26614	1	3.22094e-05
2026	14	99474534	100786189	407	134	Red Hair	Skin Colour	-0.253387	-0.70984	0.15367	0.0642048	0	0.50447	0.22099
2029	14	103617473	104439106	199	51	Blonde Hair	Dark Brown Hair	-0.892515	-1	-0.66609	0.796583	0.44368	1	3.73469e-05
2038	15	25384328	26392947	377	152	Skin Pigmentation	Dark Brown Hair	0.369963	-0.00896	0.8015	0.136873	0	0.64326	0.0554241
2038	15	25384328	26392947	377	152	Skin Pigmentation	Skin Colour	-0.367176	-0.69691	-0.08077	0.134818	0.00697	0.48569	0.0153324
2038	15	25384328	26392947	377	152	Skin Pigmentation	Tanning Ability	0.236814	-0.13965	0.6416	0.0560809	0	0.41165	0.210201
2038	15	25384328	26392947	377	152	Dark Brown Hair	Skin Colour	-1	-1	-0.81655	1	0.66676	1	1.17528e-13
2038	15	25384328	26392947	377	152	Dark Brown Hair	Tanning Ability	1	0.7351	1	1	0.54038	1	1.54927e-10
2038	15	25384328	26392947	377	152	Skin Colour	Tanning Ability	-0.884752	-1	-0.70946	0.782786	0.50334	1	2.44861e-10
2039	15	26392948	27563172	383	149	Blonde Hair	Dark Brown Hair	-0.541421	-0.76349	-0.28786	0.293137	0.08286	0.58292	0.000452044
2039	15	26392948	27563172	383	149	Blonde Hair	Eye Colour	-0.526952	-0.81076	-0.27903	0.277679	0.07786	0.65734	0.00015486
2039	15	26392948	27563172	383	149	Blonde Hair	Skin Colour	0.677332	0.44204	0.95017	0.458779	0.1954	0.90282	1.05453e-06
2039	15	26392948	27563172	383	149	Blonde Hair	Tanning Ability	-0.127218	-0.48251	0.22251	0.0161844	0	0.23285	0.452354
2039	15	26392948	27563172	383	149	Dark Brown Hair	Eye Colour	0.745507	0.55581	0.9472	0.555781	0.30892	0.89718	2.23094e-10
2039	15	26392948	27563172	383	149	Dark Brown Hair	Skin Colour	-0.963661	-1	-0.82089	0.928642	0.67386	1	4.07439e-16
2039	15	26392948	27563172	383	149	Dark Brown Hair	Tanning Ability	0.435903	0.16144	0.7299	0.190012	0.02606	0.53275	0.00255567
2039	15	26392948	27563172	383	149	Eye Colour	Skin Colour	-0.605001	-0.78863	-0.42912	0.366026	0.18415	0.62194	1.77396e-08
2039	15	26392948	27563172	383	149	Eye Colour	Tanning Ability	0.281747	0.02011	0.55278	0.0793816	0.00148	0.30557	0.0355978
2039	15	26392948	27563172	383	149	Skin Colour	Tanning Ability	-0.452276	-0.67731	-0.213	0.204553	0.04537	0.45875	0.000775477
2040	15	27563173	29141035	246	90	RPE Thickness	Skin Pigmentation	-0.287163	-0.45224	-0.11497	0.0824626	0.01322	0.20452	0.00102701
2040	15	27563173	29141035	246	90	RPE Thickness	Blonde Hair	0.658925	0.57164	0.74441	0.434182	0.32678	0.55415	1.20135e-31
2040	15	27563173	29141035	246	90	RPE Thickness	Dark Brown Hair	-0.732608	-0.80987	-0.65522	0.536714	0.42931	0.65589	1.16222e-40
2040	15	27563173	29141035	246	90	RPE Thickness	Eye Colour	-0.741289	-0.81877	-0.66075	0.549509	0.43659	0.67038	1.93713e-39
2040	15	27563173	29141035	246	90	RPE Thickness	Red Hair	0.540922	0.32889	0.76602	0.292596	0.10817	0.58678	1.07801e-05
2040	15	27563173	29141035	246	90	RPE Thickness	Skin Colour	0.529358	0.43277	0.6243	0.28022	0.18729	0.38975	1.49756e-21
2040	15	27563173	29141035	246	90	RPE Thickness	Tanning Ability	-0.203199	-0.32227	-0.08411	0.0412897	0.00707	0.10386	0.000857586
2040	15	27563173	29141035	246	90	Skin Pigmentation	Blonde Hair	-0.608461	-0.71645	-0.49921	0.370225	0.24921	0.5133	4.13203e-20
2040	15	27563173	29141035	246	90	Skin Pigmentation	Dark Brown Hair	0.734397	0.63806	0.83206	0.539339	0.40711	0.69232	1.42703e-29
2040	15	27563173	29141035	246	90	Skin Pigmentation	Eye Colour	0.758383	0.66163	0.85267	0.575145	0.43776	0.72705	4.98767e-30
2040	15	27563173	29141035	246	90	Skin Pigmentation	Red Hair	-0.733019	-0.9667	-0.52316	0.537317	0.2737	0.93451	3.58767e-08
2040	15	27563173	29141035	246	90	Skin Pigmentation	Skin Colour	-0.921278	-0.99376	-0.85099	0.848752	0.72419	0.98756	3.57758e-43
2040	15	27563173	29141035	246	90	Skin Pigmentation	Tanning Ability	0.673709	0.56485	0.78452	0.453884	0.31906	0.61548	1.03293e-20
2040	15	27563173	29141035	246	90	Blonde Hair	Dark Brown Hair	-0.93332	-0.94648	-0.91937	0.871087	0.84524	0.89582	0
2040	15	27563173	29141035	246	90	Blonde Hair	Eye Colour	-0.806188	-0.83494	-0.77613	0.64994	0.60238	0.69712	0
2040	15	27563173	29141035	246	90	Blonde Hair	Red Hair	0.869246	0.72186	1	0.755588	0.52108	1	1.03168e-17
2040	15	27563173	29141035	246	90	Blonde Hair	Skin Colour	0.745909	0.71446	0.77703	0.55638	0.51045	0.60378	6.3498e-299
2040	15	27563173	29141035	246	90	Blonde Hair	Tanning Ability	-0.411612	-0.47252	-0.35104	0.169425	0.12323	0.22328	1.45043e-34
2040	15	27563173	29141035	246	90	Dark Brown Hair	Eye Colour	0.9449	0.92918	0.95979	0.892837	0.86337	0.9212	0
2040	15	27563173	29141035	246	90	Dark Brown Hair	Red Hair	-0.936542	-1	-0.81272	0.87711	0.66051	1	1.00821e-20
2040	15	27563173	29141035	246	90	Dark Brown Hair	Skin Colour	-0.875243	-0.89459	-0.85572	0.76605	0.73225	0.80029	0
2040	15	27563173	29141035	246	90	Dark Brown Hair	Tanning Ability	0.43747	0.38032	0.49214	0.19138	0.14464	0.2422	1.10739e-43
2040	15	27563173	29141035	246	90	Eye Colour	Red Hair	-0.854166	-1	-0.71115	0.7296	0.50574	1	2.13388e-17
2040	15	27563173	29141035	246	90	Eye Colour	Skin Colour	-0.889263	-0.91087	-0.8664	0.790788	0.75065	0.82968	0
2040	15	27563173	29141035	246	90	Eye Colour	Tanning Ability	0.399757	0.33885	0.45854	0.159806	0.11482	0.21025	8.03852e-34
2040	15	27563173	29141035	246	90	Red Hair	Skin Colour	0.838343	0.69217	1	0.702818	0.47909	1	6.49521e-17
2040	15	27563173	29141035	246	90	Red Hair	Tanning Ability	-0.572855	-0.77121	-0.38868	0.328163	0.15107	0.59476	3.77968e-08
2040	15	27563173	29141035	246	90	Skin Colour	Tanning Ability	-0.708764	-0.75062	-0.66567	0.502347	0.44311	0.56343	7.72881e-105
2041	15	29141036	30604119	350	116	Skin Pigmentation	Blonde Hair	-0.516492	-0.79014	-0.2724	0.266764	0.0742	0.62431	0.000111318
2041	15	29141036	30604119	350	116	Skin Pigmentation	Dark Brown Hair	0.49013	0.25922	0.76004	0.240227	0.06719	0.57766	0.000132044
2041	15	29141036	30604119	350	116	Skin Pigmentation	Eye Colour	0.292409	0.02818	0.5735	0.0855029	0.00198	0.3289	0.0319132
2041	15	29141036	30604119	350	116	Skin Pigmentation	Skin Colour	-0.631772	-0.89906	-0.41101	0.399136	0.16893	0.80831	6.51874e-07
2041	15	29141036	30604119	350	116	Skin Pigmentation	Tanning Ability	0.477033	0.17493	0.81892	0.227561	0.0306	0.67062	0.00446679
2041	15	29141036	30604119	350	116	Blonde Hair	Dark Brown Hair	-0.98644	-1	-0.93936	0.973065	0.8824	1	6.8019e-44
2041	15	29141036	30604119	350	116	Blonde Hair	Eye Colour	-0.668033	-0.79504	-0.54278	0.446268	0.29461	0.63208	8.86883e-17
2041	15	29141036	30604119	350	116	Blonde Hair	Skin Colour	0.949603	0.87896	1	0.901745	0.77258	1	5.58986e-41
2041	15	29141036	30604119	350	116	Blonde Hair	Tanning Ability	-0.965885	-1	-0.82137	0.932935	0.67466	1	1.63132e-18
2041	15	29141036	30604119	350	116	Dark Brown Hair	Eye Colour	0.803513	0.70033	0.90645	0.645633	0.49046	0.82165	4.30367e-28
2041	15	29141036	30604119	350	116	Dark Brown Hair	Skin Colour	-0.959701	-1	-0.9018	0.921026	0.81324	1	2.76747e-53
2041	15	29141036	30604119	350	116	Dark Brown Hair	Tanning Ability	0.898552	0.75969	1	0.807395	0.57712	1	4.29403e-18
2041	15	29141036	30604119	350	116	Eye Colour	Skin Colour	-0.764138	-0.86695	-0.65857	0.583906	0.43371	0.75161	4.86962e-25
2041	15	29141036	30604119	350	116	Eye Colour	Tanning Ability	0.730812	0.55354	0.91879	0.534085	0.30641	0.84418	6.05909e-11
2041	15	29141036	30604119	350	116	Skin Colour	Tanning Ability	-0.847531	-0.98419	-0.71679	0.718309	0.51379	0.96863	5.34494e-15
2042	15	30604120	32177320	378	119	Skin Colour	Tanning Ability	-0.877908	-1	-0.7275	0.770722	0.52925	1	6.63633e-12
2043	15	32177321	33484267	387	126	Blonde Hair	Eye Colour	-0.263684	-0.72294	0.1699	0.0695295	0	0.52382	0.208505
2047	15	36583328	37962915	550	168	Red Hair	Tanning Ability	-0.151774	-0.59562	0.30077	0.0230352	0	0.36098	0.473495
2048	15	37962916	39238840	468	147	Skin Colour	Tanning Ability	-0.582235	-0.95629	-0.21937	0.338997	0.04849	0.91449	0.0055907
2049	15	39238841	40604780	466	128	RPE Thickness	Eye Colour	-0.38157	-0.80427	-0.00702	0.145596	0.00218	0.64686	0.0442284
2070	15	66355635	67396520	459	151	Blonde Hair	Red Hair	-0.176119	-0.57583	0.23196	0.0310178	0	0.33392	0.362887
2070	15	66355635	67396520	459	151	Blonde Hair	Skin Colour	0.0737932	-0.33017	0.45657	0.00544543	0	0.2217	0.695354
2070	15	66355635	67396520	459	151	Red Hair	Skin Colour	0.463337	0.0659	0.95475	0.214681	0.00614	0.91154	0.0261115
2072	15	69089816	70767983	481	166	Blonde Hair	Dark Brown Hair	-0.599629	-0.84657	-0.32969	0.359555	0.10869	0.71668	0.000581716
2072	15	69089816	70767983	481	166	Blonde Hair	Skin Colour	0.728352	0.39947	1	0.530496	0.15957	1	0.000174028
2072	15	69089816	70767983	481	166	Blonde Hair	Tanning Ability	-0.424262	-0.7463	-0.13495	0.179998	0.01821	0.55696	0.00550432
2072	15	69089816	70767983	481	166	Dark Brown Hair	Skin Colour	-0.613583	-0.97861	-0.29046	0.376485	0.08437	0.95767	0.000957382
2072	15	69089816	70767983	481	166	Dark Brown Hair	Tanning Ability	0.554612	0.2838	0.84861	0.307594	0.08054	0.72013	0.00015597
2072	15	69089816	70767983	481	166	Skin Colour	Tanning Ability	-0.769935	-1	-0.51306	0.592799	0.26323	1	9.71807e-06
2082	15	81077026	82191077	337	109	Blonde Hair	Dark Brown Hair	-0.928874	-0.99449	-0.85925	0.862808	0.73831	0.98901	1.18517e-29
2082	15	81077026	82191077	337	109	Blonde Hair	Skin Colour	0.944852	0.7966	1	0.892745	0.63458	1	1.91188e-15
2082	15	81077026	82191077	337	109	Dark Brown Hair	Skin Colour	-1	-1	-0.86336	1	0.74539	1	2.3341e-15
2083	15	82191078	84209760	420	118	Blonde Hair	Dark Brown Hair	-0.778117	-0.98697	-0.56199	0.605467	0.31583	0.97412	3.49671e-06
2083	15	82191078	84209760	420	118	Blonde Hair	Skin Colour	0.223107	-0.05396	0.49403	0.0497767	0	0.24407	0.111056
2083	15	82191078	84209760	420	118	Dark Brown Hair	Skin Colour	-0.753203	-1	-0.49903	0.567314	0.24903	1	4.01162e-06
2085	15	85494084	86341598	285	65	Blonde Hair	Tanning Ability	0.194761	-0.22257	0.61527	0.0379318	0	0.37966	0.3365
2087	15	87158588	88035757	333	123	Dark Brown Hair	Eye Colour	-0.272314	-0.69194	0.10972	0.0741549	0	0.47879	0.156376
2093	15	93707011	94565521	424	157	Dark Brown Hair	Eye Colour	0.0459011	-0.40243	0.50641	0.00210691	0	0.29118	0.82741
2094	15	94565522	95662425	445	173	Blonde Hair	Skin Colour	0.382516	-0.01051	0.79719	0.146319	0	0.63552	0.0514955
2105	16	3379997	4816145	341	140	Skin Colour	Tanning Ability	-0.949328	-1	-0.71733	0.901224	0.51456	1	2.60615e-07
2133	16	50467034	52041336	481	163	Skin Colour	Tanning Ability	-0.843772	-1	-0.55325	0.71195	0.30608	1	2.45641e-05
2135	16	53393883	54866095	556	177	Blonde Hair	Dark Brown Hair	-0.311313	-0.6194	0.08522	0.096916	0	0.3837	0.11172
2149	16	71062713	72089511	264	58	Dark Brown Hair	Skin Colour	-0.594319	-0.93662	-0.26391	0.353214	0.06965	0.87726	0.00198239
2149	16	71062713	72089511	264	58	Dark Brown Hair	Tanning Ability	0.607641	0.24418	1	0.369227	0.05974	1	0.00256604
2149	16	71062713	72089511	264	58	Skin Colour	Tanning Ability	-0.831062	-1	-0.60615	0.690665	0.36741	1	4.53035e-06
2150	16	72089512	73140781	232	86	Dark Brown Hair	Tanning Ability	0.701382	0.3958	1	0.491937	0.15666	1	9.12907e-05
2159	16	78973581	79662634	398	181	Blonde Hair	Eye Colour	-0.143269	-0.47864	0.19061	0.020526	0	0.23016	0.386533
2167	16	85146806	86058597	292	142	Dark Brown Hair	Skin Colour	-0.255371	-0.57227	0.07762	0.0652144	0	0.3275	0.124869
2168	16	86058598	86748867	500	213	Eye Colour	Red Hair	0.0315457	-0.31595	0.38078	0.000995128	0	0.16781	0.849093
2169	16	86748868	87669168	366	172	Dark Brown Hair	Eye Colour	0.181538	-0.17469	0.55286	0.0329562	0	0.30589	0.29824
2169	16	86748868	87669168	366	172	Dark Brown Hair	Red Hair	-0.671739	-0.88044	-0.47398	0.451233	0.22466	0.77517	3.28636e-08
2169	16	86748868	87669168	366	172	Dark Brown Hair	Skin Colour	-1	-1	-0.81296	1	0.66091	1	3.98389e-12
2169	16	86748868	87669168	366	172	Dark Brown Hair	Tanning Ability	0.761262	0.52736	1	0.57952	0.27811	1	6.62515e-08
2169	16	86748868	87669168	366	172	Eye Colour	Red Hair	0.0399631	-0.22482	0.31112	0.00159705	0	0.10707	0.762494
2169	16	86748868	87669168	366	172	Eye Colour	Skin Colour	-0.210271	-0.52439	0.10342	0.044214	0	0.27525	0.175611
2169	16	86748868	87669168	366	172	Eye Colour	Tanning Ability	-0.282642	-0.61756	0.01569	0.0798863	0	0.38138	0.0658476
2169	16	86748868	87669168	366	172	Red Hair	Skin Colour	0.713124	0.53967	0.9005	0.508546	0.29125	0.81091	1.28496e-11
2169	16	86748868	87669168	366	172	Red Hair	Tanning Ability	-0.732485	-0.90403	-0.57296	0.536534	0.32829	0.81726	1.37827e-12
2169	16	86748868	87669168	366	172	Skin Colour	Tanning Ability	-0.832662	-1	-0.66965	0.693327	0.44842	1	2.02189e-10
2170	16	87669169	88387228	195	80	Dark Brown Hair	Red Hair	-0.682626	-0.93254	-0.4568	0.465978	0.20866	0.86963	1.75959e-06
2170	16	87669169	88387228	195	80	Dark Brown Hair	Skin Colour	-0.983682	-1	-0.76404	0.967631	0.58375	1	7.6812e-08
2170	16	87669169	88387228	195	80	Dark Brown Hair	Tanning Ability	0.867836	0.609	1	0.75314	0.37088	1	3.89894e-07
2170	16	87669169	88387228	195	80	Red Hair	Skin Colour	0.740927	0.55218	0.93475	0.548972	0.30491	0.87375	3.60263e-10
2170	16	87669169	88387228	195	80	Red Hair	Tanning Ability	-0.916666	-1	-0.78436	0.840277	0.61522	1	3.12677e-16
2170	16	87669169	88387228	195	80	Skin Colour	Tanning Ability	-0.84185	-1	-0.65668	0.708711	0.43122	1	2.38305e-08
2171	16	88387229	89106304	167	89	Blonde Hair	Dark Brown Hair	-0.908657	-0.9557	-0.85833	0.825657	0.73673	0.91336	9.06519e-52
2171	16	88387229	89106304	167	89	Blonde Hair	Red Hair	0.770896	0.70116	0.84071	0.59428	0.49162	0.70679	1.17427e-49
2171	16	88387229	89106304	167	89	Blonde Hair	Skin Colour	0.92918	0.87777	0.98081	0.863376	0.77047	0.962	1.07113e-61
2171	16	88387229	89106304	167	89	Blonde Hair	Tanning Ability	-0.92334	-0.97501	-0.86982	0.852557	0.75659	0.95064	1.3675e-64
2171	16	88387229	89106304	167	89	Dark Brown Hair	Red Hair	-0.916577	-0.93716	-0.89553	0.840113	0.80197	0.87828	7.79323e-283
2171	16	88387229	89106304	167	89	Dark Brown Hair	Skin Colour	-0.93688	-0.95861	-0.91312	0.877743	0.83378	0.91892	8.9123e-248
2171	16	88387229	89106304	167	89	Dark Brown Hair	Tanning Ability	0.987621	0.97294	1	0.975395	0.94661	1	1.28615e-292
2171	16	88387229	89106304	167	89	Red Hair	Skin Colour	0.793461	0.7669	0.81925	0.629581	0.58813	0.67117	0
2171	16	88387229	89106304	167	89	Red Hair	Tanning Ability	-0.872515	-0.89021	-0.85498	0.761282	0.731	0.79248	0
2171	16	88387229	89106304	167	89	Skin Colour	Tanning Ability	-0.97895	-0.98937	-0.96802	0.958342	0.93707	0.97886	0
2172	16	89106305	90292787	273	99	Blonde Hair	Dark Brown Hair	-0.764062	-0.78498	-0.74244	0.583791	0.55121	0.6162	0
2172	16	89106305	90292787	273	99	Blonde Hair	Skin Colour	0.697036	0.67233	0.72173	0.485859	0.45203	0.52089	0
2172	16	89106305	90292787	273	99	Blonde Hair	Tanning Ability	-0.629478	-0.65604	-0.60204	0.396243	0.36246	0.43039	8.26023e-280
2172	16	89106305	90292787	273	99	Dark Brown Hair	Skin Colour	-0.842449	-0.85237	-0.83222	0.70972	0.69259	0.72654	0
2172	16	89106305	90292787	273	99	Dark Brown Hair	Tanning Ability	0.846385	0.83656	0.85589	0.716368	0.69983	0.73255	0
2172	16	89106305	90292787	273	99	Skin Colour	Tanning Ability	-0.969214	-0.97277	-0.96558	0.939376	0.93235	0.94628	0
2186	17	12676354	13648446	404	153	Blonde Hair	Dark Brown Hair	-0.289313	-0.60593	0.13883	0.0837018	0	0.36834	0.143068
2198	17	31318754	32356061	505	161	Dark Brown Hair	Eye Colour	0.329372	-0.02344	0.71915	0.108486	0	0.51718	0.0678789
2204	17	38880482	40233545	389	89	Blonde Hair	Dark Brown Hair	-0.898942	-1	-0.73137	0.808098	0.53491	1	5.26164e-08
2204	17	38880482	40233545	389	89	Blonde Hair	Skin Colour	0.420677	0.10054	0.75586	0.176969	0.01101	0.57133	0.0124709
2204	17	38880482	40233545	389	89	Dark Brown Hair	Skin Colour	-0.58452	-0.93738	-0.24698	0.341664	0.061	0.87868	0.00244689
2208	17	44865833	45883901	226	53	Blonde Hair	Dark Brown Hair	-0.681127	-0.84937	-0.48316	0.463935	0.23345	0.72143	2.26788e-06
2209	17	45883902	47516224	479	112	Blonde Hair	Dark Brown Hair	-0.977501	-1	-0.94129	0.955507	0.88602	1	4.87711e-66
2209	17	45883902	47516224	479	112	Blonde Hair	Skin Colour	0.934528	0.83695	1	0.873342	0.70049	1	1.82509e-26
2209	17	45883902	47516224	479	112	Dark Brown Hair	Skin Colour	-0.944418	-1	-0.85253	0.891925	0.72681	1	6.19175e-26
2210	17	47516225	48722590	264	125	Blonde Hair	Dark Brown Hair	-0.861183	-1	-0.70556	0.741636	0.49781	1	1.71688e-09
2210	17	47516225	48722590	264	125	Blonde Hair	Skin Colour	0.48583	0.26927	0.70664	0.236031	0.07251	0.49934	0.000101803
2210	17	47516225	48722590	264	125	Dark Brown Hair	Skin Colour	-0.516525	-0.75269	-0.27901	0.266799	0.07785	0.56655	0.000124469
2216	17	54950108	56245227	463	195	Skin Pigmentation	Blonde Hair	-0.140966	-0.45564	0.16365	0.0198713	0	0.20882	0.349959
2216	17	54950108	56245227	463	195	Skin Pigmentation	Dark Brown Hair	0.332676	0.01529	0.67488	0.110674	0.00186	0.45546	0.0379656
2216	17	54950108	56245227	463	195	Skin Pigmentation	Eye Colour	0.379334	0.05445	0.73726	0.143894	0.00437	0.54355	0.0220101
2216	17	54950108	56245227	463	195	Blonde Hair	Dark Brown Hair	-0.618177	-0.8003	-0.41747	0.382143	0.17428	0.64048	4.57413e-06
2216	17	54950108	56245227	463	195	Blonde Hair	Eye Colour	0.0647755	-0.19264	0.33317	0.00419587	0	0.11321	0.621797
2216	17	54950108	56245227	463	195	Dark Brown Hair	Eye Colour	0.24702	-0.03178	0.52879	0.0610187	0	0.27962	0.0769121
356	2	171566483	172501315	222	68	Skin Colour	Tanning Ability	-0.568323	-0.80017	-0.31218	0.322991	0.09745	0.64027	0.000165357
361	2	176734751	178149981	450	147	Blonde Hair	Dark Brown Hair	-0.805149	-0.9342	-0.66827	0.648265	0.44659	0.87273	6.49237e-11
361	2	176734751	178149981	450	147	Blonde Hair	Skin Colour	0.486392	0.22911	0.75647	0.236577	0.05249	0.57224	0.000652652
361	2	176734751	178149981	450	147	Dark Brown Hair	Skin Colour	-0.477401	-0.73583	-0.22526	0.227912	0.05074	0.54145	0.000707575
209	2	5568654	6306606	295	113	Blonde Hair	Dark Brown Hair	-0.545529	-0.84652	-0.19286	0.297602	0.03769	0.7166	0.00625888
209	2	5568654	6306606	295	113	Blonde Hair	Skin Colour	0.338031	-0.04345	0.74371	0.114265	0	0.55333	0.0852158
209	2	5568654	6306606	295	113	Dark Brown Hair	Skin Colour	-0.37221	-0.7558	0.00332	0.13854	0	0.5714	0.0538032
2228	17	71466954	72383472	343	156	Dark Brown Hair	Eye Colour	0.098871	-0.22741	0.43777	0.00977548	0	0.19545	0.547285
2229	17	72383473	73741321	326	116	Blonde Hair	Skin Colour	0.899661	0.57704	1	0.80939	0.33297	1	1.46698e-05
2236	17	79333775	80459149	202	49	RPE Thickness	Blonde Hair	-0.456647	-0.63034	-0.27932	0.208526	0.07802	0.39732	3.98498e-06
2236	17	79333775	80459149	202	49	RPE Thickness	Dark Brown Hair	0.833744	0.72788	0.93495	0.695129	0.52981	0.87412	2.11392e-23
2236	17	79333775	80459149	202	49	RPE Thickness	Eye Colour	-0.793667	-0.97118	-0.61504	0.629907	0.37828	0.9432	3.52973e-10
2236	17	79333775	80459149	202	49	RPE Thickness	Red Hair	-0.930614	-1	-0.79681	0.866043	0.6349	1	1.30585e-14
2236	17	79333775	80459149	202	49	RPE Thickness	Skin Colour	-0.86002	-0.99651	-0.72225	0.739635	0.52165	0.99304	4.03162e-15
2236	17	79333775	80459149	202	49	RPE Thickness	Tanning Ability	0.950072	0.79213	1	0.902637	0.62747	1	3.90664e-12
2236	17	79333775	80459149	202	49	Blonde Hair	Dark Brown Hair	-0.891873	-0.95865	-0.8184	0.795437	0.66978	0.91901	9.79257e-26
2236	17	79333775	80459149	202	49	Blonde Hair	Eye Colour	0.630294	0.42737	0.83291	0.39727	0.18264	0.69373	3.1307e-07
2236	17	79333775	80459149	202	49	Blonde Hair	Red Hair	0.435559	0.22368	0.653	0.189711	0.05003	0.42641	0.000115384
2236	17	79333775	80459149	202	49	Blonde Hair	Skin Colour	0.841289	0.70316	0.97168	0.707767	0.49443	0.94417	2.84811e-14
2236	17	79333775	80459149	202	49	Blonde Hair	Tanning Ability	-0.743547	-0.9556	-0.54033	0.552862	0.29196	0.91317	3.29153e-08
2236	17	79333775	80459149	202	49	Dark Brown Hair	Eye Colour	-0.853529	-0.99457	-0.71274	0.728512	0.50799	0.98918	3.96105e-15
2236	17	79333775	80459149	202	49	Dark Brown Hair	Red Hair	-0.838287	-0.95534	-0.71672	0.702725	0.51368	0.91268	5.87877e-16
2236	17	79333775	80459149	202	49	Dark Brown Hair	Skin Colour	-0.983493	-1	-0.91115	0.967258	0.8302	1	1.83022e-24
2236	17	79333775	80459149	202	49	Dark Brown Hair	Tanning Ability	0.948956	0.81482	1	0.900517	0.66394	1	2.21199e-15
2236	17	79333775	80459149	202	49	Eye Colour	Red Hair	0.785317	0.5832	0.99191	0.616722	0.34012	0.98388	1.97513e-08
2236	17	79333775	80459149	202	49	Eye Colour	Skin Colour	0.806952	0.62004	1	0.651171	0.38445	1	2.09654e-09
2236	17	79333775	80459149	202	49	Eye Colour	Tanning Ability	-0.796867	-1	-0.55912	0.634997	0.31262	1	5.54478e-07
2236	17	79333775	80459149	202	49	Red Hair	Skin Colour	0.75758	0.56976	0.94284	0.573928	0.32463	0.88894	1.30163e-09
2236	17	79333775	80459149	202	49	Red Hair	Tanning Ability	-0.919167	-1	-0.73424	0.844868	0.53911	1	2.13627e-09
2236	17	79333775	80459149	202	49	Skin Colour	Tanning Ability	-0.958947	-1	-0.82525	0.919579	0.68103	1	6.32666e-10
2237	17	80459150	81192460	197	60	Blonde Hair	Dark Brown Hair	-0.927731	-1	-0.78834	0.860684	0.62148	1	1.03945e-08
2237	17	80459150	81192460	197	60	Blonde Hair	Skin Colour	0.774061	0.51624	1	0.59917	0.2665	1	4.36166e-06
2237	17	80459150	81192460	197	60	Dark Brown Hair	Skin Colour	-0.843624	-1	-0.62011	0.711702	0.38453	1	4.22636e-07
2238	18	10719	848350	256	109	Blonde Hair	Dark Brown Hair	-0.187492	-0.56689	0.35404	0.0351534	0	0.34122	0.406693
2257	18	22746154	24088163	365	120	Eye Colour	Skin Colour	0.327262	-0.08193	0.78572	0.107101	0	0.61735	0.108788
2258	18	24088164	25305260	480	140	Dark Brown Hair	Skin Colour	0.0626	-0.28279	0.45921	0.00391876	0	0.21501	0.723747
2264	18	32458908	34153297	527	151	Skin Pigmentation	Eye Colour	-0.503542	-1	-0.10698	0.253555	0.01236	1	0.0156869
2272	18	42974166	44300145	566	165	RPE Thickness	Eye Colour	-0.0781021	-0.44487	0.28321	0.00609993	0	0.20354	0.655252
2274	18	45718493	46558306	346	156	Eye Colour	Skin Colour	0.383107	0.00626	0.85659	0.146771	0.00199	0.73375	0.0494576
2274	18	45718493	46558306	346	156	Eye Colour	Tanning Ability	-0.126247	-0.564	0.26971	0.0159383	0	0.3211	0.523007
2274	18	45718493	46558306	346	156	Skin Colour	Tanning Ability	-0.70107	-1	-0.40655	0.491499	0.16528	1	0.000162776
2340	19	33785836	34633274	265	112	Dark Brown Hair	Skin Colour	-0.248719	-0.60127	0.13096	0.061861	0	0.36153	0.17671
2373	20	3736552	4591847	406	146	RPE Thickness	Blonde Hair	-0.0490268	-0.48918	0.3649	0.00240363	0	0.26568	0.807346
2373	20	3736552	4591847	406	146	RPE Thickness	Eye Colour	0.0438855	-0.39385	0.49148	0.00192594	0	0.27316	0.832409
2373	20	3736552	4591847	406	146	RPE Thickness	Skin Colour	0.0377363	-0.41171	0.47778	0.00142403	0	0.28122	0.855566
2373	20	3736552	4591847	406	146	RPE Thickness	Tanning Ability	0.227956	-0.20613	0.70893	0.0519638	0	0.50279	0.282638
2373	20	3736552	4591847	406	146	Blonde Hair	Eye Colour	0.443232	0.07288	0.89148	0.196455	0.00741	0.79474	0.0234406
2373	20	3736552	4591847	406	146	Blonde Hair	Skin Colour	0.470552	0.10244	0.87457	0.22142	0.01153	0.76488	0.0164334
2373	20	3736552	4591847	406	146	Blonde Hair	Tanning Ability	-0.491724	-0.97595	-0.11578	0.241792	0.01447	0.95248	0.0141937
2373	20	3736552	4591847	406	146	Eye Colour	Skin Colour	0.227627	-0.17552	0.67773	0.0518142	0	0.45931	0.256953
2373	20	3736552	4591847	406	146	Eye Colour	Tanning Ability	0.0112291	-0.4264	0.42971	0.000126092	0	0.24459	0.956343
2373	20	3736552	4591847	406	146	Skin Colour	Tanning Ability	-0.498655	-0.86739	-0.11199	0.248657	0.0149	0.75237	0.017342
2380	20	10279604	11257012	407	129	RPE Thickness	Skin Colour	0.21248	-0.2039	0.67475	0.0451476	0	0.45561	0.304542
2390	20	18959420	19957928	554	156	Blonde Hair	Dark Brown Hair	-0.270589	-0.60496	0.17239	0.0732185	0	0.37122	0.191419
2395	20	24487129	25181038	301	67	Skin Colour	Tanning Ability	-0.926406	-1	-0.68865	0.858229	0.47424	1	6.56016e-06
2397	20	26318859	30569659	200	40	Skin Colour	Tanning Ability	-1	-1	-0.77765	1	0.60475	1	7.05653e-06
2398	20	30569660	32484506	545	123	Blonde Hair	Dark Brown Hair	-0.985483	-1	-0.96217	0.971177	0.92577	1	8.28935e-121
2398	20	30569660	32484506	545	123	Blonde Hair	Red Hair	0.969275	0.93711	1	0.939494	0.87818	1	6.03822e-132
2398	20	30569660	32484506	545	123	Blonde Hair	Skin Colour	0.930522	0.89401	0.96484	0.865872	0.79926	0.93092	2.36093e-119
2398	20	30569660	32484506	545	123	Blonde Hair	Tanning Ability	-0.875706	-0.91759	-0.83248	0.76686	0.69303	0.84198	8.09691e-109
2398	20	30569660	32484506	545	123	Dark Brown Hair	Red Hair	-0.951203	-0.97065	-0.93143	0.904786	0.86756	0.94217	6.47289e-263
2398	20	30569660	32484506	545	123	Dark Brown Hair	Skin Colour	-0.964597	-0.98291	-0.9461	0.930447	0.89511	0.96611	2.26842e-263
2398	20	30569660	32484506	545	123	Dark Brown Hair	Tanning Ability	0.908429	0.88147	0.93433	0.825243	0.777	0.87298	1.04899e-237
2398	20	30569660	32484506	545	123	Red Hair	Skin Colour	0.869534	0.84748	0.89059	0.75609	0.71822	0.79315	0
2398	20	30569660	32484506	545	123	Red Hair	Tanning Ability	-0.827934	-0.84955	-0.80559	0.685474	0.64898	0.72174	0
2398	20	30569660	32484506	545	123	Skin Colour	Tanning Ability	-0.980636	-0.98918	-0.97164	0.961647	0.94409	0.97848	0
2399	20	32484507	33890060	394	46	Blonde Hair	Dark Brown Hair	-0.993407	-1	-0.97841	0.986858	0.95729	1	5.57441e-122
2399	20	32484507	33890060	394	46	Blonde Hair	Red Hair	1	0.98225	1	1	0.96481	1	1.90209e-125
2399	20	32484507	33890060	394	46	Blonde Hair	Skin Colour	0.870093	0.83055	0.90866	0.757061	0.68981	0.82567	4.73928e-106
2399	20	32484507	33890060	394	46	Blonde Hair	Tanning Ability	-0.823279	-0.86791	-0.77779	0.677789	0.60495	0.75327	1.80228e-100
2399	20	32484507	33890060	394	46	Dark Brown Hair	Red Hair	-0.994334	-1	-0.985	0.988699	0.97023	1	0
2399	20	32484507	33890060	394	46	Dark Brown Hair	Skin Colour	-0.915532	-0.93466	-0.89549	0.838198	0.80189	0.8736	2.86291e-309
2399	20	32484507	33890060	394	46	Dark Brown Hair	Tanning Ability	0.865364	0.84081	0.88987	0.748855	0.70697	0.79186	1.55523e-283
2399	20	32484507	33890060	394	46	Red Hair	Skin Colour	0.91913	0.90111	0.93602	0.8448	0.812	0.87614	0
2399	20	32484507	33890060	394	46	Red Hair	Tanning Ability	-0.880291	-0.89934	-0.8607	0.774913	0.7408	0.80882	0
2399	20	32484507	33890060	394	46	Skin Colour	Tanning Ability	-0.985611	-0.99018	-0.98066	0.971429	0.96169	0.98045	0
2400	20	33890061	35990261	359	80	Blonde Hair	Dark Brown Hair	-0.984403	-1	-0.96039	0.969049	0.92235	1	3.74737e-96
2400	20	33890061	35990261	359	80	Blonde Hair	Red Hair	0.965038	0.92952	0.99937	0.931298	0.86401	0.99874	1.51355e-100
2400	20	33890061	35990261	359	80	Blonde Hair	Skin Colour	0.989937	0.9642	1	0.979975	0.92968	1	1.60021e-108
2400	20	33890061	35990261	359	80	Blonde Hair	Tanning Ability	-0.986805	-1	-0.95976	0.973784	0.92114	1	2.53731e-111
2400	20	33890061	35990261	359	80	Dark Brown Hair	Red Hair	-0.977975	-0.99318	-0.9614	0.956435	0.92429	0.98641	1.50881e-250
2400	20	33890061	35990261	359	80	Dark Brown Hair	Skin Colour	-0.989535	-1	-0.97626	0.97918	0.95309	1	1.88087e-260
2400	20	33890061	35990261	359	80	Dark Brown Hair	Tanning Ability	0.992694	0.98035	1	0.985441	0.96109	1	2.13524e-280
2400	20	33890061	35990261	359	80	Red Hair	Skin Colour	0.981769	0.96932	0.99314	0.96387	0.93958	0.98633	0
2400	20	33890061	35990261	359	80	Red Hair	Tanning Ability	-0.96726	-0.97969	-0.95448	0.935592	0.91102	0.95979	0
2400	20	33890061	35990261	359	80	Skin Colour	Tanning Ability	-0.994511	-1	-0.98839	0.989053	0.97691	1	0
2401	20	35990262	37253657	430	110	Blonde Hair	Dark Brown Hair	-0.703085	-0.91727	-0.48566	0.494328	0.23587	0.84138	9.20457e-06
2401	20	35990262	37253657	430	110	Blonde Hair	Red Hair	0.768705	0.50107	1	0.590908	0.25107	1	8.60544e-07
2401	20	35990262	37253657	430	110	Blonde Hair	Skin Colour	0.872536	0.67832	1	0.761319	0.46012	1	1.91028e-10
2401	20	35990262	37253657	430	110	Blonde Hair	Tanning Ability	-0.930554	-1	-0.7431	0.86593	0.55219	1	1.02601e-12
2401	20	35990262	37253657	430	110	Dark Brown Hair	Red Hair	-0.945135	-1	-0.8033	0.89328	0.64529	1	2.04203e-14
2401	20	35990262	37253657	430	110	Dark Brown Hair	Skin Colour	-0.742515	-0.88411	-0.59579	0.551328	0.35496	0.78165	2.01662e-13
2401	20	35990262	37253657	430	110	Dark Brown Hair	Tanning Ability	0.768685	0.62674	0.91227	0.590876	0.3928	0.83224	1.6307e-15
2401	20	35990262	37253657	430	110	Red Hair	Skin Colour	0.727321	0.5602	0.89513	0.528996	0.31382	0.80125	1.08028e-12
2401	20	35990262	37253657	430	110	Red Hair	Tanning Ability	-0.827426	-0.96853	-0.69224	0.684634	0.47919	0.93804	1.08494e-16
2401	20	35990262	37253657	430	110	Skin Colour	Tanning Ability	-0.991841	-1	-0.93059	0.983748	0.86599	1	1.92969e-36
2416	20	52411533	53120334	286	110	Blonde Hair	Dark Brown Hair	-0.832304	-0.94082	-0.71394	0.69273	0.50971	0.88514	2.5951e-14
2419	20	54743695	55448075	272	111	Blonde Hair	Dark Brown Hair	-0.986575	-1	-0.82689	0.973331	0.68375	1	5.27684e-09
2420	20	55448076	56172843	420	150	Blonde Hair	Dark Brown Hair	-0.578217	-0.89031	-0.23079	0.334335	0.05428	0.79265	0.00509863
2421	20	56172844	56951773	363	126	Eye Colour	Tanning Ability	-0.209131	-0.65494	0.19168	0.0437356	0	0.42895	0.293576
2422	20	56951774	57924037	375	131	Blonde Hair	Dark Brown Hair	-0.836059	-0.9853	-0.68347	0.698995	0.46714	0.97081	1.06015e-09
2422	20	56951774	57924037	375	131	Blonde Hair	Skin Colour	0.347652	0.08234	0.62404	0.120862	0.00726	0.38942	0.0161127
2422	20	56951774	57924037	375	131	Blonde Hair	Tanning Ability	-0.610989	-0.94203	-0.32779	0.373307	0.10745	0.88743	0.000122058
2422	20	56951774	57924037	375	131	Dark Brown Hair	Skin Colour	-0.591276	-0.812	-0.37624	0.349608	0.14156	0.65935	5.90583e-06
2422	20	56951774	57924037	375	131	Dark Brown Hair	Tanning Ability	0.320213	0.05274	0.60305	0.102536	0.00372	0.36367	0.0211964
2422	20	56951774	57924037	375	131	Skin Colour	Tanning Ability	-0.421349	-0.69819	-0.12733	0.177535	0.01639	0.48746	0.00906688
2442	21	26467827	27774350	431	111	Blonde Hair	Dark Brown Hair	-0.826718	-1	-0.54895	0.683463	0.30135	1	0.000107312
381	2	202504863	203639686	300	78	Blonde Hair	Dark Brown Hair	-0.956942	-1	-0.76974	0.915738	0.5925	1	2.85366e-07
393	2	215899571	217566011	548	168	RPE Thickness	Skin Colour	0.230616	-0.07998	0.55397	0.0531835	0	0.30688	0.14134
398	2	221445192	222327713	285	92	Blonde Hair	Dark Brown Hair	-0.969623	-0.99342	-0.94439	0.940168	0.89187	0.98689	4.48202e-114
398	2	221445192	222327713	285	92	Blonde Hair	Skin Colour	0.955933	0.89516	1	0.913808	0.80131	1	1.12767e-44
398	2	221445192	222327713	285	92	Dark Brown Hair	Skin Colour	-0.992761	-1	-0.93675	0.985575	0.8775	1	8.84562e-42
399	2	222327714	223353965	326	98	Blonde Hair	Dark Brown Hair	-0.99411	-1	-0.95189	0.988255	0.9061	1	1.99405e-45
399	2	222327714	223353965	326	98	Blonde Hair	Skin Colour	0.86234	0.72689	1	0.74363	0.52838	1	4.79364e-16
399	2	222327714	223353965	326	98	Blonde Hair	Tanning Ability	-0.197713	-0.46235	0.04713	0.0390903	0	0.21377	0.116629
399	2	222327714	223353965	326	98	Dark Brown Hair	Skin Colour	-0.812733	-0.96275	-0.67315	0.660536	0.45312	0.92689	3.58238e-14
399	2	222327714	223353965	326	98	Dark Brown Hair	Tanning Ability	-0.0130257	-0.27239	0.23995	0.000169669	0	0.08757	0.91903
399	2	222327714	223353965	326	98	Skin Colour	Tanning Ability	-0.442335	-0.7164	-0.14836	0.195661	0.02201	0.51323	0.00663148

## Sheet: Table 3c
Supplementary table 3c: A table detailing all tested univariate local genetic heritability of traits at each locus. Locus number is an arbitrary figure assigned at the start of the analysis. Start and stop are the base pare locations at the start and end of the defined locus. N SNPs is the number of SNPs in that locus. H2 is the heritability estimate. N PCs is the number of principal components.
Locus number	Chromosome	Start	Stop	N SNPs	N PCs	Phenotype	H2	P value
2450	21	35729262	37303548	619	183	Skin Pigmentation	0.00280904	0.00592639
2450	21	35729262	37303548	619	183	Blonde Hair	0.000210391	5.38383e-06
2450	21	35729262	37303548	619	183	Dark Brown Hair	0.000235606	8.58844e-07
2450	21	35729262	37303548	619	183	Eye Colour	0.0017419	0.00186579
2450	21	35729262	37303548	619	183	Red Hair	0.000205685	2.46845e-05
2450	21	35729262	37303548	619	183	Skin Colour	8.73367e-05	0.0243191
2450	21	35729262	37303548	619	183	Tanning Ability	5.27486e-05	0.110278
2451	21	37303549	38046449	320	78	RPE Thickness	0.000436867	0.150819
2451	21	37303549	38046449	320	78	Skin Pigmentation	0.000399896	0.265904
2451	21	37303549	38046449	320	78	Blonde Hair	1.93505e-05	0.233046
2451	21	37303549	38046449	320	78	Dark Brown Hair	3.56094e-05	0.100809
2451	21	37303549	38046449	320	78	Eye Colour	0.00121193	0.00139202
2451	21	37303549	38046449	320	78	Red Hair	1.26196e-05	0.256228
2451	21	37303549	38046449	320	78	Skin Colour	8.63649e-05	0.00273818
2451	21	37303549	38046449	320	78	Tanning Ability	3.04706e-05	0.137434
2452	21	38046450	39252059	514	130	RPE Thickness	0.00159774	0.00378967
2452	21	38046450	39252059	514	130	Skin Pigmentation	0.00148698	0.0513111
2452	21	38046450	39252059	514	130	Blonde Hair	7.86047e-06	0.415171
2452	21	38046450	39252059	514	130	Dark Brown Hair	4.20809e-05	0.118647
2452	21	38046450	39252059	514	130	Eye Colour	0.000529435	0.127309
2452	21	38046450	39252059	514	130	Red Hair	5.54018e-05	0.0578442
2452	21	38046450	39252059	514	130	Skin Colour	0.000131051	0.000521158
2452	21	38046450	39252059	514	130	Tanning Ability	7.13019e-05	0.0296051
2453	21	39252060	40480831	624	185	RPE Thickness	0.00195138	0.00288145
2453	21	39252060	40480831	624	185	Skin Pigmentation	0.00147512	0.0837191
2453	21	39252060	40480831	624	185	Blonde Hair	3.19173e-05	0.214256
2453	21	39252060	40480831	624	185	Dark Brown Hair	0.000154613	0.000501871
2453	21	39252060	40480831	624	185	Eye Colour	0.00066185	0.11919
2453	21	39252060	40480831	624	185	Red Hair	0.00020477	7.29054e-06
2453	21	39252060	40480831	624	185	Skin Colour	0.000116336	0.00534853
2453	21	39252060	40480831	624	185	Tanning Ability	0.000204738	1.33354e-05
2454	21	40480832	41344742	476	125	RPE Thickness	0.00025601	0.30506
2454	21	40480832	41344742	476	125	Skin Pigmentation	0.00167174	0.0322687
2454	21	40480832	41344742	476	125	Blonde Hair	0.000170749	1.87768e-05
2454	21	40480832	41344742	476	125	Dark Brown Hair	2.40546e-05	0.232664
2454	21	40480832	41344742	476	125	Eye Colour	0.000920468	0.0270421
2454	21	40480832	41344742	476	125	Red Hair	3.0158e-05	0.168074
2454	21	40480832	41344742	476	125	Skin Colour	8.71021e-05	0.0102671
2454	21	40480832	41344742	476	125	Tanning Ability	9.69397e-05	0.00567807
2455	21	41344743	42187152	464	136	RPE Thickness	0.000861157	0.0677249
2455	21	41344743	42187152	464	136	Skin Pigmentation	0.00416539	2.81388e-05
2455	21	41344743	42187152	464	136	Blonde Hair	7.2684e-05	0.0291049
2455	21	41344743	42187152	464	136	Dark Brown Hair	6.34201e-05	0.0466639
2455	21	41344743	42187152	464	136	Eye Colour	0.00163673	0.000966451
2455	21	41344743	42187152	464	136	Red Hair	3.23126e-05	0.19049
2455	21	41344743	42187152	464	136	Skin Colour	0.000101392	0.00517572
2455	21	41344743	42187152	464	136	Tanning Ability	0.000216408	4.09243e-07
2456	21	42187153	43081434	422	167	RPE Thickness	0.00142589	0.0151124
2456	21	42187153	43081434	422	167	Skin Pigmentation	0.00479035	1.29119e-05
2456	21	42187153	43081434	422	167	Blonde Hair	0.00010755	0.00499499
2456	21	42187153	43081434	422	167	Dark Brown Hair	0.000106863	0.00627776
2456	21	42187153	43081434	422	167	Eye Colour	0.00133086	0.00880767
2456	21	42187153	43081434	422	167	Red Hair	0.000110197	0.00605884
2456	21	42187153	43081434	422	167	Skin Colour	0.000275305	7.61439e-09
2456	21	42187153	43081434	422	167	Tanning Ability	0.00022951	7.27833e-07
2457	21	43081435	43812791	436	185	RPE Thickness	0.000516158	0.210685
2457	21	43081435	43812791	436	185	Skin Pigmentation	0.00117665	0.131882
2457	21	43081435	43812791	436	185	Blonde Hair	4.83853e-05	0.112609
2457	21	43081435	43812791	436	185	Dark Brown Hair	0.000173202	0.000135865
2457	21	43081435	43812791	436	185	Eye Colour	0.00187704	0.0011416
2457	21	43081435	43812791	436	185	Red Hair	0.000143194	0.000985565
2457	21	43081435	43812791	436	185	Skin Colour	0.00032673	1.43509e-10
2457	21	43081435	43812791	436	185	Tanning Ability	0.000469575	1.87144e-17
2458	21	43812792	44815008	464	144	RPE Thickness	0.00240119	0.000118567
2458	21	43812792	44815008	464	144	Skin Pigmentation	0.000437158	0.307086
2458	21	43812792	44815008	464	144	Blonde Hair	0.000379371	6.9992e-15
2458	21	43812792	44815008	464	144	Dark Brown Hair	0.000339111	8.35432e-13
2458	21	43812792	44815008	464	144	Eye Colour	0.00243839	8.43788e-06
2458	21	43812792	44815008	464	144	Red Hair	0.000187278	8.39569e-06
2458	21	43812792	44815008	464	144	Skin Colour	0.000271497	2.03208e-09
2458	21	43812792	44815008	464	144	Tanning Ability	0.000184538	1.23415e-05
2459	21	44815009	46045433	377	121	Skin Pigmentation	0.00052798	0.257478
2459	21	44815009	46045433	377	121	Blonde Hair	0.000139092	0.00018197
2459	21	44815009	46045433	377	121	Dark Brown Hair	7.56649e-05	0.0178563
2459	21	44815009	46045433	377	121	Eye Colour	0.00099111	0.0194502
2459	21	44815009	46045433	377	121	Skin Colour	0.000108452	0.00215342
2459	21	44815009	46045433	377	121	Tanning Ability	1.69938e-05	0.300088
2460	21	46045434	47014880	399	134	RPE Thickness	0.000915247	0.0559725
2460	21	46045434	47014880	399	134	Skin Pigmentation	0.00100293	0.131397
2460	21	46045434	47014880	399	134	Blonde Hair	0.000168174	2.24387e-05
2460	21	46045434	47014880	399	134	Dark Brown Hair	0.000133202	0.000509342
2460	21	46045434	47014880	399	134	Eye Colour	0.00131224	0.00580665
2460	21	46045434	47014880	399	134	Red Hair	0.000101303	0.0077968
2460	21	46045434	47014880	399	134	Skin Colour	0.000138033	0.000347734
2460	21	46045434	47014880	399	134	Tanning Ability	2.78979e-05	0.216395
2461	21	47014881	48119633	435	92	Skin Pigmentation	0.000757171	0.151706
2461	21	47014881	48119633	435	92	Blonde Hair	6.62345e-05	0.02195
2461	21	47014881	48119633	435	92	Dark Brown Hair	4.78243e-05	0.0609162
2461	21	47014881	48119633	435	92	Eye Colour	0.000288481	0.222138
2461	21	47014881	48119633	435	92	Skin Colour	4.98286e-05	0.0553918
2461	21	47014881	48119633	435	92	Tanning Ability	9.52949e-05	0.00240955
2462	22	16050213	17587474	127	46	Skin Pigmentation	0.000325077	0.251874
2462	22	16050213	17587474	127	46	Dark Brown Hair	1.35658e-06	0.440776
2462	22	16050213	17587474	127	46	Red Hair	9.14011e-06	0.348173
2463	22	17587475	18535225	391	154	RPE Thickness	0.00108908	0.0397752
2463	22	17587475	18535225	391	154	Skin Pigmentation	0.00438593	2.92598e-05
2463	22	17587475	18535225	391	154	Blonde Hair	0.000124273	0.00148622
2463	22	17587475	18535225	391	154	Dark Brown Hair	5.17778e-05	0.0908958
2463	22	17587475	18535225	391	154	Eye Colour	0.000398691	0.214463
2463	22	17587475	18535225	391	154	Red Hair	4.78989e-05	0.0875686
2463	22	17587475	18535225	391	154	Skin Colour	8.75357e-05	0.0165904
2463	22	17587475	18535225	391	154	Tanning Ability	4.70554e-05	0.116501
2464	22	18535226	19635654	312	101	RPE Thickness	0.000378428	0.210518
2464	22	18535226	19635654	312	101	Skin Pigmentation	0.000546966	0.231807
2464	22	18535226	19635654	312	101	Blonde Hair	1.73702e-05	0.302826
2464	22	18535226	19635654	312	101	Dark Brown Hair	7.92044e-05	0.00986984
2464	22	18535226	19635654	312	101	Red Hair	8.80791e-05	0.00377284
2464	22	18535226	19635654	312	101	Skin Colour	8.5625e-05	0.00638411
2464	22	18535226	19635654	312	101	Tanning Ability	1.72444e-05	0.281244
2465	22	19635655	20969184	372	114	RPE Thickness	0.000368351	0.229203
2465	22	19635655	20969184	372	114	Skin Pigmentation	0.00217862	0.00731214
2465	22	19635655	20969184	372	114	Blonde Hair	0.000190513	8.59407e-07
2465	22	19635655	20969184	372	114	Dark Brown Hair	0.000247031	1.93218e-09
2465	22	19635655	20969184	372	114	Eye Colour	0.000721167	0.0563245
2465	22	19635655	20969184	372	114	Red Hair	3.75457e-05	0.137042
2465	22	19635655	20969184	372	114	Skin Colour	9.19705e-05	0.00576529
2465	22	19635655	20969184	372	114	Tanning Ability	0.000119934	0.000760962
2466	22	20969185	22404422	350	85	RPE Thickness	0.000566392	0.104429
2466	22	20969185	22404422	350	85	Skin Pigmentation	8.62694e-05	0.431756
2466	22	20969185	22404422	350	85	Blonde Hair	0.000141066	2.54247e-05
2466	22	20969185	22404422	350	85	Dark Brown Hair	3.46159e-05	0.113408
2466	22	20969185	22404422	350	85	Eye Colour	0.000743763	0.0334123
2466	22	20969185	22404422	350	85	Red Hair	8.46464e-06	0.399476
2466	22	20969185	22404422	350	85	Skin Colour	0.000119847	0.00018465
2466	22	20969185	22404422	350	85	Tanning Ability	9.42508e-05	0.00199695
2467	22	22404423	23143364	142	48	Skin Pigmentation	0.000388292	0.222232
2467	22	22404423	23143364	142	48	Dark Brown Hair	3.22304e-05	0.0758764
2467	22	22404423	23143364	142	48	Eye Colour	0.000747649	0.0231071
2467	22	22404423	23143364	142	48	Skin Colour	2.0923e-05	0.163963
2467	22	22404423	23143364	142	48	Tanning Ability	4.75817e-05	0.0232385
2468	22	23143365	23950732	257	77	RPE Thickness	0.000468106	0.134405
2468	22	23143365	23950732	257	77	Skin Pigmentation	0.000992668	0.0771452
2468	22	23143365	23950732	257	77	Blonde Hair	7.76106e-05	0.00539312
2468	22	23143365	23950732	257	77	Dark Brown Hair	1.03523e-05	0.33029
2468	22	23143365	23950732	257	77	Eye Colour	0.000963361	0.00846813
2468	22	23143365	23950732	257	77	Red Hair	2.30825e-05	0.177266
2468	22	23143365	23950732	257	77	Tanning Ability	2.06541e-06	0.448966
2469	22	23950733	25282436	424	103	RPE Thickness	0.000685813	0.0849637
2469	22	23950733	25282436	424	103	Skin Pigmentation	0.000325237	0.324389
2469	22	23950733	25282436	424	103	Blonde Hair	2.73866e-05	0.191182
2469	22	23950733	25282436	424	103	Eye Colour	0.00128445	0.00253334
2469	22	23950733	25282436	424	103	Red Hair	3.719e-05	0.106773
2469	22	23950733	25282436	424	103	Skin Colour	7.82208e-05	0.0113177
2469	22	23950733	25282436	424	103	Tanning Ability	0.000109489	0.0011621
2470	22	25282437	26166934	243	93	RPE Thickness	0.000896912	0.0336175
2470	22	25282437	26166934	243	93	Blonde Hair	4.30362e-05	0.0814061
2470	22	25282437	26166934	243	93	Dark Brown Hair	5.62354e-05	0.037896
2470	22	25282437	26166934	243	93	Eye Colour	0.00120668	0.00443468
2470	22	25282437	26166934	243	93	Skin Colour	6.64329e-05	0.0199195
2470	22	25282437	26166934	243	93	Tanning Ability	2.0515e-05	0.240673
2471	22	26166935	27192923	657	186	RPE Thickness	0.0029758	2.93782e-05
2471	22	26166935	27192923	657	186	Skin Pigmentation	0.00277827	0.00668113
2471	22	26166935	27192923	657	186	Blonde Hair	8.61284e-05	0.0222276
2471	22	26166935	27192923	657	186	Dark Brown Hair	8.72033e-05	0.0244079
2471	22	26166935	27192923	657	186	Eye Colour	0.0016029	0.00370275
2471	22	26166935	27192923	657	186	Red Hair	0.000116578	0.00436693
2471	22	26166935	27192923	657	186	Skin Colour	0.000144754	0.000956124
2471	22	26166935	27192923	657	186	Tanning Ability	0.000138701	0.0015136
2472	22	27192924	27952441	549	201	RPE Thickness	0.00258172	0.000297822
2472	22	27192924	27952441	549	201	Skin Pigmentation	0.00145507	0.0948551
2472	22	27192924	27952441	549	201	Blonde Hair	9.2665e-05	0.0188913
2472	22	27192924	27952441	549	201	Dark Brown Hair	0.000188203	7.25139e-05
2472	22	27192924	27952441	549	201	Eye Colour	0.0038973	1.10378e-08
2472	22	27192924	27952441	549	201	Red Hair	8.38933e-05	0.0248552
2472	22	27192924	27952441	549	201	Skin Colour	0.000251398	4.77264e-07
2472	22	27192924	27952441	549	201	Tanning Ability	0.000156526	0.000681851
2473	22	27952442	29457601	431	127	Skin Pigmentation	0.0009632	0.134381
2473	22	27952442	29457601	431	127	Blonde Hair	9.70865e-05	0.00706671
2473	22	27952442	29457601	431	127	Dark Brown Hair	0.000105953	0.00289479
2473	22	27952442	29457601	431	127	Eye Colour	0.000616956	0.0943651
2473	22	27952442	29457601	431	127	Red Hair	1.63747e-05	0.234517
2473	22	27952442	29457601	431	127	Skin Colour	0.000119536	0.00113744
2473	22	27952442	29457601	431	127	Tanning Ability	0.0001202	0.00116304
2474	22	29457602	30962255	536	119	RPE Thickness	0.0020044	0.00036387
2474	22	29457602	30962255	536	119	Skin Pigmentation	0.00118384	0.0841627
2474	22	29457602	30962255	536	119	Blonde Hair	0.000206679	3.42945e-07
2474	22	29457602	30962255	536	119	Dark Brown Hair	0.000188735	1.61827e-06
2474	22	29457602	30962255	536	119	Eye Colour	0.000608313	0.0874482
2474	22	29457602	30962255	536	119	Red Hair	0.000107637	0.00239376
2474	22	29457602	30962255	536	119	Skin Colour	0.000212271	1.57671e-07
2474	22	29457602	30962255	536	119	Tanning Ability	7.59374e-05	0.0190068
400	2	223353966	224123079	284	79	Blonde Hair	9.20712e-05	0.000859741
400	2	223353966	224123079	284	79	Dark Brown Hair	2.82136e-05	0.148762
400	2	223353966	224123079	284	79	Eye Colour	0.000827374	0.0186676
400	2	223353966	224123079	284	79	Skin Colour	6.40743e-05	0.0166339
400	2	223353966	224123079	284	79	Tanning Ability	6.91442e-05	0.0118925
401	2	224123080	224938731	222	76	Skin Pigmentation	0.000587923	0.185733
401	2	224123080	224938731	222	76	Blonde Hair	5.58687e-05	0.0273767
401	2	224123080	224938731	222	76	Eye Colour	0.000417198	0.126026
401	2	224123080	224938731	222	76	Red Hair	0	0.464494
402	2	224938732	226242842	433	99	Blonde Hair	0.000135906	8.78521e-05
402	2	224938732	226242842	433	99	Dark Brown Hair	5.76376e-05	0.0378752
402	2	224938732	226242842	433	99	Eye Colour	0.000887856	0.0214765
402	2	224938732	226242842	433	99	Red Hair	7.58053e-05	0.0106541
402	2	224938732	226242842	433	99	Skin Colour	0.000162519	6.5003e-06
402	2	224938732	226242842	433	99	Tanning Ability	6.67542e-05	0.0229332
403	2	226242843	227557841	373	85	Blonde Hair	1.60768e-05	0.279996
403	2	226242843	227557841	373	85	Eye Colour	0.000430225	0.131126
403	2	226242843	227557841	373	85	Skin Colour	5.67666e-05	0.0318308
403	2	226242843	227557841	373	85	Tanning Ability	6.01508e-05	0.0262509
404	2	227557842	228812485	452	121	RPE Thickness	0.00215723	0.00017246
404	2	227557842	228812485	452	121	Blonde Hair	6.35361e-05	0.0373457
404	2	227557842	228812485	452	121	Dark Brown Hair	8.80802e-05	0.00852859
404	2	227557842	228812485	452	121	Eye Colour	0.00242079	3.82163e-06
404	2	227557842	228812485	452	121	Skin Colour	0.00011583	0.00124101
404	2	227557842	228812485	452	121	Tanning Ability	0.000110383	0.00199356
405	2	228812486	229764918	275	61	RPE Thickness	0.00136097	0.000934223
405	2	228812486	229764918	275	61	Blonde Hair	4.37753e-06	0.391294
405	2	228812486	229764918	275	61	Dark Brown Hair	4.48658e-06	0.399596
405	2	228812486	229764918	275	61	Eye Colour	0.000769795	0.0151077
405	2	228812486	229764918	275	61	Red Hair	1.79238e-05	0.195771
405	2	228812486	229764918	275	61	Skin Colour	3.13033e-05	0.104426
406	2	229764919	230541092	341	106	RPE Thickness	0.00069175	0.0860281
406	2	229764919	230541092	341	106	Skin Pigmentation	0.000991396	0.10864
406	2	229764919	230541092	341	106	Blonde Hair	4.47533e-05	0.0847158
406	2	229764919	230541092	341	106	Dark Brown Hair	3.54036e-05	0.135751
406	2	229764919	230541092	341	106	Eye Colour	0.00134882	0.00226086
406	2	229764919	230541092	341	106	Red Hair	6.54954e-05	0.0247119
406	2	229764919	230541092	341	106	Skin Colour	3.83174e-05	0.119161
406	2	229764919	230541092	341	106	Tanning Ability	5.92579e-05	0.0407735
407	2	230541093	231847386	481	138	RPE Thickness	0.00122644	0.0201319
407	2	230541093	231847386	481	138	Skin Pigmentation	0.00133171	0.0755374
407	2	230541093	231847386	481	138	Blonde Hair	6.3222e-05	0.048563
407	2	230541093	231847386	481	138	Dark Brown Hair	3.60596e-05	0.158346
407	2	230541093	231847386	481	138	Eye Colour	0.00071006	0.0774965
407	2	230541093	231847386	481	138	Red Hair	9.7394e-05	0.00745093
407	2	230541093	231847386	481	138	Skin Colour	3.72261e-05	0.154506
407	2	230541093	231847386	481	138	Tanning Ability	9.23999e-05	0.00998319
408	2	231847387	233352722	379	112	RPE Thickness	0.00126092	0.0107918
408	2	231847387	233352722	379	112	Blonde Hair	2.20683e-05	0.238166
408	2	231847387	233352722	379	112	Eye Colour	0.000514351	0.122981
408	2	231847387	233352722	379	112	Red Hair	2.13702e-05	0.235399
408	2	231847387	233352722	379	112	Skin Colour	0.000154193	3.27217e-05
408	2	231847387	233352722	379	112	Tanning Ability	4.87801e-05	0.0771968
409	2	233352723	234115092	217	82	Skin Pigmentation	0.000829944	0.119271
409	2	233352723	234115092	217	82	Blonde Hair	8.69191e-05	0.00323925
409	2	233352723	234115092	217	82	Dark Brown Hair	8.1911e-05	0.00472045
409	2	233352723	234115092	217	82	Red Hair	1.03131e-05	0.291232
410	2	234115093	234945577	412	106	RPE Thickness	0.00205184	0.000157597
410	2	234115093	234945577	412	106	Skin Pigmentation	0.000650198	0.200853
410	2	234115093	234945577	412	106	Blonde Hair	8.77381e-05	0.00700862
410	2	234115093	234945577	412	106	Dark Brown Hair	2.02246e-06	0.446993
410	2	234115093	234945577	412	106	Skin Colour	0.000288562	5.26688e-12
410	2	234115093	234945577	412	106	Tanning Ability	0.000106703	0.00161763
411	2	234945578	235625789	245	97	RPE Thickness	0.000532731	0.131385
411	2	234945578	235625789	245	97	Skin Pigmentation	0.000708568	0.172225
411	2	234945578	235625789	245	97	Blonde Hair	6.61112e-05	0.0184968
411	2	234945578	235625789	245	97	Dark Brown Hair	4.28525e-05	0.0869368
411	2	234945578	235625789	245	97	Eye Colour	0.0011874	0.00446909
411	2	234945578	235625789	245	97	Red Hair	3.19341e-05	0.142944
411	2	234945578	235625789	245	97	Skin Colour	1.41296e-05	0.309253
411	2	234945578	235625789	245	97	Tanning Ability	8.42445e-05	0.00661901
412	2	235625790	236276287	294	111	RPE Thickness	0.000369826	0.225532
412	2	235625790	236276287	294	111	Skin Pigmentation	0.000146659	0.411346
412	2	235625790	236276287	294	111	Blonde Hair	7.33089e-05	0.0181339
412	2	235625790	236276287	294	111	Eye Colour	0.000370691	0.193899
412	2	235625790	236276287	294	111	Red Hair	3.86005e-05	0.109556
412	2	235625790	236276287	294	111	Skin Colour	9.23337e-05	0.00519336
412	2	235625790	236276287	294	111	Tanning Ability	3.93171e-05	0.120262
413	2	236276288	237194297	232	76	RPE Thickness	0.000115117	0.372491
413	2	236276288	237194297	232	76	Blonde Hair	1.55291e-05	0.274205
413	2	236276288	237194297	232	76	Dark Brown Hair	3.57723e-05	0.0981361
413	2	236276288	237194297	232	76	Eye Colour	0.000478614	0.0974547
413	2	236276288	237194297	232	76	Red Hair	1.55646e-05	0.239178
413	2	236276288	237194297	232	76	Skin Colour	6.51211e-05	0.0141311
413	2	236276288	237194297	232	76	Tanning Ability	2.56192e-05	0.172342
414	2	237194298	238185482	288	83	RPE Thickness	0.000354913	0.202672
414	2	237194298	238185482	288	83	Skin Pigmentation	4.74179e-05	0.452651
414	2	237194298	238185482	288	83	Dark Brown Hair	2.5182e-05	0.182831
414	2	237194298	238185482	288	83	Eye Colour	0.0016906	8.4911e-05
414	2	237194298	238185482	288	83	Skin Colour	2.94493e-05	0.149887
414	2	237194298	238185482	288	83	Tanning Ability	1.34814e-05	0.304587
415	2	238185483	238814630	231	91	Blonde Hair	1.64234e-05	0.263137
415	2	238185483	238814630	231	91	Dark Brown Hair	0.000105347	0.000929036
415	2	238185483	238814630	231	91	Red Hair	5.38964e-06	0.399515
415	2	238185483	238814630	231	91	Tanning Ability	2.62848e-05	0.186671
416	2	238814631	239634350	256	78	Skin Pigmentation	0.000874928	0.103079
416	2	238814631	239634350	256	78	Blonde Hair	4.52604e-05	0.0637753
416	2	238814631	239634350	256	78	Eye Colour	0.000281768	0.214523
416	2	238814631	239634350	256	78	Red Hair	1.45155e-05	0.271782
416	2	238814631	239634350	256	78	Skin Colour	8.19765e-06	0.364567
416	2	238814631	239634350	256	78	Tanning Ability	2.64802e-05	0.168017
417	2	239634351	240325600	228	90	RPE Thickness	0.00107675	0.0144552
417	2	239634351	240325600	228	90	Skin Pigmentation	0.00104984	0.0809196
417	2	239634351	240325600	228	90	Blonde Hair	0.000271987	3.91465e-12
417	2	239634351	240325600	228	90	Dark Brown Hair	9.81896e-05	0.00164483
417	2	239634351	240325600	228	90	Red Hair	7.59527e-05	0.0106299
417	2	239634351	240325600	228	90	Skin Colour	0.000125601	0.000141828
417	2	239634351	240325600	228	90	Tanning Ability	3.89176e-05	0.100634
418	2	240325601	241113279	290	116	RPE Thickness	0.00141303	0.00608262
418	2	240325601	241113279	290	116	Skin Pigmentation	0.000591587	0.230529
418	2	240325601	241113279	290	116	Dark Brown Hair	6.09337e-05	0.0409805
418	2	240325601	241113279	290	116	Red Hair	5.46357e-05	0.0518039
418	2	240325601	241113279	290	116	Skin Colour	2.33421e-05	0.236248
418	2	240325601	241113279	290	116	Tanning Ability	0.000115116	0.001191
419	2	241113280	241910366	260	92	Blonde Hair	2.09971e-05	0.204825
419	2	241113280	241910366	260	92	Dark Brown Hair	3.18311e-05	0.141971
419	2	241113280	241910366	260	92	Eye Colour	0.00142067	0.000916476
419	2	241113280	241910366	260	92	Red Hair	6.76245e-05	0.0151828
419	2	241113280	241910366	260	92	Skin Colour	4.51496e-05	0.0723366
419	2	241113280	241910366	260	92	Tanning Ability	7.10132e-05	0.0147998
420	2	241910367	243188366	180	53	Blonde Hair	0.000101883	0.000123261
420	2	241910367	243188366	180	53	Dark Brown Hair	5.78804e-05	0.0106352
420	2	241910367	243188366	180	53	Red Hair	3.93275e-05	0.0470818
420	2	241910367	243188366	180	53	Skin Colour	2.94921e-05	0.102532
420	2	241910367	243188366	180	53	Tanning Ability	0.000123977	1.00137e-05
421	3	60197	795746	246	101	Skin Pigmentation	0.00201115	0.00843221
421	3	60197	795746	246	101	Blonde Hair	0.000106602	0.00143741
421	3	60197	795746	246	101	Dark Brown Hair	8.75111e-05	0.00547397
421	3	60197	795746	246	101	Eye Colour	0.00154475	0.000443302
421	3	60197	795746	246	101	Red Hair	5.99598e-05	0.0341035
421	3	60197	795746	246	101	Skin Colour	6.27258e-05	0.0296736
421	3	60197	795746	246	101	Tanning Ability	1.37578e-06	0.464003
422	3	795747	1440048	311	133	Skin Pigmentation	0.00115814	0.09966
422	3	795747	1440048	311	133	Dark Brown Hair	9.21384e-05	0.00852724
422	3	795747	1440048	311	133	Eye Colour	0.00124789	0.00686282
422	3	795747	1440048	311	133	Red Hair	6.85653e-05	0.0436862
422	3	795747	1440048	311	133	Skin Colour	1.94536e-05	0.284301
422	3	795747	1440048	311	133	Tanning Ability	0.000107688	0.00335141
423	3	1440049	2140011	413	142	RPE Thickness	0.000130826	0.395116
423	3	1440049	2140011	413	142	Skin Pigmentation	1.30622e-05	0.478722
423	3	1440049	2140011	413	142	Blonde Hair	1.3102e-05	0.333724
423	3	1440049	2140011	413	142	Dark Brown Hair	2.22439e-05	0.266442
423	3	1440049	2140011	413	142	Eye Colour	0.000329515	0.240956
423	3	1440049	2140011	413	142	Red Hair	8.76371e-05	0.0122488
423	3	1440049	2140011	413	142	Skin Colour	6.96373e-05	0.0367485
423	3	1440049	2140011	413	142	Tanning Ability	5.95529e-06	0.421721
424	3	2140012	3128152	555	214	RPE Thickness	0.00112802	0.0592208
424	3	2140012	3128152	555	214	Skin Pigmentation	0.0005803	0.295139
424	3	2140012	3128152	555	214	Blonde Hair	0.000190003	0.000111066
424	3	2140012	3128152	555	214	Dark Brown Hair	0.000184061	0.000137011
424	3	2140012	3128152	555	214	Eye Colour	0.00279212	2.42926e-05
424	3	2140012	3128152	555	214	Red Hair	0.000102197	0.0114055
424	3	2140012	3128152	555	214	Skin Colour	0.000236344	2.86537e-06
424	3	2140012	3128152	555	214	Tanning Ability	0.000208446	2.75758e-05
425	3	3128153	4109393	408	149	RPE Thickness	0.000902144	0.0673795
425	3	3128153	4109393	408	149	Skin Pigmentation	0.00380556	0.000162246
425	3	3128153	4109393	408	149	Blonde Hair	0.000104459	0.00390823
425	3	3128153	4109393	408	149	Dark Brown Hair	0.000131738	0.000859831
425	3	3128153	4109393	408	149	Eye Colour	0.00117214	0.0132627
425	3	3128153	4109393	408	149	Red Hair	0.000110797	0.003009
425	3	3128153	4109393	408	149	Skin Colour	0.000179384	2.138e-05
425	3	3128153	4109393	408	149	Tanning Ability	0.000161992	0.000100187
426	3	4109394	4835083	321	124	RPE Thickness	0.000334815	0.256907
426	3	4109394	4835083	321	124	Skin Pigmentation	0.00278731	0.00165405
426	3	4109394	4835083	321	124	Blonde Hair	2.86466e-05	0.19095
426	3	4109394	4835083	321	124	Dark Brown Hair	3.57386e-05	0.150615
426	3	4109394	4835083	321	124	Eye Colour	0.000865948	0.0344564
426	3	4109394	4835083	321	124	Red Hair	2.4121e-05	0.223354
426	3	4109394	4835083	321	124	Skin Colour	6.07762e-05	0.0467807
426	3	4109394	4835083	321	124	Tanning Ability	5.38928e-05	0.0679589
427	3	4835084	5496182	235	118	RPE Thickness	0.000365451	0.234474
427	3	4835084	5496182	235	118	Skin Pigmentation	0.000535696	0.252132
427	3	4835084	5496182	235	118	Blonde Hair	1.50547e-05	0.317467
427	3	4835084	5496182	235	118	Dark Brown Hair	6.22292e-05	0.0399645
427	3	4835084	5496182	235	118	Eye Colour	0.000502695	0.132527
427	3	4835084	5496182	235	118	Red Hair	7.79885e-05	0.0197192
427	3	4835084	5496182	235	118	Tanning Ability	1.87345e-05	0.281196
428	3	5496183	6421145	417	153	Dark Brown Hair	4.13064e-05	0.137097
428	3	5496183	6421145	417	153	Eye Colour	0.00177832	0.000700811
428	3	5496183	6421145	417	153	Tanning Ability	0.00010391	0.00661016
429	3	6421146	7529554	375	122	RPE Thickness	0.000446627	0.195779
429	3	6421146	7529554	375	122	Skin Pigmentation	0.00109005	0.103366
429	3	6421146	7529554	375	122	Blonde Hair	3.91813e-05	0.117218
429	3	6421146	7529554	375	122	Dark Brown Hair	2.31695e-05	0.240023
429	3	6421146	7529554	375	122	Eye Colour	0.00168057	0.000446264
429	3	6421146	7529554	375	122	Red Hair	0.000106307	0.00298773
429	3	6421146	7529554	375	122	Skin Colour	7.1564e-05	0.0250171
430	3	7529555	8664892	524	164	RPE Thickness	0.000771594	0.107818
430	3	7529555	8664892	524	164	Skin Pigmentation	0.00536261	1.49783e-06
430	3	7529555	8664892	524	164	Blonde Hair	1.60989e-05	0.303384
430	3	7529555	8664892	524	164	Dark Brown Hair	1.60979e-06	0.457702
430	3	7529555	8664892	524	164	Eye Colour	0.00201936	0.000233627
430	3	7529555	8664892	524	164	Red Hair	3.39275e-05	0.131818
430	3	7529555	8664892	524	164	Skin Colour	0.000189366	1.76138e-05
430	3	7529555	8664892	524	164	Tanning Ability	0.000184665	2.92315e-05
431	3	8664893	9970731	440	171	RPE Thickness	0.000728955	0.124704
431	3	8664893	9970731	440	171	Skin Pigmentation	0.000936191	0.174425
431	3	8664893	9970731	440	171	Blonde Hair	5.15625e-05	0.0960409
431	3	8664893	9970731	440	171	Dark Brown Hair	0.000221781	1.51055e-06
431	3	8664893	9970731	440	171	Eye Colour	0.000531723	0.163715
431	3	8664893	9970731	440	171	Red Hair	5.88565e-05	0.0648562
431	3	8664893	9970731	440	171	Skin Colour	0.000126251	0.00224999
431	3	8664893	9970731	440	171	Tanning Ability	8.89379e-05	0.0201721
432	3	9970732	11226367	456	170	RPE Thickness	0.000588487	0.172086
432	3	9970732	11226367	456	170	Skin Pigmentation	0.00112235	0.132939
432	3	9970732	11226367	456	170	Blonde Hair	0.000107008	0.00732189
432	3	9970732	11226367	456	170	Dark Brown Hair	0.000218143	1.88922e-06
432	3	9970732	11226367	456	170	Eye Colour	0.000310432	0.270408
432	3	9970732	11226367	456	170	Red Hair	8.71941e-05	0.00719285
432	3	9970732	11226367	456	170	Skin Colour	0.000242334	2.22769e-07
432	3	9970732	11226367	456	170	Tanning Ability	9.83169e-05	0.012126
433	3	11226368	11997658	214	92	Skin Pigmentation	0.00205747	0.00566561
433	3	11226368	11997658	214	92	Blonde Hair	8.57087e-05	0.00553338
433	3	11226368	11997658	214	92	Dark Brown Hair	0.00012158	0.000229691
433	3	11226368	11997658	214	92	Eye Colour	0.000731617	0.0382777
433	3	11226368	11997658	214	92	Red Hair	2.53425e-05	0.210602
433	3	11226368	11997658	214	92	Skin Colour	7.02064e-05	0.0150476
433	3	11226368	11997658	214	92	Tanning Ability	4.92261e-05	0.0586912
434	3	11997659	12859209	244	67	Skin Pigmentation	0.00057423	0.176908
434	3	11997659	12859209	244	67	Blonde Hair	6.20501e-05	0.0130389
434	3	11997659	12859209	244	67	Dark Brown Hair	7.3442e-05	0.00500477
434	3	11997659	12859209	244	67	Eye Colour	0.000595953	0.043273
434	3	11997659	12859209	244	67	Skin Colour	4.77041e-05	0.0396066
434	3	11997659	12859209	244	67	Tanning Ability	5.40828e-06	0.395438
435	3	12859210	14312007	522	174	RPE Thickness	0.00145351	0.0151349
435	3	12859210	14312007	522	174	Skin Pigmentation	0.00365388	0.000558282
435	3	12859210	14312007	522	174	Blonde Hair	8.56751e-05	0.020638
435	3	12859210	14312007	522	174	Dark Brown Hair	7.31472e-05	0.0387303
435	3	12859210	14312007	522	174	Eye Colour	0.00105357	0.0305456
435	3	12859210	14312007	522	174	Red Hair	7.34012e-05	0.0522273
435	3	12859210	14312007	522	174	Skin Colour	0.000162764	0.000200241
435	3	12859210	14312007	522	174	Tanning Ability	0.000249088	1.78901e-07
436	3	14312008	15150876	369	131	RPE Thickness	0.0034275	1.23488e-07
436	3	14312008	15150876	369	131	Skin Pigmentation	0.00198818	0.0169744
436	3	14312008	15150876	369	131	Blonde Hair	0.000104315	0.00368978
436	3	14312008	15150876	369	131	Dark Brown Hair	8.21191e-05	0.0158257
436	3	14312008	15150876	369	131	Eye Colour	0.000929552	0.0292027
436	3	14312008	15150876	369	131	Red Hair	0.00010171	0.00246363
436	3	14312008	15150876	369	131	Skin Colour	0.000199984	1.26149e-06
436	3	14312008	15150876	369	131	Tanning Ability	5.56951e-05	0.0668424
437	3	15150877	16084005	253	73	Skin Pigmentation	0.000834425	0.106092
437	3	15150877	16084005	253	73	Eye Colour	5.03147e-05	0.420689
437	3	15150877	16084005	253	73	Red Hair	1.76372e-05	0.211042
437	3	15150877	16084005	253	73	Skin Colour	6.40562e-05	0.0139949
437	3	15150877	16084005	253	73	Tanning Ability	3.45472e-05	0.103953
438	3	16084006	17182494	449	140	RPE Thickness	0.000779015	0.0895833
438	3	16084006	17182494	449	140	Skin Pigmentation	0.00113633	0.109017
438	3	16084006	17182494	449	140	Blonde Hair	4.05789e-06	0.436165
438	3	16084006	17182494	449	140	Dark Brown Hair	9.89794e-05	0.00671014
438	3	16084006	17182494	449	140	Eye Colour	0.001077	0.016776
438	3	16084006	17182494	449	140	Red Hair	7.39714e-05	0.02617
438	3	16084006	17182494	449	140	Skin Colour	0.000135615	0.000514607
438	3	16084006	17182494	449	140	Tanning Ability	0.000100872	0.00614937
439	3	17182495	19030988	417	97	RPE Thickness	0.00027155	0.271782
439	3	17182495	19030988	417	97	Blonde Hair	2.11806e-06	0.441476
439	3	17182495	19030988	417	97	Dark Brown Hair	4.47445e-05	0.077883
439	3	17182495	19030988	417	97	Eye Colour	0.000398382	0.1575
439	3	17182495	19030988	417	97	Skin Colour	0.000115712	0.000498033
439	3	17182495	19030988	417	97	Tanning Ability	0.000106617	0.00116227
440	3	19030989	20754842	440	115	RPE Thickness	0.00110344	0.0219469
440	3	19030989	20754842	440	115	Skin Pigmentation	0.00162064	0.0312103
440	3	19030989	20754842	440	115	Blonde Hair	0.000214412	1.40701e-07
440	3	19030989	20754842	440	115	Dark Brown Hair	7.11599e-05	0.022133
440	3	19030989	20754842	440	115	Eye Colour	0.00126427	0.0038544
440	3	19030989	20754842	440	115	Red Hair	8.44811e-05	0.00619161
440	3	19030989	20754842	440	115	Skin Colour	6.99149e-05	0.0245452
440	3	19030989	20754842	440	115	Tanning Ability	1.43031e-05	0.322604
441	3	20754843	21790867	410	141	RPE Thickness	0.000712078	0.108938
441	3	20754843	21790867	410	141	Skin Pigmentation	0.00134727	0.0753393
441	3	20754843	21790867	410	141	Blonde Hair	0.000110629	0.00406476
441	3	20754843	21790867	410	141	Dark Brown Hair	7.17376e-05	0.03042
441	3	20754843	21790867	410	141	Eye Colour	0.000755369	0.0627742
441	3	20754843	21790867	410	141	Red Hair	5.47837e-06	0.390576
441	3	20754843	21790867	410	141	Skin Colour	9.33948e-05	0.00950327
441	3	20754843	21790867	410	141	Tanning Ability	6.80172e-05	0.0405728
442	3	21790868	22648001	408	133	RPE Thickness	0.000765405	0.0880565
442	3	21790868	22648001	408	133	Blonde Hair	0.000145598	0.000143041
442	3	21790868	22648001	408	133	Dark Brown Hair	0.000160344	5.44604e-05
442	3	21790868	22648001	408	133	Eye Colour	0.00103099	0.0191381
442	3	21790868	22648001	408	133	Skin Colour	6.46942e-06	0.41317
442	3	21790868	22648001	408	133	Tanning Ability	0.00011045	0.00277527
443	3	22648002	23426044	238	62	RPE Thickness	0.000355958	0.170028
443	3	22648002	23426044	238	62	Skin Pigmentation	7.39199e-06	0.471368
443	3	22648002	23426044	238	62	Eye Colour	0.000266218	0.193332
443	3	22648002	23426044	238	62	Skin Colour	1.35771e-05	0.275876
443	3	22648002	23426044	238	62	Tanning Ability	5.83141e-05	0.0159483
444	3	23426045	24270189	275	95	RPE Thickness	0.000102243	0.395662
444	3	23426045	24270189	275	95	Skin Pigmentation	0.00285225	0.000443081
444	3	23426045	24270189	275	95	Blonde Hair	3.49981e-05	0.119544
444	3	23426045	24270189	275	95	Dark Brown Hair	8.57661e-05	0.00540671
444	3	23426045	24270189	275	95	Eye Colour	0.000466525	0.121087
444	3	23426045	24270189	275	95	Red Hair	1.76148e-05	0.280335
444	3	23426045	24270189	275	95	Skin Colour	4.05755e-05	0.0959171
444	3	23426045	24270189	275	95	Tanning Ability	7.34687e-05	0.0134557
445	3	24270190	25516193	545	179	RPE Thickness	0.00313019	1.01048e-05
445	3	24270190	25516193	545	179	Skin Pigmentation	0.00480979	1.96778e-05
445	3	24270190	25516193	545	179	Blonde Hair	0.000137813	0.00140469
445	3	24270190	25516193	545	179	Dark Brown Hair	0.000203188	9.804e-06
445	3	24270190	25516193	545	179	Eye Colour	0.00130636	0.011603
445	3	24270190	25516193	545	179	Red Hair	8.02978e-05	0.028321
445	3	24270190	25516193	545	179	Skin Colour	0.000271376	2.42298e-08
445	3	24270190	25516193	545	179	Tanning Ability	0.000274992	2.11448e-08
446	3	25516194	26905340	420	108	Skin Pigmentation	0.000883747	0.135439
446	3	25516194	26905340	420	108	Blonde Hair	1.05404e-05	0.357841
446	3	25516194	26905340	420	108	Eye Colour	0.00144155	0.00119081
446	3	25516194	26905340	420	108	Red Hair	0	0.46222
446	3	25516194	26905340	420	108	Skin Colour	2.27701e-05	0.233769
446	3	25516194	26905340	420	108	Tanning Ability	5.59767e-05	0.0504345
447	3	26905341	27614908	165	44	RPE Thickness	0.000316901	0.157604
447	3	26905341	27614908	165	44	Blonde Hair	6.4186e-06	0.352073
447	3	26905341	27614908	165	44	Dark Brown Hair	6.64245e-05	0.00297152
447	3	26905341	27614908	165	44	Eye Colour	0.000507228	0.0399647
447	3	26905341	27614908	165	44	Skin Colour	1.96445e-05	0.167923
448	3	27614909	28649810	304	88	RPE Thickness	0.000538462	0.118633
448	3	27614909	28649810	304	88	Blonde Hair	2.45757e-05	0.189038
448	3	27614909	28649810	304	88	Dark Brown Hair	9.61084e-05	0.00174048
448	3	27614909	28649810	304	88	Red Hair	3.13085e-05	0.134263
448	3	27614909	28649810	304	88	Skin Colour	3.99497e-05	0.0915243
448	3	27614909	28649810	304	88	Tanning Ability	7.48585e-05	0.0101376
449	3	28649811	29877022	571	182	RPE Thickness	0.00204428	0.00186901
449	3	28649811	29877022	571	182	Skin Pigmentation	0.00416931	0.000158964
449	3	28649811	29877022	571	182	Blonde Hair	0.000252163	1.75261e-07
449	3	28649811	29877022	571	182	Dark Brown Hair	0.000213131	5.45279e-06
449	3	28649811	29877022	571	182	Eye Colour	0.00128184	0.0137371
449	3	28649811	29877022	571	182	Red Hair	0.000116251	0.0119645
449	3	28649811	29877022	571	182	Skin Colour	8.0799e-05	0.032921
449	3	28649811	29877022	571	182	Tanning Ability	0.000137816	0.00146737
450	3	29877023	31269697	518	151	RPE Thickness	0.00221543	0.000387642
450	3	29877023	31269697	518	151	Skin Pigmentation	0.000883027	0.173341
450	3	29877023	31269697	518	151	Blonde Hair	5.14661e-05	0.0855215
450	3	29877023	31269697	518	151	Dark Brown Hair	8.36013e-05	0.0189558
450	3	29877023	31269697	518	151	Eye Colour	0.0016584	0.00121156
450	3	29877023	31269697	518	151	Red Hair	0.000105297	0.00669385
450	3	29877023	31269697	518	151	Skin Colour	0.000127213	0.00130902
450	3	29877023	31269697	518	151	Tanning Ability	7.57355e-05	0.0308944
451	3	31269698	32378805	415	147	RPE Thickness	0.00171463	0.00342303
451	3	31269698	32378805	415	147	Skin Pigmentation	0.00119547	0.10341
451	3	31269698	32378805	415	147	Blonde Hair	1.81794e-05	0.281093
451	3	31269698	32378805	415	147	Dark Brown Hair	1.99938e-05	0.280729
451	3	31269698	32378805	415	147	Eye Colour	0.00192908	0.00026121
451	3	31269698	32378805	415	147	Skin Colour	0.00013742	0.000561741
451	3	31269698	32378805	415	147	Tanning Ability	2.54887e-05	0.244846
452	3	32378806	33020868	144	63	RPE Thickness	3.77459e-05	0.437292
452	3	32378806	33020868	144	63	Eye Colour	0.000344864	0.141477
452	3	32378806	33020868	144	63	Tanning Ability	1.48997e-05	0.262319
453	3	33020869	33991869	306	80	RPE Thickness	0.000300932	0.232765
453	3	33020869	33991869	306	80	Skin Pigmentation	0.00011733	0.412267
453	3	33020869	33991869	306	80	Blonde Hair	2.07386e-05	0.187936
453	3	33020869	33991869	306	80	Skin Colour	2.81739e-05	0.155519
453	3	33020869	33991869	306	80	Tanning Ability	6.80181e-05	0.0133165
454	3	33991870	35009559	305	79	Blonde Hair	0.00010493	0.000719911
454	3	33991870	35009559	305	79	Dark Brown Hair	4.22836e-05	0.0681027
454	3	33991870	35009559	305	79	Red Hair	3.3468e-05	0.120386
454	3	33991870	35009559	305	79	Skin Colour	8.28597e-05	0.00383156
454	3	33991870	35009559	305	79	Tanning Ability	5.51449e-05	0.0321356
455	3	35009560	35913033	276	74	Blonde Hair	6.31379e-05	0.0174184
455	3	35009560	35913033	276	74	Red Hair	3.82161e-05	0.0707499
455	3	35009560	35913033	276	74	Skin Colour	6.3268e-05	0.0153171
455	3	35009560	35913033	276	74	Tanning Ability	0.000117967	0.000122857
456	3	35913034	36840136	364	103	Blonde Hair	2.67194e-05	0.190268
456	3	35913034	36840136	364	103	Dark Brown Hair	4.36001e-05	0.086997
456	3	35913034	36840136	364	103	Eye Colour	0.000176796	0.318349
456	3	35913034	36840136	364	103	Red Hair	9.25821e-05	0.00285998
456	3	35913034	36840136	364	103	Skin Colour	5.38404e-05	0.0517018
456	3	35913034	36840136	364	103	Tanning Ability	0.000131896	0.000173454
457	3	36840137	38729767	572	140	RPE Thickness	0.00114958	0.0273401
457	3	36840137	38729767	572	140	Blonde Hair	3.4895e-05	0.191336
457	3	36840137	38729767	572	140	Dark Brown Hair	4.13617e-05	0.128584
457	3	36840137	38729767	572	140	Eye Colour	0.00172743	0.000579533
457	3	36840137	38729767	572	140	Red Hair	6.78289e-05	0.0273367
457	3	36840137	38729767	572	140	Skin Colour	0.000157036	9.48052e-05
457	3	36840137	38729767	572	140	Tanning Ability	7.03128e-05	0.0356488
458	3	38729768	39605996	289	72	RPE Thickness	0.000173834	0.318151
458	3	38729768	39605996	289	72	Skin Pigmentation	0.00039412	0.260727
458	3	38729768	39605996	289	72	Blonde Hair	1.72431e-05	0.24697
458	3	38729768	39605996	289	72	Dark Brown Hair	2.09042e-05	0.203509
458	3	38729768	39605996	289	72	Eye Colour	0.000501459	0.076859
458	3	38729768	39605996	289	72	Red Hair	9.00485e-05	0.00152001
458	3	38729768	39605996	289	72	Skin Colour	8.64325e-06	0.353354
458	3	38729768	39605996	289	72	Tanning Ability	2.09924e-07	0.474708
459	3	39605997	40897627	296	64	RPE Thickness	0.000164813	0.316326
459	3	39605997	40897627	296	64	Skin Pigmentation	0.000469256	0.214487
460	3	40897628	42301657	337	91	Skin Pigmentation	0.00157131	0.0226249
460	3	40897628	42301657	337	91	Blonde Hair	2.8549e-05	0.17367
460	3	40897628	42301657	337	91	Dark Brown Hair	8.75724e-05	0.00401315
460	3	40897628	42301657	337	91	Skin Colour	2.12917e-05	0.229352
461	3	42301658	44141693	498	132	RPE Thickness	0.000120123	0.39869
461	3	42301658	44141693	498	132	Blonde Hair	0.000136699	0.000282232
461	3	42301658	44141693	498	132	Dark Brown Hair	9.20702e-05	0.00823914
461	3	42301658	44141693	498	132	Eye Colour	0.000660025	0.0816675
461	3	42301658	44141693	498	132	Red Hair	3.15697e-05	0.193514
461	3	42301658	44141693	498	132	Skin Colour	2.76498e-05	0.214952
461	3	42301658	44141693	498	132	Tanning Ability	0.000158107	6.87866e-05
462	3	44141694	45844191	516	125	RPE Thickness	0.000779578	0.0785364
462	3	44141694	45844191	516	125	Skin Pigmentation	0.002529	0.00361988
462	3	44141694	45844191	516	125	Blonde Hair	1.65427e-05	0.299964
462	3	44141694	45844191	516	125	Eye Colour	0.000536757	0.119176
462	3	44141694	45844191	516	125	Red Hair	1.93923e-05	0.244547
462	3	44141694	45844191	516	125	Skin Colour	9.41092e-05	0.00651306
462	3	44141694	45844191	516	125	Tanning Ability	5.35656e-05	0.0697624
463	3	45844192	47588461	461	94	RPE Thickness	0.000356179	0.215454
463	3	45844192	47588461	461	94	Blonde Hair	9.19513e-06	0.34959
463	3	45844192	47588461	461	94	Dark Brown Hair	0	0.479381
463	3	45844192	47588461	461	94	Eye Colour	0.000145266	0.339485
463	3	45844192	47588461	461	94	Red Hair	3.31636e-05	0.127573
463	3	45844192	47588461	461	94	Skin Colour	5.86571e-05	0.0336083
463	3	45844192	47588461	461	94	Tanning Ability	3.47289e-05	0.129242
464	3	47588462	50387742	514	48	RPE Thickness	9.16165e-05	0.367421
464	3	47588462	50387742	514	48	Blonde Hair	5.47735e-05	0.0107825
464	3	47588462	50387742	514	48	Dark Brown Hair	6.57908e-05	0.00391424
464	3	47588462	50387742	514	48	Eye Colour	0.000221357	0.205189
464	3	47588462	50387742	514	48	Red Hair	2.52467e-05	0.128842
464	3	47588462	50387742	514	48	Skin Colour	8.5773e-05	0.000498819
464	3	47588462	50387742	514	48	Tanning Ability	4.58218e-05	0.026963
465	3	50387743	51953968	230	28	RPE Thickness	0.000200645	0.203337
465	3	50387743	51953968	230	28	Skin Colour	5.81051e-05	0.00203
465	3	50387743	51953968	230	28	Tanning Ability	6.14716e-06	0.32757
466	3	51953969	54074844	566	121	RPE Thickness	0.00113473	0.021572
466	3	51953969	54074844	566	121	Skin Pigmentation	0.000144644	0.415931
466	3	51953969	54074844	566	121	Blonde Hair	0.000198464	5.22519e-07
466	3	51953969	54074844	566	121	Dark Brown Hair	1.97035e-05	0.270738
466	3	51953969	54074844	566	121	Skin Colour	0.000254614	1.75245e-09
466	3	51953969	54074844	566	121	Tanning Ability	0.000125286	0.000644111
467	3	54074845	54892586	316	120	Skin Pigmentation	0.0023165	0.00578202
467	3	54074845	54892586	316	120	Dark Brown Hair	5.75978e-05	0.0507699
467	3	54074845	54892586	316	120	Eye Colour	0.00116724	0.00764034
467	3	54074845	54892586	316	120	Skin Colour	3.02672e-05	0.184842
467	3	54074845	54892586	316	120	Tanning Ability	0.000141316	0.000168014
468	3	54892587	55616625	334	125	RPE Thickness	4.4262e-05	0.450604
468	3	54892587	55616625	334	125	Skin Pigmentation	0.00155022	0.0422264
468	3	54892587	55616625	334	125	Blonde Hair	9.45516e-05	0.00603562
468	3	54892587	55616625	334	125	Dark Brown Hair	9.32376e-05	0.00678747
468	3	54892587	55616625	334	125	Red Hair	3.46809e-05	0.148956
468	3	54892587	55616625	334	125	Skin Colour	0.000115016	0.00149728
468	3	54892587	55616625	334	125	Tanning Ability	0.000125871	0.000708719
469	3	55616626	56954878	426	111	Skin Pigmentation	0.0001221	0.423015
469	3	55616626	56954878	426	111	Blonde Hair	3.52428e-05	0.134624
469	3	55616626	56954878	426	111	Dark Brown Hair	3.43627e-05	0.145503
469	3	55616626	56954878	426	111	Eye Colour	8.00365e-05	0.408905
469	3	55616626	56954878	426	111	Red Hair	5.05452e-05	0.0644225
469	3	55616626	56954878	426	111	Skin Colour	1.93088e-05	0.268469
469	3	55616626	56954878	426	111	Tanning Ability	2.52315e-05	0.217172
470	3	56954879	58557718	518	98	Blonde Hair	5.81012e-05	0.0385405
470	3	56954879	58557718	518	98	Dark Brown Hair	5.22578e-05	0.053735
470	3	56954879	58557718	518	98	Eye Colour	0.000824251	0.02562
470	3	56954879	58557718	518	98	Skin Colour	8.14336e-05	0.00795173
470	3	56954879	58557718	518	98	Tanning Ability	0.000134463	0.000106114
471	3	58557719	59998583	593	170	RPE Thickness	0.00174166	0.00492738
471	3	58557719	59998583	593	170	Skin Pigmentation	0.00123166	0.112499
471	3	58557719	59998583	593	170	Blonde Hair	0.000109633	0.00615227
471	3	58557719	59998583	593	170	Dark Brown Hair	0.000129676	0.00176362
471	3	58557719	59998583	593	170	Eye Colour	0.00167652	0.00174559
471	3	58557719	59998583	593	170	Red Hair	0.000130743	0.0012247
471	3	58557719	59998583	593	170	Skin Colour	0.000284892	3.55911e-09
471	3	58557719	59998583	593	170	Tanning Ability	0.00012919	0.00194858
472	3	59998584	60571139	444	142	RPE Thickness	0.000898129	0.0639924
472	3	59998584	60571139	444	142	Skin Pigmentation	0.00244347	0.00676013
472	3	59998584	60571139	444	142	Blonde Hair	7.17642e-05	0.0378137
472	3	59998584	60571139	444	142	Dark Brown Hair	0.000162319	6.97415e-05
472	3	59998584	60571139	444	142	Eye Colour	0.00139072	0.00379487
472	3	59998584	60571139	444	142	Red Hair	0.000125284	0.00119136
472	3	59998584	60571139	444	142	Skin Colour	0.00010358	0.00512531
472	3	59998584	60571139	444	142	Tanning Ability	0.000111239	0.00329038
473	3	60571140	61277587	357	111	RPE Thickness	5.39912e-05	0.440056
473	3	60571140	61277587	357	111	Skin Pigmentation	0.00106845	0.097831
473	3	60571140	61277587	357	111	Blonde Hair	1.03691e-05	0.346277
473	3	60571140	61277587	357	111	Eye Colour	0.000883249	0.0265798
473	3	60571140	61277587	357	111	Red Hair	9.52712e-06	0.414328
473	3	60571140	61277587	357	111	Skin Colour	2.79505e-05	0.193579
473	3	60571140	61277587	357	111	Tanning Ability	0.000152071	4.22501e-05
474	3	61277588	62609818	459	173	Skin Pigmentation	0.00196519	0.0315983
474	3	61277588	62609818	459	173	Blonde Hair	0.000104033	0.0120723
474	3	61277588	62609818	459	173	Dark Brown Hair	1.40781e-05	0.34574
474	3	61277588	62609818	459	173	Eye Colour	0.00160654	0.0029052
474	3	61277588	62609818	459	173	Red Hair	0.000107189	0.00508612
474	3	61277588	62609818	459	173	Skin Colour	0.000140749	0.00091284
474	3	61277588	62609818	459	173	Tanning Ability	0.000250159	1.5327e-07
25	1	22740288	23907045	259	94	RPE Thickness	0.000209818	0.312031
25	1	22740288	23907045	259	94	Skin Pigmentation	0.00190683	0.00945696
25	1	22740288	23907045	259	94	Blonde Hair	4.36691e-05	0.0738511
25	1	22740288	23907045	259	94	Dark Brown Hair	0.000123966	0.000202476
25	1	22740288	23907045	259	94	Eye Colour	0.000338892	0.189855
25	1	22740288	23907045	259	94	Tanning Ability	9.34566e-05	0.00299664
26	1	23907046	25885138	562	161	RPE Thickness	0.00332127	1.51486e-06
26	1	23907046	25885138	562	161	Skin Pigmentation	0.00194339	0.028817
26	1	23907046	25885138	562	161	Blonde Hair	0.000487333	7.54132e-21
26	1	23907046	25885138	562	161	Dark Brown Hair	0.000281682	1.99771e-09
26	1	23907046	25885138	562	161	Eye Colour	0.00167045	0.00161657
26	1	23907046	25885138	562	161	Red Hair	9.96298e-05	0.00959367
26	1	23907046	25885138	562	161	Skin Colour	0.000225406	6.496e-07
26	1	23907046	25885138	562	161	Tanning Ability	0.000380599	5.6451e-14
27	1	25885139	27992665	472	98	Skin Pigmentation	8.07959e-05	0.439207
27	1	25885139	27992665	472	98	Blonde Hair	0.000144566	1.52206e-05
27	1	25885139	27992665	472	98	Dark Brown Hair	0.000119211	0.000386219
27	1	25885139	27992665	472	98	Eye Colour	0.000398961	0.157644
27	1	25885139	27992665	472	98	Red Hair	0.000109965	0.0011873
27	1	25885139	27992665	472	98	Skin Colour	4.73126e-05	0.0694126
27	1	25885139	27992665	472	98	Tanning Ability	0.000111687	0.000793971
28	1	27992666	29188426	160	45	RPE Thickness	0.000128526	0.323108
28	1	27992666	29188426	160	45	Skin Pigmentation	0.000300832	0.263695
28	1	27992666	29188426	160	45	Blonde Hair	9.69456e-05	0.000109709
28	1	27992666	29188426	160	45	Dark Brown Hair	5.7744e-05	0.0075183
28	1	27992666	29188426	160	45	Tanning Ability	3.13994e-05	0.0769924
29	1	29188427	30405182	337	117	Skin Pigmentation	0.00103065	0.110796
29	1	29188427	30405182	337	117	Blonde Hair	0.000121953	0.000730873
29	1	29188427	30405182	337	117	Dark Brown Hair	0.000140554	0.000138796
29	1	29188427	30405182	337	117	Eye Colour	0.000258105	0.269268
29	1	29188427	30405182	337	117	Red Hair	7.00386e-05	0.0297073
29	1	29188427	30405182	337	117	Skin Colour	4.06556e-05	0.116944
29	1	29188427	30405182	337	117	Tanning Ability	9.4993e-05	0.00531998
30	1	30405183	31639217	447	136	RPE Thickness	0.000601952	0.141747
30	1	30405183	31639217	447	136	Skin Pigmentation	0.00134265	0.0726681
30	1	30405183	31639217	447	136	Blonde Hair	0.000140784	0.000277227
30	1	30405183	31639217	447	136	Dark Brown Hair	3.24258e-05	0.176857
30	1	30405183	31639217	447	136	Eye Colour	0.0018639	0.000258208
30	1	30405183	31639217	447	136	Red Hair	5.276e-05	0.0911744
30	1	30405183	31639217	447	136	Skin Colour	0.000171396	2.34648e-05
30	1	30405183	31639217	447	136	Tanning Ability	9.15374e-05	0.0101285
31	1	31639218	33066846	307	70	RPE Thickness	0.000434503	0.140186
31	1	31639218	33066846	307	70	Skin Pigmentation	1.48954e-05	0.468429
31	1	31639218	33066846	307	70	Blonde Hair	4.7867e-05	0.0372284
31	1	31639218	33066846	307	70	Dark Brown Hair	6.15767e-05	0.0148588
31	1	31639218	33066846	307	70	Eye Colour	1.43965e-05	0.460752
31	1	31639218	33066846	307	70	Skin Colour	2.16328e-05	0.197896
31	1	31639218	33066846	307	70	Tanning Ability	9.91204e-05	0.000616962
32	1	33066847	34371022	401	109	RPE Thickness	0.000451869	0.180635
32	1	33066847	34371022	401	109	Skin Pigmentation	0.00261503	0.00173292
32	1	33066847	34371022	401	109	Blonde Hair	8.835e-05	0.00651821
32	1	33066847	34371022	401	109	Eye Colour	0.000406765	0.166837
32	1	33066847	34371022	401	109	Red Hair	1.17222e-05	0.352161
32	1	33066847	34371022	401	109	Skin Colour	6.09852e-05	0.0376025
32	1	33066847	34371022	401	109	Tanning Ability	4.2545e-05	0.101674
33	1	34371023	35201626	307	103	RPE Thickness	0.000206091	0.322206
33	1	34371023	35201626	307	103	Blonde Hair	6.52993e-05	0.0213832
33	1	34371023	35201626	307	103	Eye Colour	0.00153023	0.000549088
33	1	34371023	35201626	307	103	Skin Colour	8.95185e-05	0.00508886
33	1	34371023	35201626	307	103	Tanning Ability	9.9915e-05	0.0024691
34	1	35201627	36855139	127	42	RPE Thickness	7.2037e-05	0.38184
34	1	35201627	36855139	127	42	Blonde Hair	4.30474e-05	0.021614
34	1	35201627	36855139	127	42	Dark Brown Hair	1.74408e-05	0.182675
34	1	35201627	36855139	127	42	Eye Colour	0.000508076	0.043089
34	1	35201627	36855139	127	42	Red Hair	7.07007e-05	0.00278216
34	1	35201627	36855139	127	42	Skin Colour	6.01237e-05	0.0050732
34	1	35201627	36855139	127	42	Tanning Ability	5.40441e-05	0.00976103
35	1	36855140	38474036	474	135	RPE Thickness	0.000736833	0.0972617
35	1	36855140	38474036	474	135	Skin Pigmentation	0.000810437	0.17975
35	1	36855140	38474036	474	135	Blonde Hair	2.94838e-05	0.211307
35	1	36855140	38474036	474	135	Dark Brown Hair	0.000115849	0.00185896
35	1	36855140	38474036	474	135	Eye Colour	0.000418286	0.188979
35	1	36855140	38474036	474	135	Red Hair	8.06921e-06	0.349133
35	1	36855140	38474036	474	135	Skin Colour	8.73557e-05	0.0122671
35	1	36855140	38474036	474	135	Tanning Ability	7.83439e-05	0.0215686
36	1	38474037	40200950	453	150	RPE Thickness	0.00169895	0.00391151
36	1	38474037	40200950	453	150	Skin Pigmentation	1.65051e-05	0.477853
36	1	38474037	40200950	453	150	Blonde Hair	0.000235854	6.05116e-08
36	1	38474037	40200950	453	150	Dark Brown Hair	0.000154222	0.000163572
36	1	38474037	40200950	453	150	Eye Colour	0.00214471	8.61082e-05
36	1	38474037	40200950	453	150	Red Hair	0	0.399583
36	1	38474037	40200950	453	150	Skin Colour	0.000171938	4.17199e-05
36	1	38474037	40200950	453	150	Tanning Ability	6.75079e-05	0.0459567
37	1	40200951	41093875	238	74	RPE Thickness	0.00075261	0.0423955
37	1	40200951	41093875	238	74	Blonde Hair	1.7276e-05	0.245034
37	1	40200951	41093875	238	74	Dark Brown Hair	1.75637e-05	0.243178
37	1	40200951	41093875	238	74	Eye Colour	0.000314047	0.179285
37	1	40200951	41093875	238	74	Red Hair	2.97142e-05	0.112633
37	1	40200951	41093875	238	74	Skin Colour	1.91344e-05	0.229171
37	1	40200951	41093875	238	74	Tanning Ability	1.59196e-05	0.26592
38	1	41093876	41977966	262	90	RPE Thickness	0.000252827	0.277411
38	1	41093876	41977966	262	90	Skin Pigmentation	0.000714959	0.161882
38	1	41093876	41977966	262	90	Blonde Hair	0.000187927	2.53911e-07
38	1	41093876	41977966	262	90	Dark Brown Hair	0.000237373	4.56748e-10
38	1	41093876	41977966	262	90	Eye Colour	0.00083628	0.0207798
38	1	41093876	41977966	262	90	Red Hair	4.05559e-05	0.104604
38	1	41093876	41977966	262	90	Skin Colour	3.51694e-05	0.120155
38	1	41093876	41977966	262	90	Tanning Ability	0.000181978	4.54806e-07
39	1	41977967	43512669	395	93	RPE Thickness	0.00222597	2.57763e-05
39	1	41977967	43512669	395	93	Skin Pigmentation	0.00231737	0.00256372
39	1	41977967	43512669	395	93	Blonde Hair	4.06232e-05	0.102914
39	1	41977967	43512669	395	93	Dark Brown Hair	7.74458e-05	0.00919776
39	1	41977967	43512669	395	93	Eye Colour	0.00204232	6.32487e-06
39	1	41977967	43512669	395	93	Red Hair	3.72817e-05	0.123923
39	1	41977967	43512669	395	93	Skin Colour	0.000134465	7.21732e-05
39	1	41977967	43512669	395	93	Tanning Ability	0.000118918	0.000337255
40	1	43512670	45167235	463	125	RPE Thickness	0.000659066	0.112689
40	1	43512670	45167235	463	125	Skin Pigmentation	0.000733494	0.193069
40	1	43512670	45167235	463	125	Blonde Hair	0.000194847	2.04924e-06
40	1	43512670	45167235	463	125	Dark Brown Hair	5.39539e-05	0.0643238
40	1	43512670	45167235	463	125	Red Hair	3.96831e-05	0.125651
40	1	43512670	45167235	463	125	Skin Colour	9.75128e-05	0.00518499
40	1	43512670	45167235	463	125	Tanning Ability	0.000185673	4.03272e-06
41	1	45167236	47257261	467	74	Blonde Hair	3.34501e-05	0.112454
41	1	45167236	47257261	467	74	Eye Colour	0.000217113	0.253874
41	1	45167236	47257261	467	74	Red Hair	4.54361e-05	0.0522062
41	1	45167236	47257261	467	74	Skin Colour	0.000109959	0.000250583
41	1	45167236	47257261	467	74	Tanning Ability	1.1998e-05	0.312812
42	1	47257262	48105233	230	68	RPE Thickness	0.000333053	0.194374
42	1	47257262	48105233	230	68	Skin Pigmentation	0.000250694	0.328416
42	1	47257262	48105233	230	68	Blonde Hair	4.31097e-06	0.404327
42	1	47257262	48105233	230	68	Dark Brown Hair	7.56082e-06	0.357126
42	1	47257262	48105233	230	68	Skin Colour	2.35318e-05	0.176756
43	1	48105234	49185414	356	103	RPE Thickness	0.000510916	0.147157
43	1	48105234	49185414	356	103	Skin Pigmentation	0.000431583	0.278906
43	1	48105234	49185414	356	103	Blonde Hair	6.49654e-06	0.389552
43	1	48105234	49185414	356	103	Dark Brown Hair	0.000135214	0.000114362
43	1	48105234	49185414	356	103	Eye Colour	0.000592884	0.0828793
43	1	48105234	49185414	356	103	Red Hair	5.54095e-05	0.0455095
43	1	48105234	49185414	356	103	Tanning Ability	3.32171e-05	0.148998
44	1	49185415	51777577	411	65	Blonde Hair	3.11216e-05	0.0957376
44	1	49185415	51777577	411	65	Dark Brown Hair	1.61879e-05	0.245101
44	1	49185415	51777577	411	65	Eye Colour	0.000483908	0.0785297
44	1	49185415	51777577	411	65	Skin Colour	6.48455e-05	0.0100165
44	1	49185415	51777577	411	65	Tanning Ability	5.34913e-05	0.0254539
45	1	51777578	53114186	185	46	RPE Thickness	0.000354846	0.13846
45	1	51777578	53114186	185	46	Blonde Hair	6.26454e-05	0.0115959
45	1	51777578	53114186	185	46	Dark Brown Hair	1.77865e-05	0.193076
45	1	51777578	53114186	185	46	Eye Colour	0.000158231	0.270271
45	1	51777578	53114186	185	46	Red Hair	2.65866e-05	0.103411
45	1	51777578	53114186	185	46	Skin Colour	2.70748e-05	0.105728
46	1	53114187	54771293	465	142	RPE Thickness	0.00126946	0.0182847
46	1	53114187	54771293	465	142	Skin Pigmentation	0.000400293	0.319636
46	1	53114187	54771293	465	142	Blonde Hair	9.09761e-05	0.0115663
46	1	53114187	54771293	465	142	Dark Brown Hair	7.49675e-05	0.0270653
46	1	53114187	54771293	465	142	Eye Colour	0.00221759	3.20772e-05
46	1	53114187	54771293	465	142	Red Hair	7.99052e-05	0.0205119
46	1	53114187	54771293	465	142	Skin Colour	8.80182e-07	0.474799
46	1	53114187	54771293	465	142	Tanning Ability	5.70292e-05	0.0696435
47	1	54771294	55727134	275	114	RPE Thickness	0.00035571	0.236313
47	1	54771294	55727134	275	114	Blonde Hair	5.19434e-05	0.06898
47	1	54771294	55727134	275	114	Dark Brown Hair	4.36182e-05	0.0952474
47	1	54771294	55727134	275	114	Eye Colour	0.00116787	0.00690003
47	1	54771294	55727134	275	114	Skin Colour	5.37782e-05	0.059839
47	1	54771294	55727134	275	114	Tanning Ability	8.09646e-05	0.0126099
48	1	55727135	56799636	432	96	Skin Pigmentation	0.00132844	0.046201
48	1	55727135	56799636	432	96	Blonde Hair	2.5348e-05	0.192782
48	1	55727135	56799636	432	96	Dark Brown Hair	8.71856e-05	0.00489829
48	1	55727135	56799636	432	96	Eye Colour	0.00154038	0.00032631
48	1	55727135	56799636	432	96	Skin Colour	0.000103105	0.00139253
48	1	55727135	56799636	432	96	Tanning Ability	6.22071e-06	0.40204
49	1	56799637	57529670	238	83	RPE Thickness	0.000684181	0.0659873
49	1	56799637	57529670	238	83	Blonde Hair	9.24931e-05	0.00261683
49	1	56799637	57529670	238	83	Dark Brown Hair	5.07333e-05	0.0443466
49	1	56799637	57529670	238	83	Eye Colour	0.00118063	0.0024917
49	1	56799637	57529670	238	83	Red Hair	2.91609e-05	0.152301
49	1	56799637	57529670	238	83	Skin Colour	4.79855e-05	0.0535355
49	1	56799637	57529670	238	83	Tanning Ability	1.67511e-05	0.267778
475	3	62609819	63670803	515	145	RPE Thickness	0.0001041	0.413815
475	3	62609819	63670803	515	145	Skin Pigmentation	0.00380724	0.000139165
475	3	62609819	63670803	515	145	Blonde Hair	8.08047e-05	0.0175502
475	3	62609819	63670803	515	145	Dark Brown Hair	5.79631e-05	0.0647288
475	3	62609819	63670803	515	145	Eye Colour	0.000300155	0.262488
475	3	62609819	63670803	515	145	Red Hair	0.000179846	1.77211e-05
475	3	62609819	63670803	515	145	Skin Colour	0.000112642	0.00303262
475	3	62609819	63670803	515	145	Tanning Ability	0.000106277	0.00485601
476	3	63670804	64662373	364	135	RPE Thickness	0.00188521	0.00115604
476	3	63670804	64662373	364	135	Blonde Hair	7.43244e-05	0.0238799
476	3	63670804	64662373	364	135	Eye Colour	0.00135282	0.00411532
476	3	63670804	64662373	364	135	Skin Colour	8.24756e-05	0.0163988
476	3	63670804	64662373	364	135	Tanning Ability	9.94939e-06	0.378308
477	3	64662374	65326751	327	119	RPE Thickness	0.000825773	0.0636405
477	3	64662374	65326751	327	119	Skin Pigmentation	0.00199271	0.0134244
477	3	64662374	65326751	327	119	Blonde Hair	7.67342e-05	0.0163576
477	3	64662374	65326751	327	119	Dark Brown Hair	0.000131486	0.000368112
477	3	64662374	65326751	327	119	Eye Colour	0.00149503	0.00113738
477	3	64662374	65326751	327	119	Red Hair	8.77935e-06	0.369124
477	3	64662374	65326751	327	119	Skin Colour	9.76207e-05	0.00442519
477	3	64662374	65326751	327	119	Tanning Ability	4.89422e-06	0.426609
478	3	65326752	66702084	416	157	RPE Thickness	0.0015625	0.00778299
478	3	65326752	66702084	416	157	Skin Pigmentation	0.00336634	0.000792588
478	3	65326752	66702084	416	157	Blonde Hair	8.50866e-05	0.0164756
478	3	65326752	66702084	416	157	Dark Brown Hair	4.66117e-05	0.117655
478	3	65326752	66702084	416	157	Eye Colour	0.00203399	0.000197056
478	3	65326752	66702084	416	157	Red Hair	4.11043e-05	0.171321
478	3	65326752	66702084	416	157	Skin Colour	7.97945e-05	0.0261545
478	3	65326752	66702084	416	157	Tanning Ability	7.25728e-05	0.0387417
479	3	66702085	67454740	295	90	RPE Thickness	0.000221387	0.299865
479	3	66702085	67454740	295	90	Blonde Hair	0.000172258	1.04013e-06
479	3	66702085	67454740	295	90	Dark Brown Hair	8.89844e-05	0.00334654
479	3	66702085	67454740	295	90	Eye Colour	0.000427108	0.133391
479	3	66702085	67454740	295	90	Skin Colour	6.92453e-05	0.0153138
479	3	66702085	67454740	295	90	Tanning Ability	0.000148396	1.67016e-05
480	3	67454741	68319770	205	66	Blonde Hair	5.88709e-05	0.016297
480	3	67454741	68319770	205	66	Dark Brown Hair	4.29187e-05	0.0544322
480	3	67454741	68319770	205	66	Eye Colour	0.000931845	0.00552061
480	3	67454741	68319770	205	66	Red Hair	0	0.47185
480	3	67454741	68319770	205	66	Skin Colour	5.11781e-05	0.0300999
480	3	67454741	68319770	205	66	Tanning Ability	8.62378e-05	0.00167474
481	3	68319771	69784969	533	156	Skin Pigmentation	0.000822444	0.192851
481	3	68319771	69784969	533	156	Blonde Hair	0.000151472	0.000322423
481	3	68319771	69784969	533	156	Dark Brown Hair	0.000130791	0.00116569
481	3	68319771	69784969	533	156	Eye Colour	0.00114582	0.0161408
481	3	68319771	69784969	533	156	Red Hair	2.63597e-05	0.212413
481	3	68319771	69784969	533	156	Skin Colour	0.000181612	2.39921e-05
481	3	68319771	69784969	533	156	Tanning Ability	0.000121006	0.00240533
482	3	69784970	71223281	377	125	RPE Thickness	0.000827737	0.0674477
482	3	69784970	71223281	377	125	Skin Pigmentation	0.00133472	0.0662481
482	3	69784970	71223281	377	125	Blonde Hair	0.000258312	1.79755e-09
482	3	69784970	71223281	377	125	Dark Brown Hair	0.000359233	6.49311e-15
482	3	69784970	71223281	377	125	Eye Colour	0.0022354	1.28655e-05
482	3	69784970	71223281	377	125	Red Hair	8.15519e-05	0.0189153
482	3	69784970	71223281	377	125	Skin Colour	0.000337696	1.13344e-13
482	3	69784970	71223281	377	125	Tanning Ability	0.000177425	8.75532e-06
483	3	71223282	72334704	454	177	RPE Thickness	0.00127592	0.0282384
483	3	71223282	72334704	454	177	Skin Pigmentation	0.00419655	0.000125327
483	3	71223282	72334704	454	177	Blonde Hair	0.000203206	1.43388e-05
483	3	71223282	72334704	454	177	Dark Brown Hair	0.000212081	4.13754e-06
483	3	71223282	72334704	454	177	Eye Colour	0.00156704	0.00366396
483	3	71223282	72334704	454	177	Red Hair	0.000117146	0.00354522
483	3	71223282	72334704	454	177	Skin Colour	0.000153345	0.000427551
483	3	71223282	72334704	454	177	Tanning Ability	0.000221354	2.43007e-06
484	3	72334705	73606612	418	157	RPE Thickness	0.00106642	0.0441024
484	3	72334705	73606612	418	157	Skin Pigmentation	0.00371753	0.000280695
484	3	72334705	73606612	418	157	Blonde Hair	0.00017802	4.12919e-05
484	3	72334705	73606612	418	157	Dark Brown Hair	0.000184274	1.93935e-05
484	3	72334705	73606612	418	157	Eye Colour	0.000744249	0.077768
484	3	72334705	73606612	418	157	Red Hair	0.000130811	0.00130212
484	3	72334705	73606612	418	157	Skin Colour	0.000118979	0.00263749
484	3	72334705	73606612	418	157	Tanning Ability	7.55439e-05	0.0334848
485	3	73606613	74383137	317	112	RPE Thickness	7.66387e-06	0.476319
485	3	73606613	74383137	317	112	Skin Pigmentation	0.00016844	0.401517
485	3	73606613	74383137	317	112	Blonde Hair	0.000206626	1.46903e-07
485	3	73606613	74383137	317	112	Dark Brown Hair	0.000186756	1.34646e-06
485	3	73606613	74383137	317	112	Eye Colour	0.000299553	0.233964
485	3	73606613	74383137	317	112	Red Hair	0.000102424	0.0019131
485	3	73606613	74383137	317	112	Skin Colour	8.22043e-05	0.0106688
485	3	73606613	74383137	317	112	Tanning Ability	9.51467e-05	0.00461079
486	3	74383138	75374967	251	60	Skin Pigmentation	0.000479178	0.203222
486	3	74383138	75374967	251	60	Blonde Hair	1.44408e-05	0.263006
486	3	74383138	75374967	251	60	Red Hair	3.26302e-05	0.0760286
486	3	74383138	75374967	251	60	Tanning Ability	0.000101621	0.000247428
487	3	75374968	76157470	70	19	RPE Thickness	0.000135203	0.237636
487	3	75374968	76157470	70	19	Skin Pigmentation	0.00118491	0.00250014
487	3	75374968	76157470	70	19	Blonde Hair	3.01394e-05	0.0308731
487	3	75374968	76157470	70	19	Dark Brown Hair	7.17025e-06	0.268851
487	3	75374968	76157470	70	19	Eye Colour	5.67961e-05	0.338753
488	3	76157471	77507832	429	119	RPE Thickness	0.000330941	0.254992
488	3	76157471	77507832	429	119	Skin Pigmentation	0.0004995	0.266293
488	3	76157471	77507832	429	119	Blonde Hair	0.000127448	0.000422203
488	3	76157471	77507832	429	119	Dark Brown Hair	5.04947e-05	0.0733524
488	3	76157471	77507832	429	119	Eye Colour	0.00186991	0.000111172
488	3	76157471	77507832	429	119	Red Hair	6.47763e-05	0.037938
488	3	76157471	77507832	429	119	Skin Colour	0.000106529	0.0023368
488	3	76157471	77507832	429	119	Tanning Ability	0.000111737	0.00169657
489	3	77507833	79023360	352	103	RPE Thickness	0.00186841	0.00039099
489	3	77507833	79023360	352	103	Blonde Hair	0.000120221	0.000333305
489	3	77507833	79023360	352	103	Dark Brown Hair	0.000105254	0.00155613
489	3	77507833	79023360	352	103	Eye Colour	0.000679909	0.0552979
489	3	77507833	79023360	352	103	Red Hair	5.16758e-05	0.0695416
489	3	77507833	79023360	352	103	Skin Colour	8.90541e-05	0.00526479
489	3	77507833	79023360	352	103	Tanning Ability	5.09634e-05	0.0620125
490	3	79023361	80385708	273	60	RPE Thickness	0.00040139	0.140604
490	3	79023361	80385708	273	60	Blonde Hair	3.19534e-05	0.0983862
490	3	79023361	80385708	273	60	Dark Brown Hair	4.1714e-05	0.0511701
490	3	79023361	80385708	273	60	Eye Colour	7.35763e-05	0.384322
490	3	79023361	80385708	273	60	Red Hair	1.41114e-05	0.255255
490	3	79023361	80385708	273	60	Skin Colour	1.72595e-05	0.227834
490	3	79023361	80385708	273	60	Tanning Ability	9.3249e-06	0.331785
491	3	80385709	81431496	221	38	RPE Thickness	7.3121e-05	0.374782
491	3	80385709	81431496	221	38	Skin Pigmentation	0.000648642	0.0925271
491	3	80385709	81431496	221	38	Eye Colour	7.5232e-05	0.35472
491	3	80385709	81431496	221	38	Red Hair	1.21405e-05	0.238622
491	3	80385709	81431496	221	38	Skin Colour	1.05843e-05	0.272631
491	3	80385709	81431496	221	38	Tanning Ability	3.41355e-05	0.0502237
492	3	81431497	82532742	245	53	RPE Thickness	0.000464674	0.0975187
492	3	81431497	82532742	245	53	Skin Pigmentation	0.00100847	0.0451634
492	3	81431497	82532742	245	53	Blonde Hair	3.02238e-05	0.104981
492	3	81431497	82532742	245	53	Dark Brown Hair	2.34356e-05	0.146738
492	3	81431497	82532742	245	53	Eye Colour	0.00046208	0.0656432
492	3	81431497	82532742	245	53	Skin Colour	3.66029e-05	0.0626609
492	3	81431497	82532742	245	53	Tanning Ability	8.82705e-05	0.000606174
493	3	82532743	83529394	205	44	RPE Thickness	0.000168564	0.280228
493	3	82532743	83529394	205	44	Skin Pigmentation	0.00183356	0.00124484
493	3	82532743	83529394	205	44	Blonde Hair	2.21111e-05	0.153105
493	3	82532743	83529394	205	44	Eye Colour	0.000196897	0.218958
493	3	82532743	83529394	205	44	Tanning Ability	2.84971e-05	0.0930011
494	3	83529395	84698480	228	48	RPE Thickness	8.95582e-06	0.462217
494	3	83529395	84698480	228	48	Skin Pigmentation	0.000196653	0.334054
494	3	83529395	84698480	228	48	Blonde Hair	1.3975e-05	0.229457
494	3	83529395	84698480	228	48	Dark Brown Hair	2.60523e-05	0.11445
494	3	83529395	84698480	228	48	Eye Colour	8.29475e-05	0.358715
494	3	83529395	84698480	228	48	Skin Colour	1.72809e-05	0.204004
494	3	83529395	84698480	228	48	Tanning Ability	8.5573e-05	0.000550478
495	3	84698481	85807679	226	54	RPE Thickness	2.82913e-05	0.442787
495	3	84698481	85807679	226	54	Skin Pigmentation	0.000424429	0.21683
495	3	84698481	85807679	226	54	Blonde Hair	3.9186e-05	0.0430056
495	3	84698481	85807679	226	54	Dark Brown Hair	2.51103e-05	0.135414
495	3	84698481	85807679	226	54	Eye Colour	0.000751945	0.011188
495	3	84698481	85807679	226	54	Red Hair	3.45778e-06	0.378518
495	3	84698481	85807679	226	54	Skin Colour	0.000123454	1.0563e-05
495	3	84698481	85807679	226	54	Tanning Ability	0.000296214	1.31945e-16
496	3	85807680	86660979	176	40	Blonde Hair	3.91443e-06	0.390268
496	3	85807680	86660979	176	40	Eye Colour	0.000342304	0.0952716
496	3	85807680	86660979	176	40	Skin Colour	6.60734e-05	0.00234094
496	3	85807680	86660979	176	40	Tanning Ability	9.50933e-05	8.16459e-05
497	3	86660980	87411258	175	36	RPE Thickness	4.01511e-05	0.414281
497	3	86660980	87411258	175	36	Skin Pigmentation	0.000650627	0.0870236
497	3	86660980	87411258	175	36	Blonde Hair	4.24614e-05	0.0153624
497	3	86660980	87411258	175	36	Dark Brown Hair	3.44753e-05	0.0441482
497	3	86660980	87411258	175	36	Red Hair	7.95873e-06	0.292453
497	3	86660980	87411258	175	36	Skin Colour	5.41327e-05	0.00638274
498	3	87411259	88375763	217	43	Dark Brown Hair	4.51521e-05	0.0222997
498	3	87411259	88375763	217	43	Eye Colour	0.000307626	0.12467
498	3	87411259	88375763	217	43	Tanning Ability	2.23336e-05	0.140114
499	3	88375764	89612939	300	59	RPE Thickness	0.000524441	0.084258
499	3	88375764	89612939	300	59	Skin Pigmentation	0.000572412	0.16363
499	3	88375764	89612939	300	59	Blonde Hair	4.26121e-05	0.0476998
499	3	88375764	89612939	300	59	Eye Colour	7.88139e-07	0.474557
499	3	88375764	89612939	300	59	Skin Colour	0.000137077	3.43946e-06
499	3	88375764	89612939	300	59	Tanning Ability	7.07977e-05	0.00486007
500	3	89612940	94250144	161	41	RPE Thickness	0.000365642	0.120296
500	3	89612940	94250144	161	41	Skin Pigmentation	0.000323051	0.241512
500	3	89612940	94250144	161	41	Blonde Hair	3.49995e-05	0.050294
500	3	89612940	94250144	161	41	Skin Colour	7.30847e-05	0.00116023
500	3	89612940	94250144	161	41	Tanning Ability	3.84365e-05	0.0388535
501	3	94250145	95088587	171	32	RPE Thickness	0.000119289	0.305804
501	3	94250145	95088587	171	32	Skin Pigmentation	0.000258987	0.257091
501	3	94250145	95088587	171	32	Dark Brown Hair	3.42449e-06	0.385927
501	3	94250145	95088587	171	32	Eye Colour	0.000317771	0.0959289
501	3	94250145	95088587	171	32	Skin Colour	0.000114307	1.5734e-06
501	3	94250145	95088587	171	32	Tanning Ability	0.000127203	2.62616e-07
502	3	95088588	96055532	230	33	Skin Pigmentation	0.000308452	0.228164
502	3	95088588	96055532	230	33	Blonde Hair	1.23555e-05	0.242686
502	3	95088588	96055532	230	33	Eye Colour	9.75354e-05	0.311491
502	3	95088588	96055532	230	33	Red Hair	1.27065e-05	0.231571
502	3	95088588	96055532	230	33	Skin Colour	1.02124e-05	0.265409
502	3	95088588	96055532	230	33	Tanning Ability	3.38443e-05	0.0422886
503	3	96055533	97351955	143	36	Skin Pigmentation	0.000121615	0.367979
503	3	96055533	97351955	143	36	Blonde Hair	2.22315e-05	0.133078
503	3	96055533	97351955	143	36	Dark Brown Hair	1.4783e-05	0.202678
503	3	96055533	97351955	143	36	Eye Colour	0.000185473	0.211076
503	3	96055533	97351955	143	36	Tanning Ability	8.74874e-05	0.000132895
504	3	97351956	98212868	257	60	RPE Thickness	4.63782e-05	0.426754
504	3	97351956	98212868	257	60	Dark Brown Hair	4.74814e-05	0.0334795
504	3	97351956	98212868	257	60	Eye Colour	0.000152416	0.295638
504	3	97351956	98212868	257	60	Red Hair	5.4063e-05	0.0200814
504	3	97351956	98212868	257	60	Skin Colour	0.000104438	0.000167367
504	3	97351956	98212868	257	60	Tanning Ability	1.72422e-05	0.229625
505	3	98212869	99045104	200	56	RPE Thickness	0.000334285	0.172368
505	3	98212869	99045104	200	56	Skin Pigmentation	0.00108277	0.0390364
505	3	98212869	99045104	200	56	Dark Brown Hair	7.98668e-06	0.338746
505	3	98212869	99045104	200	56	Eye Colour	0.000297701	0.159483
505	3	98212869	99045104	200	56	Red Hair	4.94139e-05	0.025358
505	3	98212869	99045104	200	56	Skin Colour	8.53027e-05	0.000948748
505	3	98212869	99045104	200	56	Tanning Ability	0.000128908	7.64432e-06
506	3	99045105	100552522	414	77	Blonde Hair	7.82214e-05	0.00423341
506	3	99045105	100552522	414	77	Dark Brown Hair	2.40269e-05	0.180667
506	3	99045105	100552522	414	77	Eye Colour	1.71045e-05	0.459299
506	3	99045105	100552522	414	77	Red Hair	1.8206e-06	0.460626
506	3	99045105	100552522	414	77	Skin Colour	2.38217e-05	0.187771
506	3	99045105	100552522	414	77	Tanning Ability	4.12621e-05	0.0744965
507	3	100552523	101906989	385	84	RPE Thickness	0.00105041	0.0139544
507	3	100552523	101906989	385	84	Skin Pigmentation	0.000208875	0.365614
507	3	100552523	101906989	385	84	Blonde Hair	3.15217e-05	0.123611
507	3	100552523	101906989	385	84	Dark Brown Hair	2.25011e-05	0.207676
507	3	100552523	101906989	385	84	Eye Colour	0.00147979	0.000292274
507	3	100552523	101906989	385	84	Red Hair	4.53725e-05	0.0605242
507	3	100552523	101906989	385	84	Skin Colour	9.09817e-05	0.00236989
507	3	100552523	101906989	385	84	Tanning Ability	0.000118659	0.000213941
508	3	101906990	103450271	317	69	RPE Thickness	0.000225833	0.272161
508	3	101906990	103450271	317	69	Blonde Hair	5.50216e-05	0.0257777
508	3	101906990	103450271	317	69	Dark Brown Hair	4.05383e-05	0.066587
508	3	101906990	103450271	317	69	Eye Colour	0.000781054	0.016179
508	3	101906990	103450271	317	69	Red Hair	6.35699e-05	0.0170858
508	3	101906990	103450271	317	69	Skin Colour	5.58981e-05	0.0230492
508	3	101906990	103450271	317	69	Tanning Ability	4.01882e-05	0.0697157
509	3	103450272	104116563	189	53	RPE Thickness	7.80293e-06	0.465354
509	3	103450272	104116563	189	53	Skin Pigmentation	0.000570255	0.15277
509	3	103450272	104116563	189	53	Dark Brown Hair	7.08589e-06	0.352392
509	3	103450272	104116563	189	53	Eye Colour	0.000171563	0.264989
509	3	103450272	104116563	189	53	Red Hair	1.26401e-05	0.245716
509	3	103450272	104116563	189	53	Skin Colour	4.64797e-05	0.0294669
509	3	103450272	104116563	189	53	Tanning Ability	5.03113e-05	0.0222694
510	3	104116564	104878977	260	56	Blonde Hair	1.0102e-05	0.31711
510	3	104116564	104878977	260	56	Dark Brown Hair	3.49157e-05	0.0738728
510	3	104116564	104878977	260	56	Eye Colour	0.000539114	0.0454538
510	3	104116564	104878977	260	56	Red Hair	1.04028e-05	0.280608
510	3	104116564	104878977	260	56	Skin Colour	3.9624e-05	0.0541365
510	3	104116564	104878977	260	56	Tanning Ability	4.91065e-05	0.0271584
511	3	104878978	106174685	350	94	Skin Pigmentation	0.000931296	0.109262
511	3	104878978	106174685	350	94	Blonde Hair	3.83689e-06	0.422579
511	3	104878978	106174685	350	94	Dark Brown Hair	5.22369e-05	0.0482588
511	3	104878978	106174685	350	94	Eye Colour	0.000454138	0.124321
511	3	104878978	106174685	350	94	Skin Colour	4.26228e-05	0.085139
511	3	104878978	106174685	350	94	Tanning Ability	1.77883e-05	0.26887
512	3	106174686	107736519	407	129	RPE Thickness	0.00149538	0.00579128
512	3	106174686	107736519	407	129	Skin Pigmentation	0.00312261	0.000694815
512	3	106174686	107736519	407	129	Blonde Hair	0.000107914	0.00268459
512	3	106174686	107736519	407	129	Dark Brown Hair	6.73207e-05	0.0348933
512	3	106174686	107736519	407	129	Eye Colour	0.00199351	7.63859e-05
512	3	106174686	107736519	407	129	Red Hair	3.57415e-05	0.137173
512	3	106174686	107736519	407	129	Skin Colour	0.000108559	0.00267893
512	3	106174686	107736519	407	129	Tanning Ability	0.000176931	1.13932e-05
513	3	107736520	108638900	279	68	Blonde Hair	7.88657e-05	0.00306778
513	3	107736520	108638900	279	68	Eye Colour	0.000559268	0.0537948
513	3	107736520	108638900	279	68	Red Hair	5.37573e-05	0.0244198
513	3	107736520	108638900	279	68	Skin Colour	2.61468e-05	0.153956
513	3	107736520	108638900	279	68	Tanning Ability	8.04325e-05	0.00313296
514	3	108638901	109519606	187	50	RPE Thickness	0.000489533	0.0821106
514	3	108638901	109519606	187	50	Eye Colour	0.000296159	0.147982
514	3	108638901	109519606	187	50	Red Hair	3.92194e-05	0.0490091
514	3	108638901	109519606	187	50	Skin Colour	3.94174e-06	0.403915
515	3	109519607	110935508	247	53	Skin Pigmentation	2.96151e-05	0.453293
515	3	109519607	110935508	247	53	Blonde Hair	4.56046e-05	0.0309938
515	3	109519607	110935508	247	53	Dark Brown Hair	3.96501e-06	0.400854
515	3	109519607	110935508	247	53	Eye Colour	0.000169644	0.268252
515	3	109519607	110935508	247	53	Red Hair	3.29325e-05	0.0787111
515	3	109519607	110935508	247	53	Skin Colour	7.21166e-05	0.00296396
515	3	109519607	110935508	247	53	Tanning Ability	4.26292e-05	0.0409797
516	3	110935509	111693782	294	70	Blonde Hair	9.08501e-08	0.454813
516	3	110935509	111693782	294	70	Dark Brown Hair	8.34263e-05	0.00249356
516	3	110935509	111693782	294	70	Eye Colour	0.000320169	0.166845
516	3	110935509	111693782	294	70	Red Hair	1.33711e-05	0.291412
516	3	110935509	111693782	294	70	Tanning Ability	4.28093e-05	0.0600935
517	3	111693783	112408513	266	72	Blonde Hair	1.4969e-05	0.256498
517	3	111693783	112408513	266	72	Eye Colour	0.000293423	0.189407
517	3	111693783	112408513	266	72	Red Hair	4.51518e-05	0.0593758
517	3	111693783	112408513	266	72	Tanning Ability	2.918e-05	0.138144
518	3	112408514	113657665	352	98	RPE Thickness	0.000126217	0.378306
518	3	112408514	113657665	352	98	Skin Pigmentation	0.000105868	0.426389
518	3	112408514	113657665	352	98	Blonde Hair	3.93196e-05	0.112156
518	3	112408514	113657665	352	98	Dark Brown Hair	1.75662e-05	0.267466
518	3	112408514	113657665	352	98	Eye Colour	0.00122198	0.00291914
518	3	112408514	113657665	352	98	Red Hair	9.78201e-06	0.352463
518	3	112408514	113657665	352	98	Skin Colour	4.55222e-05	0.0764726
519	3	113657666	115649909	465	157	RPE Thickness	0.00030649	0.295464
519	3	113657666	115649909	465	157	Skin Pigmentation	0.00253098	0.00726994
519	3	113657666	115649909	465	157	Blonde Hair	9.96812e-05	0.00702605
519	3	113657666	115649909	465	157	Dark Brown Hair	0.000126688	0.0015017
519	3	113657666	115649909	465	157	Eye Colour	0.00283621	1.48087e-06
519	3	113657666	115649909	465	157	Red Hair	0.000223531	3.63987e-07
519	3	113657666	115649909	465	157	Skin Colour	0.000226213	4.82174e-07
520	3	115649910	116498570	316	75	Skin Pigmentation	0.000906383	0.0920978
520	3	115649910	116498570	316	75	Dark Brown Hair	3.74968e-06	0.418573
520	3	115649910	116498570	316	75	Eye Colour	0.000358051	0.151884
520	3	115649910	116498570	316	75	Tanning Ability	1.36454e-05	0.293793
521	3	116498571	117241644	273	93	RPE Thickness	0.000710885	0.0689504
521	3	116498571	117241644	273	93	Skin Pigmentation	0.000131832	0.410989
521	3	116498571	117241644	273	93	Dark Brown Hair	3.0305e-05	0.153816
521	3	116498571	117241644	273	93	Tanning Ability	5.68612e-05	0.0379472
522	3	117241645	118086929	234	64	Dark Brown Hair	5.38409e-07	0.458866
522	3	117241645	118086929	234	64	Skin Colour	3.91421e-05	0.0666005
522	3	117241645	118086929	234	64	Tanning Ability	2.50224e-05	0.158585
523	3	118086930	118903053	263	69	RPE Thickness	2.43088e-05	0.453269
523	3	118086930	118903053	263	69	Blonde Hair	2.40305e-05	0.16158
523	3	118086930	118903053	263	69	Dark Brown Hair	1.81494e-05	0.23118
523	3	118086930	118903053	263	69	Skin Colour	5.405e-05	0.0264159
523	3	118086930	118903053	263	69	Tanning Ability	8.43017e-05	0.00232582
524	3	118903054	119759983	327	73	RPE Thickness	0.000212197	0.288138
524	3	118903054	119759983	327	73	Blonde Hair	4.29794e-05	0.0598032
524	3	118903054	119759983	327	73	Eye Colour	3.98989e-05	0.432245
524	3	118903054	119759983	327	73	Tanning Ability	3.2347e-05	0.11761
525	3	119759984	120574477	206	52	Dark Brown Hair	4.51597e-05	0.0316411
525	3	119759984	120574477	206	52	Eye Colour	0.000188298	0.244312
525	3	119759984	120574477	206	52	Skin Colour	4.43043e-05	0.0339574
526	3	120574478	121362442	139	31	RPE Thickness	0.000156497	0.25985
526	3	120574478	121362442	139	31	Blonde Hair	2.52888e-05	0.0818091
526	3	120574478	121362442	139	31	Dark Brown Hair	1.81394e-06	0.42157
526	3	120574478	121362442	139	31	Eye Colour	0.000127942	0.263522
526	3	120574478	121362442	139	31	Skin Colour	2.60583e-05	0.0768737
527	3	121362443	122340832	329	67	Blonde Hair	5.23552e-05	0.0291431
527	3	121362443	122340832	329	67	Dark Brown Hair	2.94155e-05	0.124681
527	3	121362443	122340832	329	67	Eye Colour	4.73771e-05	0.420405
527	3	121362443	122340832	329	67	Red Hair	1.53669e-05	0.255169
528	3	122340833	123518507	326	92	Skin Pigmentation	0.000368306	0.29562
528	3	122340833	123518507	326	92	Blonde Hair	0.000422152	5.97028e-21
528	3	122340833	123518507	326	92	Dark Brown Hair	0.000386335	5.58402e-19
528	3	122340833	123518507	326	92	Skin Colour	0.000127307	0.000135001
528	3	122340833	123518507	326	92	Tanning Ability	7.33004e-05	0.0126251
529	3	123518508	124823006	445	119	RPE Thickness	0.000183529	0.348833
529	3	123518508	124823006	445	119	Skin Pigmentation	0.00083674	0.158372
529	3	123518508	124823006	445	119	Blonde Hair	0.000127476	0.000561579
529	3	123518508	124823006	445	119	Dark Brown Hair	0.000135587	0.000233481
529	3	123518508	124823006	445	119	Eye Colour	0.00172912	0.000250387
529	3	123518508	124823006	445	119	Skin Colour	7.64644e-05	0.0177378
529	3	123518508	124823006	445	119	Tanning Ability	2.12056e-05	0.259273
530	3	124823007	125475722	178	56	Skin Pigmentation	6.01251e-05	0.433784
530	3	124823007	125475722	178	56	Blonde Hair	6.43455e-05	0.00691443
530	3	124823007	125475722	178	56	Red Hair	2.77366e-05	0.124514
530	3	124823007	125475722	178	56	Skin Colour	3.06491e-05	0.100238
530	3	124823007	125475722	178	56	Tanning Ability	3.54719e-05	0.0740204
531	3	125475723	125992650	122	30	Skin Pigmentation	6.14139e-05	0.408951
531	3	125475723	125992650	122	30	Blonde Hair	1.76793e-05	0.142438
531	3	125475723	125992650	122	30	Dark Brown Hair	1.49358e-05	0.184028
531	3	125475723	125992650	122	30	Red Hair	5.85836e-06	0.336075
531	3	125475723	125992650	122	30	Tanning Ability	1.11096e-05	0.24268
532	3	125992651	127495173	537	149	RPE Thickness	0.00185496	0.00195237
532	3	125992651	127495173	537	149	Skin Pigmentation	0.000413375	0.318713
532	3	125992651	127495173	537	149	Blonde Hair	0.00029986	1.40786e-10
532	3	125992651	127495173	537	149	Dark Brown Hair	0.000271942	2.94566e-09
532	3	125992651	127495173	537	149	Eye Colour	0.00102305	0.0240889
532	3	125992651	127495173	537	149	Red Hair	9.48389e-05	0.0101068
532	3	125992651	127495173	537	149	Skin Colour	0.00011592	0.00268075
532	3	125992651	127495173	537	149	Tanning Ability	0.000101724	0.00699064
533	3	127495174	129091975	345	88	RPE Thickness	0.00181029	0.000263443
533	3	127495174	129091975	345	88	Skin Pigmentation	0.000188033	0.379199
533	3	127495174	129091975	345	88	Blonde Hair	2.94617e-05	0.1556
533	3	127495174	129091975	345	88	Dark Brown Hair	7.52072e-05	0.0091
533	3	127495174	129091975	345	88	Eye Colour	0.000897891	0.0145315
533	3	127495174	129091975	345	88	Red Hair	1.76254e-05	0.284946
533	3	127495174	129091975	345	88	Skin Colour	1.24251e-05	0.320587
533	3	127495174	129091975	345	88	Tanning Ability	4.48067e-05	0.071271
534	3	129091976	130242360	223	58	RPE Thickness	0.00797468	2.45156e-33
534	3	129091976	130242360	223	58	Skin Pigmentation	0.000341117	0.265858
534	3	129091976	130242360	223	58	Blonde Hair	6.33809e-06	0.355186
534	3	129091976	130242360	223	58	Eye Colour	0.00108152	0.0012163
534	3	129091976	130242360	223	58	Red Hair	2.36673e-05	0.162525
534	3	129091976	130242360	223	58	Tanning Ability	2.62723e-05	0.137471
535	3	130242361	131373470	223	58	RPE Thickness	0.000605571	0.0575929
535	3	130242361	131373470	223	58	Skin Pigmentation	0.0002647	0.3077
535	3	130242361	131373470	223	58	Eye Colour	0.00064905	0.025906
535	3	130242361	131373470	223	58	Red Hair	3.45882e-05	0.0725406
535	3	130242361	131373470	223	58	Skin Colour	2.07855e-05	0.185897
535	3	130242361	131373470	223	58	Tanning Ability	9.36598e-07	0.459801
536	3	131373471	132124018	310	73	Blonde Hair	0.00010432	0.000412537
536	3	131373471	132124018	310	73	Eye Colour	0.000101132	0.365014
536	3	131373471	132124018	310	73	Red Hair	2.88217e-05	0.141531
536	3	131373471	132124018	310	73	Skin Colour	3.61329e-05	0.0933142
536	3	131373471	132124018	310	73	Tanning Ability	4.39896e-06	0.413939
537	3	132124019	132925967	266	61	Skin Pigmentation	0.000264667	0.311946
537	3	132124019	132925967	266	61	Red Hair	2.8715e-05	0.124598
537	3	132124019	132925967	266	61	Skin Colour	4.89879e-05	0.0308957
537	3	132124019	132925967	266	61	Tanning Ability	2.2717e-05	0.174159
538	3	132925968	133718493	307	105	Skin Pigmentation	0.000743246	0.170578
538	3	132925968	133718493	307	105	Blonde Hair	9.28312e-05	0.00353562
538	3	132925968	133718493	307	105	Dark Brown Hair	2.79013e-05	0.184812
538	3	132925968	133718493	307	105	Eye Colour	0.00147027	0.000813388
538	3	132925968	133718493	307	105	Red Hair	2.9546e-05	0.133402
538	3	132925968	133718493	307	105	Skin Colour	0.000136083	0.0001195
539	3	133718494	135288394	582	160	RPE Thickness	0.000894687	0.0753628
539	3	133718494	135288394	582	160	Skin Pigmentation	0.00167654	0.0483278
539	3	133718494	135288394	582	160	Blonde Hair	0.000194873	9.6623e-06
539	3	133718494	135288394	582	160	Dark Brown Hair	0.00022317	7.48651e-07
539	3	133718494	135288394	582	160	Eye Colour	0.000585892	0.125865
539	3	133718494	135288394	582	160	Red Hair	9.77739e-05	0.0043646
539	3	133718494	135288394	582	160	Skin Colour	0.000143991	0.000513865
539	3	133718494	135288394	582	160	Tanning Ability	5.98714e-05	0.0713889
540	3	135288395	137372141	464	82	RPE Thickness	0.000450832	0.149447
540	3	135288395	137372141	464	82	Blonde Hair	3.57755e-05	0.102811
540	3	135288395	137372141	464	82	Dark Brown Hair	5.83209e-05	0.0266528
540	3	135288395	137372141	464	82	Red Hair	0.00011834	0.000151384
540	3	135288395	137372141	464	82	Skin Colour	1.96642e-05	0.234434
540	3	135288395	137372141	464	82	Tanning Ability	0.000123853	0.000114918
541	3	137372142	138693846	274	67	RPE Thickness	0.00024209	0.256684
541	3	137372142	138693846	274	67	Skin Pigmentation	0.000308365	0.296371
541	3	137372142	138693846	274	67	Blonde Hair	0.000121624	3.555e-05
541	3	137372142	138693846	274	67	Dark Brown Hair	8.2574e-05	0.00235126
541	3	137372142	138693846	274	67	Eye Colour	0.00052865	0.0621182
541	3	137372142	138693846	274	67	Skin Colour	6.5749e-05	0.010009
541	3	137372142	138693846	274	67	Tanning Ability	3.70592e-05	0.0819108
542	3	138693847	139831267	412	107	RPE Thickness	0.00121424	0.0117907
542	3	138693847	139831267	412	107	Skin Pigmentation	0.00175981	0.0192138
542	3	138693847	139831267	412	107	Blonde Hair	4.84951e-05	0.0672595
542	3	138693847	139831267	412	107	Dark Brown Hair	6.76072e-05	0.0245949
542	3	138693847	139831267	412	107	Eye Colour	0.000871727	0.0242239
542	3	138693847	139831267	412	107	Skin Colour	4.71589e-05	0.0778642
542	3	138693847	139831267	412	107	Tanning Ability	0.000118923	0.000630111
543	3	139831268	141034637	396	119	RPE Thickness	0.00151467	0.00414852
543	3	139831268	141034637	396	119	Skin Pigmentation	0.00140452	0.0535704
543	3	139831268	141034637	396	119	Blonde Hair	0.000180417	5.72982e-06
543	3	139831268	141034637	396	119	Dark Brown Hair	0.000111099	0.00157853
543	3	139831268	141034637	396	119	Eye Colour	0.00125912	0.00449191
543	3	139831268	141034637	396	119	Red Hair	3.40063e-05	0.140171
543	3	139831268	141034637	396	119	Skin Colour	0.000101052	0.00347297
543	3	139831268	141034637	396	119	Tanning Ability	3.95139e-05	0.126673
544	3	141034638	141898978	239	83	RPE Thickness	0.000185667	0.320065
544	3	141034638	141898978	239	83	Skin Pigmentation	0.000341266	0.298928
544	3	141034638	141898978	239	83	Blonde Hair	0.00109323	6.8401e-77
544	3	141034638	141898978	239	83	Dark Brown Hair	0.000726677	4.93103e-45
544	3	141034638	141898978	239	83	Eye Colour	0.00162559	0.000109454
544	3	141034638	141898978	239	83	Red Hair	4.44424e-05	0.0625872
544	3	141034638	141898978	239	83	Skin Colour	0.000328043	5.3183e-16
544	3	141034638	141898978	239	83	Tanning Ability	7.81716e-05	0.00678337
545	3	141898979	142976707	354	83	Skin Pigmentation	0.0010012	0.0824168
545	3	141898979	142976707	354	83	Blonde Hair	3.83819e-05	0.0923606
545	3	141898979	142976707	354	83	Dark Brown Hair	3.00474e-07	0.469772
545	3	141898979	142976707	354	83	Eye Colour	0.00048539	0.0978513
545	3	141898979	142976707	354	83	Red Hair	4.16362e-05	0.0917421
545	3	141898979	142976707	354	83	Skin Colour	5.99766e-06	0.397241
545	3	141898979	142976707	354	83	Tanning Ability	1.04332e-05	0.341189
546	3	142976708	144408821	480	133	RPE Thickness	8.80565e-05	0.421246
546	3	142976708	144408821	480	133	Skin Pigmentation	7.20848e-05	0.451653
546	3	142976708	144408821	480	133	Blonde Hair	0.000133955	0.000363616
546	3	142976708	144408821	480	133	Dark Brown Hair	0.000157516	6.58294e-05
546	3	142976708	144408821	480	133	Eye Colour	0.000997122	0.0228104
546	3	142976708	144408821	480	133	Red Hair	1.2091e-05	0.32739
546	3	142976708	144408821	480	133	Skin Colour	5.92977e-05	0.0559618
546	3	142976708	144408821	480	133	Tanning Ability	4.22168e-05	0.124293
547	3	144408822	145211907	210	44	Skin Pigmentation	0.000957675	0.0403105
547	3	144408822	145211907	210	44	Dark Brown Hair	7.06132e-05	0.00187979
547	3	144408822	145211907	210	44	Eye Colour	0.000440109	0.0608725
547	3	144408822	145211907	210	44	Tanning Ability	1.85007e-05	0.182206
548	3	145211908	145903838	227	63	RPE Thickness	0.00097182	0.0105956
548	3	145211908	145903838	227	63	Skin Pigmentation	0.000702967	0.126651
548	3	145211908	145903838	227	63	Blonde Hair	5.67005e-06	0.400408
548	3	145211908	145903838	227	63	Dark Brown Hair	1.14518e-05	0.301209
548	3	145211908	145903838	227	63	Red Hair	2.78129e-05	0.133168
548	3	145211908	145903838	227	63	Skin Colour	2.5279e-05	0.152934
549	3	145903839	147358243	379	106	RPE Thickness	0.000896577	0.041872
549	3	145903839	147358243	379	106	Skin Pigmentation	0.000703988	0.183586
549	3	145903839	147358243	379	106	Blonde Hair	3.69731e-05	0.123715
549	3	145903839	147358243	379	106	Eye Colour	0.00195541	2.91057e-05
549	3	145903839	147358243	379	106	Red Hair	9.02512e-05	0.00506665
549	3	145903839	147358243	379	106	Skin Colour	0.000142006	7.32667e-05
549	3	145903839	147358243	379	106	Tanning Ability	0.000116352	0.000747619
550	3	147358244	148638308	353	111	Skin Pigmentation	0.00121164	0.0732654
550	3	147358244	148638308	353	111	Blonde Hair	1.52438e-05	0.32316
550	3	147358244	148638308	353	111	Dark Brown Hair	3.07479e-05	0.167275
550	3	147358244	148638308	353	111	Eye Colour	0.000904761	0.0238845
550	3	147358244	148638308	353	111	Red Hair	5.94313e-05	0.0544745
550	3	147358244	148638308	353	111	Skin Colour	0.000101849	0.002594
550	3	147358244	148638308	353	111	Tanning Ability	7.89396e-05	0.0134769
551	3	148638309	149998411	485	152	RPE Thickness	0.000662869	0.132705
551	3	148638309	149998411	485	152	Skin Pigmentation	0.00153262	0.058817
551	3	148638309	149998411	485	152	Blonde Hair	0.000140707	0.000377553
551	3	148638309	149998411	485	152	Dark Brown Hair	3.9222e-05	0.147142
551	3	148638309	149998411	485	152	Eye Colour	0.00162243	0.0015269
551	3	148638309	149998411	485	152	Red Hair	0.000113751	0.00280182
551	3	148638309	149998411	485	152	Skin Colour	0.000276183	2.33161e-09
551	3	148638309	149998411	485	152	Tanning Ability	0.000173859	4.33443e-05
552	3	149998412	151131307	360	110	RPE Thickness	8.44773e-05	0.416301
552	3	149998412	151131307	360	110	Skin Pigmentation	0.00194059	0.0127339
552	3	149998412	151131307	360	110	Blonde Hair	4.47411e-05	0.101891
552	3	149998412	151131307	360	110	Dark Brown Hair	9.24761e-05	0.00472906
552	3	149998412	151131307	360	110	Eye Colour	0.00122112	0.00450621
552	3	149998412	151131307	360	110	Red Hair	9.5713e-05	0.00456212
552	3	149998412	151131307	360	110	Skin Colour	8.01245e-05	0.011707
552	3	149998412	151131307	360	110	Tanning Ability	0.000123106	0.00050401
553	3	151131308	151904021	229	69	RPE Thickness	0.000561866	0.0856501
553	3	151131308	151904021	229	69	Blonde Hair	0.000227375	8.54667e-11
553	3	151131308	151904021	229	69	Dark Brown Hair	6.3938e-05	0.0121599
553	3	151131308	151904021	229	69	Eye Colour	0.000202915	0.259106
553	3	151131308	151904021	229	69	Red Hair	4.43295e-05	0.0443527
553	3	151131308	151904021	229	69	Skin Colour	1.8747e-06	0.448755
553	3	151131308	151904021	229	69	Tanning Ability	3.15768e-05	0.116815
554	3	151904022	153406718	431	121	Skin Pigmentation	0.000458289	0.283478
554	3	151904022	153406718	431	121	Blonde Hair	8.60833e-05	0.0102704
554	3	151904022	153406718	431	121	Dark Brown Hair	0.000223002	5.66606e-08
554	3	151904022	153406718	431	121	Eye Colour	0.00197797	5.2361e-05
554	3	151904022	153406718	431	121	Skin Colour	0.000113187	0.00151536
554	3	151904022	153406718	431	121	Tanning Ability	0.000113277	0.0016109
555	3	153406719	155046423	366	91	RPE Thickness	0.000110564	0.386656
555	3	153406719	155046423	366	91	Skin Pigmentation	0.000285615	0.332986
555	3	153406719	155046423	366	91	Blonde Hair	0.000112583	0.000369274
555	3	153406719	155046423	366	91	Dark Brown Hair	0.000162474	4.11142e-06
555	3	153406719	155046423	366	91	Eye Colour	0.000893473	0.0161302
555	3	153406719	155046423	366	91	Red Hair	3.59295e-05	0.122883
555	3	153406719	155046423	366	91	Skin Colour	2.10533e-05	0.23163
555	3	153406719	155046423	366	91	Tanning Ability	6.24886e-05	0.0256052
556	3	155046424	155928190	219	57	RPE Thickness	0.00128427	0.00120047
556	3	155046424	155928190	219	57	Skin Pigmentation	0.00045432	0.20872
556	3	155046424	155928190	219	57	Blonde Hair	2.45218e-05	0.160245
556	3	155046424	155928190	219	57	Eye Colour	0.000427615	0.0853593
556	3	155046424	155928190	219	57	Red Hair	2.7815e-05	0.123727
556	3	155046424	155928190	219	57	Skin Colour	8.63819e-05	0.000907392
556	3	155046424	155928190	219	57	Tanning Ability	5.45342e-05	0.0181736
557	3	155928191	156795410	261	74	RPE Thickness	0.000415765	0.155823
557	3	155928191	156795410	261	74	Skin Pigmentation	1.36742e-05	0.470034
557	3	155928191	156795410	261	74	Blonde Hair	3.24253e-05	0.118336
557	3	155928191	156795410	261	74	Dark Brown Hair	0.000101004	0.000595999
557	3	155928191	156795410	261	74	Skin Colour	0.000379894	2.20582e-20
557	3	155928191	156795410	261	74	Tanning Ability	0.000373636	9.74733e-20
558	3	156795411	157633700	278	64	Skin Pigmentation	0.00231933	0.000633655
558	3	156795411	157633700	278	64	Blonde Hair	1.3148e-05	0.264639
558	3	156795411	157633700	278	64	Dark Brown Hair	6.64572e-05	0.00811882
558	3	156795411	157633700	278	64	Eye Colour	0.000138456	0.315256
558	3	156795411	157633700	278	64	Red Hair	8.0177e-06	0.345961
558	3	156795411	157633700	278	64	Skin Colour	8.4858e-05	0.00160555
558	3	156795411	157633700	278	64	Tanning Ability	6.94177e-05	0.00685714
559	3	157633701	158460058	186	26	RPE Thickness	4.0469e-05	0.399195
559	3	157633701	158460058	186	26	Skin Pigmentation	0.000146694	0.324612
559	3	157633701	158460058	186	26	Dark Brown Hair	1.92109e-05	0.116021
559	3	157633701	158460058	186	26	Skin Colour	5.7039e-05	0.00186588
559	3	157633701	158460058	186	26	Tanning Ability	1.29292e-05	0.199218
560	3	158460059	159478751	295	76	Eye Colour	0.00039	0.13332
560	3	158460059	159478751	295	76	Red Hair	3.86196e-05	0.082958
560	3	158460059	159478751	295	76	Skin Colour	2.67232e-05	0.161413
560	3	158460059	159478751	295	76	Tanning Ability	9.6425e-05	0.00109797
561	3	159478752	160584961	282	66	RPE Thickness	0.000111551	0.36708
561	3	159478752	160584961	282	66	Skin Pigmentation	0.000218779	0.343962
561	3	159478752	160584961	282	66	Eye Colour	0.000806052	0.0124779
561	3	159478752	160584961	282	66	Skin Colour	5.74263e-05	0.0187905
561	3	159478752	160584961	282	66	Tanning Ability	5.96205e-05	0.0164339
562	3	160584962	161628883	263	50	RPE Thickness	0.000153206	0.306617
562	3	160584962	161628883	263	50	Skin Pigmentation	0.000605424	0.133815
562	3	160584962	161628883	263	50	Blonde Hair	6.07618e-05	0.00822874
562	3	160584962	161628883	263	50	Skin Colour	3.09192e-05	0.0877689
562	3	160584962	161628883	263	50	Tanning Ability	5.70721e-05	0.0109994
563	3	161628884	162622604	304	69	Blonde Hair	2.19207e-05	0.194766
563	3	161628884	162622604	304	69	Dark Brown Hair	5.12662e-06	0.393846
563	3	161628884	162622604	304	69	Red Hair	2.82036e-05	0.119636
563	3	161628884	162622604	304	69	Skin Colour	7.9642e-06	0.359861
563	3	161628884	162622604	304	69	Tanning Ability	1.83328e-05	0.232009
564	3	162622605	163250112	167	19	Skin Pigmentation	0.000584698	0.0544614
564	3	162622605	163250112	167	19	Eye Colour	0.000240948	0.0931291
564	3	162622605	163250112	167	19	Red Hair	1.74684e-05	0.103634
564	3	162622605	163250112	167	19	Tanning Ability	3.09537e-05	0.0245008
565	3	163250113	164037360	208	27	Skin Pigmentation	0.000655899	0.0619479
565	3	163250113	164037360	208	27	Dark Brown Hair	9.89774e-06	0.249314
565	3	163250113	164037360	208	27	Eye Colour	0.000492056	0.0188426
565	3	163250113	164037360	208	27	Tanning Ability	6.2849e-05	0.00105752
566	3	164037361	165054911	212	47	Skin Pigmentation	0.000602173	0.128452
566	3	164037361	165054911	212	47	Eye Colour	0.000250029	0.177149
566	3	164037361	165054911	212	47	Red Hair	2.56286e-05	0.114448
566	3	164037361	165054911	212	47	Skin Colour	2.08389e-06	0.434255
566	3	164037361	165054911	212	47	Tanning Ability	5.38568e-05	0.0128081
567	3	165054912	165936511	187	48	Skin Pigmentation	0.0006407	0.117765
567	3	165054912	165936511	187	48	Blonde Hair	5.40169e-05	0.0129847
567	3	165054912	165936511	187	48	Dark Brown Hair	4.75254e-05	0.0222345
567	3	165054912	165936511	187	48	Eye Colour	0.000128777	0.30231
567	3	165054912	165936511	187	48	Red Hair	2.36302e-05	0.155739
567	3	165054912	165936511	187	48	Skin Colour	1.12161e-05	0.284519
567	3	165054912	165936511	187	48	Tanning Ability	2.02381e-05	0.172718
568	3	165936512	167118893	298	54	Blonde Hair	1.47297e-05	0.241279
568	3	165936512	167118893	298	54	Dark Brown Hair	9.60543e-07	0.453352
568	3	165936512	167118893	298	54	Eye Colour	0.000197857	0.239857
568	3	165936512	167118893	298	54	Red Hair	2.98121e-05	0.102879
568	3	165936512	167118893	298	54	Skin Colour	4.67037e-05	0.0298928
568	3	165936512	167118893	298	54	Tanning Ability	8.27167e-05	0.00116016
569	3	167118894	168972662	505	119	Blonde Hair	5.19943e-07	0.48112
569	3	167118894	168972662	505	119	Dark Brown Hair	2.76108e-06	0.444146
569	3	167118894	168972662	505	119	Eye Colour	0.000495338	0.131062
569	3	167118894	168972662	505	119	Skin Colour	7.78528e-05	0.0162864
569	3	167118894	168972662	505	119	Tanning Ability	0.000110309	0.00188608
570	3	168972663	170174578	330	96	RPE Thickness	0.000227099	0.301403
570	3	168972663	170174578	330	96	Dark Brown Hair	9.5992e-05	0.00240317
570	3	168972663	170174578	330	96	Eye Colour	1.27573e-05	0.46808
570	3	168972663	170174578	330	96	Red Hair	3.89972e-05	0.110509
570	3	168972663	170174578	330	96	Skin Colour	7.39512e-05	0.0128059
570	3	168972663	170174578	330	96	Tanning Ability	0.000125656	0.000213828
571	3	170174579	171134849	341	105	RPE Thickness	0.000454259	0.175287
571	3	170174579	171134849	341	105	Skin Pigmentation	0.0010309	0.0995381
571	3	170174579	171134849	341	105	Blonde Hair	0.00018362	1.21612e-06
571	3	170174579	171134849	341	105	Dark Brown Hair	0.00020295	1.45846e-07
571	3	170174579	171134849	341	105	Tanning Ability	4.33017e-05	0.0943173
572	3	171134850	172004760	290	89	Skin Pigmentation	0.00126601	0.0479559
572	3	171134850	172004760	290	89	Blonde Hair	9.09101e-05	0.00276684
572	3	171134850	172004760	290	89	Dark Brown Hair	1.20684e-05	0.321951
572	3	171134850	172004760	290	89	Eye Colour	0.000629442	0.0579861
572	3	171134850	172004760	290	89	Skin Colour	5.73811e-05	0.0331403
572	3	171134850	172004760	290	89	Tanning Ability	8.45169e-05	0.00506686
573	3	172004761	173415591	370	127	RPE Thickness	0.000674947	0.109295
573	3	172004761	173415591	370	127	Skin Pigmentation	0.00225454	0.00803822
573	3	172004761	173415591	370	127	Blonde Hair	3.27658e-05	0.175284
573	3	172004761	173415591	370	127	Eye Colour	0.0020626	5.64651e-05
573	3	172004761	173415591	370	127	Red Hair	0.000107869	0.0026783
573	3	172004761	173415591	370	127	Skin Colour	0.00015532	6.26372e-05
573	3	172004761	173415591	370	127	Tanning Ability	0.000294491	3.9875e-11
574	3	173415592	174684707	425	123	RPE Thickness	0.000510366	0.16727
574	3	173415592	174684707	425	123	Skin Pigmentation	0.00233986	0.0058329
574	3	173415592	174684707	425	123	Dark Brown Hair	2.90368e-05	0.190923
574	3	173415592	174684707	425	123	Eye Colour	0.00141757	0.00208414
574	3	173415592	174684707	425	123	Red Hair	1.13857e-05	0.398848
575	3	174684708	175671424	391	122	RPE Thickness	0.000348277	0.247583
575	3	174684708	175671424	391	122	Skin Pigmentation	5.6308e-06	0.480498
575	3	174684708	175671424	391	122	Blonde Hair	0.000145838	8.64061e-05
575	3	174684708	175671424	391	122	Dark Brown Hair	5.91969e-06	0.408359
575	3	174684708	175671424	391	122	Eye Colour	0.000716446	0.0615644
575	3	174684708	175671424	391	122	Red Hair	5.46659e-05	0.0510592
575	3	174684708	175671424	391	122	Skin Colour	3.65581e-05	0.144775
575	3	174684708	175671424	391	122	Tanning Ability	0.000111424	0.00190388
576	3	175671425	176931163	344	89	RPE Thickness	0.000146064	0.35661
576	3	175671425	176931163	344	89	Blonde Hair	7.46776e-05	0.00992248
576	3	175671425	176931163	344	89	Dark Brown Hair	6.07976e-05	0.0257958
576	3	175671425	176931163	344	89	Eye Colour	0.000982007	0.00916618
576	3	175671425	176931163	344	89	Skin Colour	2.06261e-05	0.233427
576	3	175671425	176931163	344	89	Tanning Ability	5.60024e-05	0.0372115
577	3	176931164	178110322	313	116	Blonde Hair	0.00011336	0.00121941
577	3	176931164	178110322	313	116	Dark Brown Hair	6.5987e-05	0.0295944
577	3	176931164	178110322	313	116	Eye Colour	1.8615e-05	0.465569
577	3	176931164	178110322	313	116	Red Hair	6.36631e-05	0.0370033
577	3	176931164	178110322	313	116	Skin Colour	6.48254e-05	0.0335704
577	3	176931164	178110322	313	116	Tanning Ability	0.000145192	0.000100585
578	3	178110323	179372165	403	100	Skin Pigmentation	0.000981056	0.104793
578	3	178110323	179372165	403	100	Blonde Hair	3.01841e-05	0.166909
578	3	178110323	179372165	403	100	Dark Brown Hair	1.69562e-06	0.450838
578	3	178110323	179372165	403	100	Eye Colour	0.000128001	0.359621
578	3	178110323	179372165	403	100	Skin Colour	8.04662e-05	0.00898636
578	3	178110323	179372165	403	100	Tanning Ability	5.39206e-05	0.0505139
579	3	179372166	181424323	400	102	Skin Pigmentation	0.00229572	0.00372395
579	3	179372166	181424323	400	102	Blonde Hair	2.3317e-06	0.422503
579	3	179372166	181424323	400	102	Dark Brown Hair	7.74285e-05	0.0118896
579	3	179372166	181424323	400	102	Eye Colour	0.00019474	0.303424
579	3	179372166	181424323	400	102	Red Hair	3.31106e-05	0.139952
579	3	179372166	181424323	400	102	Skin Colour	0.000109823	0.00101287
579	3	179372166	181424323	400	102	Tanning Ability	4.90699e-05	0.0677928
580	3	181424324	183203155	374	127	RPE Thickness	0.00119147	0.0192067
580	3	181424324	183203155	374	127	Skin Pigmentation	0.00244537	0.00481012
580	3	181424324	183203155	374	127	Blonde Hair	0.000150407	8.90561e-05
580	3	181424324	183203155	374	127	Dark Brown Hair	0.000248273	6.3451e-09
580	3	181424324	183203155	374	127	Eye Colour	0.0016766	0.000569028
580	3	181424324	183203155	374	127	Red Hair	5.43857e-05	0.0536056
580	3	181424324	183203155	374	127	Skin Colour	0.000337608	1.47877e-13
580	3	181424324	183203155	374	127	Tanning Ability	3.08659e-05	0.188631
581	3	183203156	184524268	412	148	RPE Thickness	0.00085715	0.0762367
581	3	183203156	184524268	412	148	Skin Pigmentation	0.00180929	0.032509
581	3	183203156	184524268	412	148	Blonde Hair	0.000249168	2.71149e-08
581	3	183203156	184524268	412	148	Dark Brown Hair	0.000159819	9.80851e-05
581	3	183203156	184524268	412	148	Eye Colour	0.000425125	0.191734
581	3	183203156	184524268	412	148	Red Hair	4.10504e-05	0.143562
581	3	183203156	184524268	412	148	Skin Colour	8.82833e-05	0.0145053
581	3	183203156	184524268	412	148	Tanning Ability	0.00015298	0.00019564
582	3	184524269	185709996	337	84	RPE Thickness	0.000440332	0.157267
582	3	184524269	185709996	337	84	Blonde Hair	0.000115577	0.000286097
582	3	184524269	185709996	337	84	Dark Brown Hair	8.66004e-05	0.00336975
582	3	184524269	185709996	337	84	Eye Colour	7.94221e-06	0.470985
582	3	184524269	185709996	337	84	Skin Colour	2.277e-05	0.206892
582	3	184524269	185709996	337	84	Tanning Ability	4.73103e-05	0.0580293
583	3	185709997	186602045	277	115	RPE Thickness	0.00106855	0.0251518
583	3	185709997	186602045	277	115	Skin Pigmentation	0.000136724	0.4175
583	3	185709997	186602045	277	115	Blonde Hair	0.000119001	0.000948219
583	3	185709997	186602045	277	115	Dark Brown Hair	8.63163e-05	0.00832946
583	3	185709997	186602045	277	115	Eye Colour	0.00118287	0.00742015
583	3	185709997	186602045	277	115	Red Hair	7.26078e-05	0.0172795
583	3	185709997	186602045	277	115	Skin Colour	0.000102954	0.00269853
584	3	186602046	187939199	547	191	RPE Thickness	0.00122764	0.0376248
584	3	186602046	187939199	547	191	Skin Pigmentation	0.00376631	0.000632873
584	3	186602046	187939199	547	191	Blonde Hair	0.000157902	0.000456023
584	3	186602046	187939199	547	191	Dark Brown Hair	0.000256531	1.77826e-07
584	3	186602046	187939199	547	191	Eye Colour	0.00371187	1.8156e-08
584	3	186602046	187939199	547	191	Red Hair	0.000124126	0.00412806
584	3	186602046	187939199	547	191	Skin Colour	0.000346947	2.73331e-11
584	3	186602046	187939199	547	191	Tanning Ability	0.000287584	1.31952e-08
585	3	187939200	189451805	464	163	RPE Thickness	0.00299731	1.05347e-05
585	3	187939200	189451805	464	163	Skin Pigmentation	0.00135353	0.0883805
585	3	187939200	189451805	464	163	Blonde Hair	0.000328684	2.90305e-11
585	3	187939200	189451805	464	163	Dark Brown Hair	0.000205695	4.51889e-06
585	3	187939200	189451805	464	163	Eye Colour	0.00193853	0.000466824
585	3	187939200	189451805	464	163	Red Hair	8.93376e-05	0.0149006
585	3	187939200	189451805	464	163	Skin Colour	0.0002359	2.73597e-07
585	3	187939200	189451805	464	163	Tanning Ability	0.000149425	0.000413439
586	3	189451806	190591293	433	136	RPE Thickness	0.000237205	0.32384
586	3	189451806	190591293	433	136	Skin Pigmentation	0.00327245	0.000551711
586	3	189451806	190591293	433	136	Blonde Hair	0.000220903	2.19479e-07
586	3	189451806	190591293	433	136	Dark Brown Hair	0.000174765	1.68464e-05
586	3	189451806	190591293	433	136	Eye Colour	0.000330573	0.234766
586	3	189451806	190591293	433	136	Skin Colour	0.000124325	0.00105284
586	3	189451806	190591293	433	136	Tanning Ability	0.000135414	0.000496889
587	3	190591294	191229357	214	62	RPE Thickness	0.000719231	0.0373029
587	3	190591294	191229357	214	62	Skin Pigmentation	0.000292295	0.298091
587	3	190591294	191229357	214	62	Blonde Hair	3.79775e-06	0.429815
587	3	190591294	191229357	214	62	Dark Brown Hair	2.82059e-05	0.123346
587	3	190591294	191229357	214	62	Skin Colour	1.26471e-05	0.287903
587	3	190591294	191229357	214	62	Tanning Ability	5.09405e-05	0.0282812
588	3	191229358	192049688	270	78	Skin Pigmentation	0.00117312	0.049915
588	3	191229358	192049688	270	78	Dark Brown Hair	5.24436e-06	0.400672
588	3	191229358	192049688	270	78	Eye Colour	0.000766848	0.0223711
588	3	191229358	192049688	270	78	Red Hair	9.00895e-06	0.352137
588	3	191229358	192049688	270	78	Skin Colour	5.43987e-05	0.0320898
589	3	192049689	193122090	312	96	RPE Thickness	0.00051842	0.136195
589	3	192049689	193122090	312	96	Skin Pigmentation	0.000671325	0.182901
589	3	192049689	193122090	312	96	Blonde Hair	8.34738e-08	0.459227
589	3	192049689	193122090	312	96	Eye Colour	0.000406891	0.155132
589	3	192049689	193122090	312	96	Skin Colour	1.65522e-05	0.282271
589	3	192049689	193122090	312	96	Tanning Ability	3.06261e-05	0.159117
590	3	193122091	194217140	332	120	RPE Thickness	0.00102286	0.0323679
590	3	193122091	194217140	332	120	Skin Pigmentation	0.000118058	0.427781
590	3	193122091	194217140	332	120	Blonde Hair	0.00011742	0.000975758
590	3	193122091	194217140	332	120	Dark Brown Hair	0.000102866	0.00314669
590	3	193122091	194217140	332	120	Eye Colour	0.000874563	0.0332601
590	3	193122091	194217140	332	120	Red Hair	0.000129759	0.000547483
590	3	193122091	194217140	332	120	Skin Colour	4.22584e-05	0.111356
590	3	193122091	194217140	332	120	Tanning Ability	7.77133e-05	0.0173868
591	3	194217141	195196789	281	109	Skin Pigmentation	0.00107911	0.0939854
591	3	194217141	195196789	281	109	Blonde Hair	1.54792e-06	0.455861
591	3	194217141	195196789	281	109	Dark Brown Hair	8.82001e-06	0.37001
591	3	194217141	195196789	281	109	Eye Colour	0.00045394	0.144909
591	3	194217141	195196789	281	109	Red Hair	2.35864e-05	0.247937
591	3	194217141	195196789	281	109	Skin Colour	4.77005e-05	0.0774112
591	3	194217141	195196789	281	109	Tanning Ability	7.21759e-05	0.0198564
592	3	195196790	195710290	40	26	RPE Thickness	0.000107154	0.303673
592	3	195196790	195710290	40	26	Skin Pigmentation	0.000133629	0.335964
592	3	195196790	195710290	40	26	Blonde Hair	6.39995e-05	0.000796265
592	3	195196790	195710290	40	26	Dark Brown Hair	1.20128e-05	0.210575
592	3	195196790	195710290	40	26	Eye Colour	0.000516227	0.0183802
592	3	195196790	195710290	40	26	Red Hair	6.44428e-06	0.326237
592	3	195196790	195710290	40	26	Skin Colour	3.28858e-06	0.383918
592	3	195196790	195710290	40	26	Tanning Ability	4.11408e-05	0.013306
593	3	195710291	196383152	168	69	RPE Thickness	0.000226529	0.271616
593	3	195710291	196383152	168	69	Blonde Hair	4.03651e-05	0.0596244
593	3	195710291	196383152	168	69	Dark Brown Hair	2.53133e-05	0.160389
593	3	195710291	196383152	168	69	Eye Colour	0.000236224	0.23701
593	3	195710291	196383152	168	69	Red Hair	3.95537e-06	0.395668
593	3	195710291	196383152	168	69	Skin Colour	4.85692e-05	0.0390624
594	3	196383153	197147990	258	72	RPE Thickness	2.70677e-05	0.451582
594	3	196383153	197147990	258	72	Skin Pigmentation	9.68589e-06	0.472048
594	3	196383153	197147990	258	72	Blonde Hair	2.21943e-05	0.189355
594	3	196383153	197147990	258	72	Dark Brown Hair	7.21143e-05	0.00689692
594	3	196383153	197147990	258	72	Eye Colour	0.000876218	0.0108534
594	3	196383153	197147990	258	72	Skin Colour	2.64335e-05	0.157844
594	3	196383153	197147990	258	72	Tanning Ability	5.95801e-05	0.0197545
595	3	197147991	197962380	149	55	RPE Thickness	0.00105777	0.00451671
595	3	197147991	197962380	149	55	Skin Pigmentation	0.00058599	0.150954
595	3	197147991	197962380	149	55	Blonde Hair	3.60077e-05	0.0647429
595	3	197147991	197962380	149	55	Dark Brown Hair	8.91035e-05	0.000614094
595	3	197147991	197962380	149	55	Eye Colour	0.000544152	0.0482598
595	3	197147991	197962380	149	55	Skin Colour	6.47418e-06	0.367498
595	3	197147991	197962380	149	55	Tanning Ability	6.92191e-05	0.00460583
596	4	10227	812415	148	43	RPE Thickness	0.000106096	0.344085
596	4	10227	812415	148	43	Skin Pigmentation	0.000506073	0.155618
596	4	10227	812415	148	43	Blonde Hair	2.10338e-05	0.154492
596	4	10227	812415	148	43	Dark Brown Hair	4.15902e-05	0.0301189
596	4	10227	812415	148	43	Red Hair	3.11089e-06	0.417438
596	4	10227	812415	148	43	Skin Colour	3.09968e-05	0.073973
596	4	10227	812415	148	43	Tanning Ability	2.72511e-05	0.0994917
597	4	812416	1529267	175	51	RPE Thickness	9.97275e-05	0.362531
597	4	812416	1529267	175	51	Skin Pigmentation	0.000448898	0.199243
597	4	812416	1529267	175	51	Blonde Hair	8.49138e-05	0.000710883
597	4	812416	1529267	175	51	Dark Brown Hair	4.90229e-05	0.0207895
597	4	812416	1529267	175	51	Red Hair	2.59257e-05	0.118759
597	4	812416	1529267	175	51	Skin Colour	6.40286e-05	0.00579884
597	4	812416	1529267	175	51	Tanning Ability	8.08616e-05	0.00114509
598	4	1529268	2468935	138	56	RPE Thickness	0.000514549	0.0830697
598	4	1529268	2468935	138	56	Skin Pigmentation	0.000157609	0.369738
598	4	1529268	2468935	138	56	Blonde Hair	6.46629e-05	0.00748205
598	4	1529268	2468935	138	56	Dark Brown Hair	8.73396e-05	0.000747016
598	4	1529268	2468935	138	56	Eye Colour	0.000431697	0.0887035
598	4	1529268	2468935	138	56	Skin Colour	0.000119665	2.064e-05
598	4	1529268	2468935	138	56	Tanning Ability	4.65207e-05	0.0332079
599	4	2468936	3549229	189	74	Dark Brown Hair	0.000122827	6.55852e-05
599	4	2468936	3549229	189	74	Eye Colour	0.000179736	0.29023
599	4	2468936	3549229	189	74	Red Hair	1.92051e-05	0.211299
599	4	2468936	3549229	189	74	Skin Colour	0.000130726	2.90875e-05
599	4	2468936	3549229	189	74	Tanning Ability	7.81625e-05	0.00491265
600	4	3549230	4266178	38	26	Blonde Hair	4.01398e-05	0.0164275
600	4	3549230	4266178	38	26	Dark Brown Hair	2.09377e-05	0.101625
601	4	4266179	5051834	368	132	RPE Thickness	0.00241103	6.84941e-05
601	4	4266179	5051834	368	132	Skin Pigmentation	0.00382616	7.69716e-05
601	4	4266179	5051834	368	132	Blonde Hair	0.000309495	3.06194e-12
601	4	4266179	5051834	368	132	Dark Brown Hair	0.000292385	7.70013e-11
601	4	4266179	5051834	368	132	Eye Colour	0.000692839	0.0738791
601	4	4266179	5051834	368	132	Red Hair	3.99006e-06	0.383543
601	4	4266179	5051834	368	132	Skin Colour	0.000373786	2.71979e-15
601	4	4266179	5051834	368	132	Tanning Ability	0.000330401	9.27668e-13
602	4	5051835	5972709	400	158	RPE Thickness	0.000875719	0.0782722
602	4	5051835	5972709	400	158	Skin Pigmentation	0.000429346	0.317765
602	4	5051835	5972709	400	158	Blonde Hair	0.000229114	2.32545e-07
602	4	5051835	5972709	400	158	Dark Brown Hair	0.000109146	0.00519135
602	4	5051835	5972709	400	158	Eye Colour	0.00115458	0.0176972
602	4	5051835	5972709	400	158	Red Hair	2.54465e-05	0.244109
602	4	5051835	5972709	400	158	Skin Colour	0.000143191	0.000513442
602	4	5051835	5972709	400	158	Tanning Ability	4.13051e-05	0.148203
603	4	5972710	7135819	430	186	RPE Thickness	0.000983507	0.0714717
603	4	5972710	7135819	430	186	Skin Pigmentation	0.00130022	0.110503
603	4	5972710	7135819	430	186	Blonde Hair	0.000142003	0.00154178
603	4	5972710	7135819	430	186	Dark Brown Hair	0.000228451	1.8902e-06
603	4	5972710	7135819	430	186	Eye Colour	0.00386203	8.81989e-09
603	4	5972710	7135819	430	186	Red Hair	8.33574e-06	0.426447
603	4	5972710	7135819	430	186	Skin Colour	4.18877e-05	0.161685
603	4	5972710	7135819	430	186	Tanning Ability	0.000202199	1.69187e-05
604	4	7135820	7726034	327	161	RPE Thickness	0.00236161	0.000262542
604	4	7135820	7726034	327	161	Skin Pigmentation	0.00267624	0.00549192
604	4	7135820	7726034	327	161	Blonde Hair	4.04306e-06	0.448813
604	4	7135820	7726034	327	161	Dark Brown Hair	0.000125693	0.00172095
604	4	7135820	7726034	327	161	Eye Colour	0.00225559	9.30469e-05
604	4	7135820	7726034	327	161	Red Hair	2.89304e-05	0.223035
604	4	7135820	7726034	327	161	Skin Colour	0.000124421	0.00202529
604	4	7135820	7726034	327	161	Tanning Ability	1.85489e-05	0.310565
605	4	7726035	8309826	292	131	RPE Thickness	0.00178194	0.00167524
605	4	7726035	8309826	292	131	Skin Pigmentation	0.000549263	0.257909
605	4	7726035	8309826	292	131	Dark Brown Hair	7.63543e-05	0.0230793
605	4	7726035	8309826	292	131	Tanning Ability	2.56041e-05	0.231859
606	4	8309827	8882616	148	58	Skin Pigmentation	0.000743925	0.106353
606	4	8309827	8882616	148	58	Eye Colour	0.00081644	0.00935543
606	4	8309827	8882616	148	58	Skin Colour	3.73258e-05	0.0666427
606	4	8309827	8882616	148	58	Tanning Ability	3.58567e-05	0.0751227
607	4	8882617	9482867	2	2	Skin Pigmentation	9.34908e-05	0.155163
607	4	8882617	9482867	2	2	Blonde Hair	2.3801e-05	0.00186388
607	4	8882617	9482867	2	2	Dark Brown Hair	2.5703e-06	0.207633
607	4	8882617	9482867	2	2	Eye Colour	2.87819e-06	0.352668
607	4	8882617	9482867	2	2	Skin Colour	2.04886e-06	0.231151
608	4	9482868	9916156	60	16	RPE Thickness	4.27583e-05	0.368806
608	4	9482868	9916156	60	16	Skin Pigmentation	0.000311136	0.151655
608	4	9482868	9916156	60	16	Dark Brown Hair	1.39632e-05	0.132281
608	4	9482868	9916156	60	16	Eye Colour	0.000456432	0.00970021
608	4	9482868	9916156	60	16	Skin Colour	2.02534e-05	0.0665964
608	4	9482868	9916156	60	16	Tanning Ability	2.1366e-05	0.0597041
609	4	9916157	10370666	263	40	RPE Thickness	0.000349914	0.126802
609	4	9916157	10370666	263	40	Blonde Hair	5.79469e-05	0.00717136
609	4	9916157	10370666	263	40	Dark Brown Hair	4.40676e-05	0.0208605
609	4	9916157	10370666	263	40	Eye Colour	0.000813989	0.00317099
609	4	9916157	10370666	263	40	Skin Colour	2.09761e-05	0.143953
609	4	9916157	10370666	263	40	Tanning Ability	6.05381e-05	0.00447872
610	4	10370667	11050119	308	82	RPE Thickness	0.000132287	0.362497
610	4	10370667	11050119	308	82	Skin Pigmentation	0.000423457	0.260272
610	4	10370667	11050119	308	82	Blonde Hair	9.76467e-05	0.00127326
610	4	10370667	11050119	308	82	Dark Brown Hair	2.0238e-05	0.224975
610	4	10370667	11050119	308	82	Eye Colour	0.000445103	0.113724
610	4	10370667	11050119	308	82	Red Hair	3.44177e-05	0.104736
610	4	10370667	11050119	308	82	Skin Colour	1.75703e-05	0.256273
610	4	10370667	11050119	308	82	Tanning Ability	0.000109063	0.000470523
611	4	11050120	12209028	447	132	RPE Thickness	0.000214195	0.336045
611	4	11050120	12209028	447	132	Skin Pigmentation	0.00100121	0.130115
611	4	11050120	12209028	447	132	Blonde Hair	7.71787e-05	0.019148
611	4	11050120	12209028	447	132	Dark Brown Hair	0.000118957	0.00128811
611	4	11050120	12209028	447	132	Eye Colour	0.00269605	5.56367e-07
611	4	11050120	12209028	447	132	Red Hair	2.74507e-05	0.209154
611	4	11050120	12209028	447	132	Skin Colour	6.38582e-05	0.0439094
611	4	11050120	12209028	447	132	Tanning Ability	8.24686e-05	0.0162067
612	4	12209029	13127576	359	93	RPE Thickness	0.00125738	0.00669742
612	4	12209029	13127576	359	93	Blonde Hair	7.39291e-06	0.360655
612	4	12209029	13127576	359	93	Dark Brown Hair	9.0692e-05	0.00336374
612	4	12209029	13127576	359	93	Eye Colour	0.000869797	0.0188611
612	4	12209029	13127576	359	93	Red Hair	1.85632e-05	0.254674
612	4	12209029	13127576	359	93	Skin Colour	2.37891e-05	0.208707
612	4	12209029	13127576	359	93	Tanning Ability	5.62951e-08	0.479763
613	4	13127577	14395886	427	137	RPE Thickness	0.00118312	0.0232313
613	4	13127577	14395886	427	137	Skin Pigmentation	0.000352545	0.335187
613	4	13127577	14395886	427	137	Blonde Hair	8.80718e-05	0.00760663
613	4	13127577	14395886	427	137	Dark Brown Hair	2.5826e-05	0.225762
613	4	13127577	14395886	427	137	Eye Colour	0.00150096	0.0020019
613	4	13127577	14395886	427	137	Red Hair	0.000101573	0.00425795
613	4	13127577	14395886	427	137	Skin Colour	9.61237e-05	0.00741804
613	4	13127577	14395886	427	137	Tanning Ability	6.51635e-05	0.0447332
614	4	14395887	14967147	237	70	RPE Thickness	0.000756464	0.0381687
614	4	14395887	14967147	237	70	Blonde Hair	8.76563e-05	0.00174541
614	4	14395887	14967147	237	70	Dark Brown Hair	4.03163e-05	0.0684811
614	4	14395887	14967147	237	70	Eye Colour	0.000399261	0.122166
614	4	14395887	14967147	237	70	Red Hair	6.5814e-06	0.420021
614	4	14395887	14967147	237	70	Skin Colour	0.000115401	0.000109927
614	4	14395887	14967147	237	70	Tanning Ability	4.82161e-05	0.0420429
615	4	14967148	15910801	289	84	RPE Thickness	0.000218771	0.295706
615	4	14967148	15910801	289	84	Skin Pigmentation	0.000702209	0.15816
615	4	14967148	15910801	289	84	Blonde Hair	5.9362e-05	0.0211446
615	4	14967148	15910801	289	84	Red Hair	9.28814e-06	0.319287
615	4	14967148	15910801	289	84	Skin Colour	9.49317e-05	0.0016947
615	4	14967148	15910801	289	84	Tanning Ability	0.000110984	0.000438013
616	4	15910802	17290236	528	170	RPE Thickness	0.00115964	0.037714
616	4	15910802	17290236	528	170	Skin Pigmentation	0.00391671	0.000232524
616	4	15910802	17290236	528	170	Blonde Hair	0.000217137	3.13186e-06
616	4	15910802	17290236	528	170	Dark Brown Hair	0.000179005	5.35214e-05
616	4	15910802	17290236	528	170	Eye Colour	0.00116062	0.0186058
616	4	15910802	17290236	528	170	Red Hair	0.00014452	0.000563525
616	4	15910802	17290236	528	170	Skin Colour	0.000158676	0.00023889
616	4	15910802	17290236	528	170	Tanning Ability	0.000119644	0.00353722
617	4	17290237	18753263	389	101	Blonde Hair	5.30001e-05	0.0520725
617	4	17290237	18753263	389	101	Eye Colour	0.000737518	0.0416926
617	4	17290237	18753263	389	101	Red Hair	2.95304e-06	0.430222
617	4	17290237	18753263	389	101	Skin Colour	8.85927e-05	0.00513863
617	4	17290237	18753263	389	101	Tanning Ability	7.23044e-05	0.0167152
618	4	18753264	20086838	318	78	Skin Pigmentation	0.000214801	0.357691
618	4	18753264	20086838	318	78	Blonde Hair	5.08872e-05	0.0397377
618	4	18753264	20086838	318	78	Eye Colour	0.000941779	0.00815348
618	4	18753264	20086838	318	78	Red Hair	5.35807e-05	0.0197071
619	4	20086839	21416380	502	152	RPE Thickness	0.000664067	0.132304
619	4	20086839	21416380	502	152	Skin Pigmentation	0.00509	2.18312e-06
619	4	20086839	21416380	502	152	Blonde Hair	5.41345e-05	0.0800061
619	4	20086839	21416380	502	152	Dark Brown Hair	0.000194682	6.17037e-06
619	4	20086839	21416380	502	152	Eye Colour	0.000396379	0.207481
619	4	20086839	21416380	502	152	Red Hair	3.88801e-05	0.131383
619	4	20086839	21416380	502	152	Skin Colour	5.89225e-05	0.0682678
619	4	20086839	21416380	502	152	Tanning Ability	0.000255189	2.53907e-08
620	4	21416381	22835185	444	109	RPE Thickness	0.000831843	0.0552531
620	4	21416381	22835185	444	109	Skin Pigmentation	0.00127419	0.0626934
620	4	21416381	22835185	444	109	Blonde Hair	1.98994e-05	0.266325
620	4	21416381	22835185	444	109	Dark Brown Hair	6.54059e-05	0.0280518
620	4	21416381	22835185	444	109	Eye Colour	0.000530116	0.107002
620	4	21416381	22835185	444	109	Red Hair	4.50294e-05	0.0722918
620	4	21416381	22835185	444	109	Skin Colour	4.25716e-05	0.0998901
620	4	21416381	22835185	444	109	Tanning Ability	6.24219e-05	0.0356167
621	4	22835186	23858350	234	76	RPE Thickness	0.000135713	0.354575
621	4	22835186	23858350	234	76	Skin Pigmentation	0.00111522	0.0558733
621	4	22835186	23858350	234	76	Dark Brown Hair	4.80756e-06	0.40334
621	4	22835186	23858350	234	76	Red Hair	1.26893e-05	0.308557
621	4	22835186	23858350	234	76	Tanning Ability	5.49053e-06	0.400444
622	4	23858351	24764724	323	124	RPE Thickness	0.00118909	0.0184041
622	4	23858351	24764724	323	124	Blonde Hair	6.5936e-05	0.0297068
622	4	23858351	24764724	323	124	Dark Brown Hair	5.5345e-05	0.0586773
622	4	23858351	24764724	323	124	Eye Colour	0.000111589	0.38703
622	4	23858351	24764724	323	124	Red Hair	3.23445e-05	0.151988
622	4	23858351	24764724	323	124	Skin Colour	2.6312e-05	0.218646
623	4	24764725	25832018	396	138	Skin Pigmentation	0.00167235	0.0383247
623	4	24764725	25832018	396	138	Blonde Hair	6.62005e-05	0.0371133
623	4	24764725	25832018	396	138	Dark Brown Hair	0.000132978	0.000590175
623	4	24764725	25832018	396	138	Eye Colour	0.002063	8.86765e-05
623	4	24764725	25832018	396	138	Red Hair	0.000192869	3.32421e-06
623	4	24764725	25832018	396	138	Skin Colour	7.03156e-05	0.0337447
624	4	25832019	27385580	477	158	RPE Thickness	0.000534793	0.18517
624	4	25832019	27385580	477	158	Blonde Hair	6.11656e-05	0.0657353
624	4	25832019	27385580	477	158	Dark Brown Hair	1.11772e-05	0.373761
624	4	25832019	27385580	477	158	Eye Colour	0.00103775	0.0266614
624	4	25832019	27385580	477	158	Red Hair	0.000103555	0.00786627
624	4	25832019	27385580	477	158	Skin Colour	8.8089e-05	0.01706
624	4	25832019	27385580	477	158	Tanning Ability	2.84595e-05	0.229968
1	1	10539	1376204	36	18	Skin Pigmentation	0.000572994	0.0537662
1	1	10539	1376204	36	18	Blonde Hair	5.73139e-05	0.000425656
1	1	10539	1376204	36	18	Dark Brown Hair	0.000102956	3.90949e-07
1	1	10539	1376204	36	18	Skin Colour	3.04991e-05	0.0229999
2	1	1376205	2215495	79	25	RPE Thickness	0.000179974	0.212701
2	1	1376205	2215495	79	25	Skin Pigmentation	0.000192054	0.283441
2	1	1376205	2215495	79	25	Dark Brown Hair	3.10052e-05	0.0363235
2	1	1376205	2215495	79	25	Eye Colour	0.000226656	0.142209
2	1	1376205	2215495	79	25	Tanning Ability	2.68855e-05	0.0565153
3	1	2215496	2983519	170	68	Skin Pigmentation	0.000884303	0.0875484
3	1	2215496	2983519	170	68	Dark Brown Hair	1.95613e-05	0.21355
3	1	2215496	2983519	170	68	Eye Colour	0.000533202	0.0675714
3	1	2215496	2983519	170	68	Skin Colour	2.2619e-05	0.18525
3	1	2215496	2983519	170	68	Tanning Ability	3.86803e-05	0.0753115
4	1	2983520	3582047	109	58	RPE Thickness	0.000186508	0.288699
4	1	2983520	3582047	109	58	Eye Colour	0.000269945	0.198157
4	1	2983520	3582047	109	58	Red Hair	4.0693e-05	0.0542658
4	1	2983520	3582047	109	58	Skin Colour	4.38299e-05	0.0418606
4	1	2983520	3582047	109	58	Tanning Ability	9.09141e-05	0.000655749
5	1	3582048	4281476	175	71	Blonde Hair	2.45422e-05	0.159837
5	1	3582048	4281476	175	71	Dark Brown Hair	2.31289e-05	0.183851
5	1	3582048	4281476	175	71	Eye Colour	0.000590803	0.059382
5	1	3582048	4281476	175	71	Skin Colour	4.35858e-05	0.0569576
5	1	3582048	4281476	175	71	Tanning Ability	1.63604e-05	0.256843
6	1	4281477	4773403	286	106	Skin Pigmentation	0.000973978	0.112386
6	1	4281477	4773403	286	106	Blonde Hair	6.79824e-05	0.0222912
6	1	4281477	4773403	286	106	Dark Brown Hair	5.91575e-05	0.0406608
6	1	4281477	4773403	286	106	Eye Colour	0.000914197	0.0205165
6	1	4281477	4773403	286	106	Red Hair	1.5484e-05	0.293875
6	1	4281477	4773403	286	106	Skin Colour	4.02304e-05	0.108801
6	1	4281477	4773403	286	106	Tanning Ability	0.00010706	0.00157303
7	1	4773404	5362404	335	124	Skin Pigmentation	0.00082608	0.165875
7	1	4773404	5362404	335	124	Blonde Hair	0.000124852	0.00102883
7	1	4773404	5362404	335	124	Dark Brown Hair	7.46737e-05	0.0215908
7	1	4773404	5362404	335	124	Eye Colour	0.00101407	0.0180891
7	1	4773404	5362404	335	124	Skin Colour	0.000174086	9.911e-06
7	1	4773404	5362404	335	124	Tanning Ability	0.000184664	4.18252e-06
8	1	5362405	6136814	251	98	Blonde Hair	3.92239e-05	0.0988262
8	1	5362405	6136814	251	98	Dark Brown Hair	1.37139e-06	0.456014
8	1	5362405	6136814	251	98	Red Hair	2.90368e-08	0.454776
8	1	5362405	6136814	251	98	Skin Colour	7.73207e-05	0.0106471
8	1	5362405	6136814	251	98	Tanning Ability	0.000107954	0.00108343
9	1	6136815	7711794	461	151	RPE Thickness	0.002148	0.000536331
9	1	6136815	7711794	461	151	Skin Pigmentation	0.00302058	0.0017894
9	1	6136815	7711794	461	151	Blonde Hair	0.00029551	2.36937e-10
9	1	6136815	7711794	461	151	Dark Brown Hair	0.000241997	7.40779e-08
9	1	6136815	7711794	461	151	Red Hair	8.44663e-05	0.0172669
9	1	6136815	7711794	461	151	Skin Colour	0.000128552	0.00119248
9	1	6136815	7711794	461	151	Tanning Ability	0.00010635	0.00547573
10	1	7711795	8580987	211	83	RPE Thickness	0.000176578	0.327236
10	1	7711795	8580987	211	83	Skin Pigmentation	0.000570587	0.20183
10	1	7711795	8580987	211	83	Blonde Hair	0.000689904	4.42153e-45
10	1	7711795	8580987	211	83	Dark Brown Hair	0.000756859	4.24191e-47
10	1	7711795	8580987	211	83	Eye Colour	4.35591e-05	0.432561
10	1	7711795	8580987	211	83	Skin Colour	0.000202745	1.58603e-08
10	1	7711795	8580987	211	83	Tanning Ability	0.00010065	0.00105561
11	1	8580988	9475966	247	107	RPE Thickness	0.000807867	0.0585926
11	1	8580988	9475966	247	107	Skin Pigmentation	0.000315734	0.331581
11	1	8580988	9475966	247	107	Blonde Hair	0.000335731	6.5136e-15
11	1	8580988	9475966	247	107	Dark Brown Hair	0.000209901	8.92036e-08
11	1	8580988	9475966	247	107	Eye Colour	2.96123e-05	0.45444
11	1	8580988	9475966	247	107	Red Hair	0.000113935	0.00056158
11	1	8580988	9475966	247	107	Skin Colour	9.9902e-05	0.00264918
11	1	8580988	9475966	247	107	Tanning Ability	0.000103345	0.00216903
12	1	9475967	10753427	266	80	RPE Thickness	0.00124021	0.0047427
12	1	9475967	10753427	266	80	Skin Pigmentation	0.00149385	0.0217022
12	1	9475967	10753427	266	80	Blonde Hair	4.48418e-05	0.0581901
12	1	9475967	10753427	266	80	Dark Brown Hair	0.000132739	3.61591e-05
12	1	9475967	10753427	266	80	Eye Colour	0.000538945	0.0770491
12	1	9475967	10753427	266	80	Red Hair	7.31415e-06	0.336622
12	1	9475967	10753427	266	80	Skin Colour	0.000123076	9.90281e-05
12	1	9475967	10753427	266	80	Tanning Ability	0.000193749	4.13391e-08
13	1	10753428	11709173	202	85	RPE Thickness	0.000974598	0.0203189
13	1	10753428	11709173	202	85	Skin Pigmentation	0.00127696	0.0434945
13	1	10753428	11709173	202	85	Blonde Hair	0.000729072	1.35096e-45
13	1	10753428	11709173	202	85	Dark Brown Hair	0.000457556	2.28201e-24
13	1	10753428	11709173	202	85	Eye Colour	0.00087111	0.0188378
13	1	10753428	11709173	202	85	Red Hair	0.000101853	0.000876707
13	1	10753428	11709173	202	85	Skin Colour	0.000187184	1.29953e-07
13	1	10753428	11709173	202	85	Tanning Ability	0.00012184	0.000167422
14	1	11709174	13481025	291	100	RPE Thickness	0.00160984	0.00141731
14	1	11709174	13481025	291	100	Blonde Hair	8.69255e-05	0.00554453
14	1	11709174	13481025	291	100	Dark Brown Hair	5.98378e-06	0.400599
14	1	11709174	13481025	291	100	Eye Colour	0.00118134	0.00505594
14	1	11709174	13481025	291	100	Red Hair	4.55618e-05	0.0665893
14	1	11709174	13481025	291	100	Tanning Ability	0.000126326	0.000245669
15	1	13481026	14720131	384	139	RPE Thickness	0.00026171	0.310649
15	1	13481026	14720131	384	139	Skin Pigmentation	0.00128265	0.0834392
15	1	13481026	14720131	384	139	Blonde Hair	8.44445e-05	0.0123313
15	1	13481026	14720131	384	139	Dark Brown Hair	9.82913e-05	0.00674775
15	1	13481026	14720131	384	139	Eye Colour	0.000991022	0.0250346
15	1	13481026	14720131	384	139	Red Hair	4.40237e-05	0.107406
15	1	13481026	14720131	384	139	Skin Colour	0.000178667	1.42797e-05
15	1	13481026	14720131	384	139	Tanning Ability	0.000148397	0.000201958
16	1	14720132	15755230	398	158	Skin Pigmentation	0.00473529	1.05038e-05
16	1	14720132	15755230	398	158	Blonde Hair	0.000139244	0.00061137
16	1	14720132	15755230	398	158	Dark Brown Hair	8.07843e-05	0.024806
16	1	14720132	15755230	398	158	Eye Colour	0.000906465	0.0453164
16	1	14720132	15755230	398	158	Red Hair	0	0.437576
16	1	14720132	15755230	398	158	Skin Colour	0.000225932	5.23844e-07
16	1	14720132	15755230	398	158	Tanning Ability	3.3549e-05	0.194705
17	1	15755231	16732168	305	62	Skin Pigmentation	0.000108951	0.405958
17	1	15755231	16732168	305	62	Blonde Hair	0.000221465	2.63036e-11
17	1	15755231	16732168	305	62	Dark Brown Hair	6.97943e-05	0.00570874
17	1	15755231	16732168	305	62	Eye Colour	9.61375e-05	0.360748
17	1	15755231	16732168	305	62	Red Hair	8.67261e-05	0.00101004
17	1	15755231	16732168	305	62	Skin Colour	5.9978e-05	0.0134072
17	1	15755231	16732168	305	62	Tanning Ability	5.72985e-05	0.0172948
18	1	16732169	17557746	92	36	RPE Thickness	0.000388604	0.0955191
18	1	16732169	17557746	92	36	Skin Pigmentation	0.000225756	0.290841
18	1	16732169	17557746	92	36	Dark Brown Hair	3.15935e-06	0.399493
18	1	16732169	17557746	92	36	Eye Colour	0.000122731	0.288133
18	1	16732169	17557746	92	36	Red Hair	2.43909e-05	0.0984102
18	1	16732169	17557746	92	36	Skin Colour	2.71435e-06	0.412189
18	1	16732169	17557746	92	36	Tanning Ability	4.559e-05	0.0160123
19	1	17557747	18427820	305	106	RPE Thickness	0.000314496	0.25311
19	1	17557747	18427820	305	106	Blonde Hair	0.000194793	2.50131e-07
19	1	17557747	18427820	305	106	Dark Brown Hair	0.000148355	4.25673e-05
19	1	17557747	18427820	305	106	Red Hair	1.38811e-05	0.32166
19	1	17557747	18427820	305	106	Skin Colour	5.78614e-05	0.0429916
19	1	17557747	18427820	305	106	Tanning Ability	0.000113061	0.000976717
20	1	18427821	19238924	336	138	RPE Thickness	0.00233927	0.000129996
20	1	18427821	19238924	336	138	Skin Pigmentation	0.00161078	0.0435799
20	1	18427821	19238924	336	138	Blonde Hair	8.99604e-05	0.011207
20	1	18427821	19238924	336	138	Dark Brown Hair	6.35626e-05	0.0485737
20	1	18427821	19238924	336	138	Eye Colour	0.000829418	0.0490082
20	1	18427821	19238924	336	138	Red Hair	5.25314e-05	0.0715629
20	1	18427821	19238924	336	138	Skin Colour	0.000195332	2.97142e-06
20	1	18427821	19238924	336	138	Tanning Ability	3.26802e-05	0.185337
21	1	19238925	20556202	444	134	RPE Thickness	0.000167725	0.367389
21	1	19238925	20556202	444	134	Skin Pigmentation	0.000566355	0.254287
21	1	19238925	20556202	444	134	Blonde Hair	0.000116773	0.00119287
21	1	19238925	20556202	444	134	Dark Brown Hair	5.16934e-05	0.0772053
21	1	19238925	20556202	444	134	Eye Colour	0.000741424	0.0634802
21	1	19238925	20556202	444	134	Red Hair	0.000103954	0.00285253
21	1	19238925	20556202	444	134	Skin Colour	0.000117466	0.00163352
21	1	19238925	20556202	444	134	Tanning Ability	8.69642e-05	0.0128625
22	1	20556203	21416121	327	93	RPE Thickness	0.00097895	0.0238743
22	1	20556203	21416121	327	93	Skin Pigmentation	0.00115261	0.06673
22	1	20556203	21416121	327	93	Blonde Hair	6.14237e-05	0.028511
22	1	20556203	21416121	327	93	Dark Brown Hair	7.17997e-05	0.0132659
22	1	20556203	21416121	327	93	Eye Colour	0.00125608	0.00204106
22	1	20556203	21416121	327	93	Red Hair	1.21293e-05	0.318576
22	1	20556203	21416121	327	93	Skin Colour	7.35725e-05	0.0121929
22	1	20556203	21416121	327	93	Tanning Ability	6.94452e-05	0.0168727
23	1	21416122	22145629	193	77	RPE Thickness	0.000550877	0.100152
23	1	21416122	22145629	193	77	Skin Pigmentation	0.00179012	0.00806233
23	1	21416122	22145629	193	77	Blonde Hair	0.00011769	0.000125805
23	1	21416122	22145629	193	77	Dark Brown Hair	6.41024e-05	0.0155074
23	1	21416122	22145629	193	77	Eye Colour	0.00131795	0.00064694
23	1	21416122	22145629	193	77	Red Hair	6.11888e-06	0.36998
[truncated: 14,016 more rows]
