# Supplementary material for: Pigmentation and Retinal Pigment Epithelium Thickness: A Study of the Phenotypic and Genotypic Relationships Between Ocular and Extraocular Pigmented Tissues
Source: Pigment Cell Melanoma Res. 2025 Jul 12;38(4):e70038. doi: 10.1111/pcmr.70038 (PMC12254877; doi:10.1111/pcmr.70038)
Supplement: Supplementary file 5 — Table S4. [file PCMR-38-0-s005.xlsx]

## Sheet: Sheet1
Supplementary table 4: A table detailing all MR analyses conducted. Trait ID is the identifier of the trait in the Two Sample MR R package. Trait name is the full name of the trait. nSNP is the number of exposure SNPs in the analysis. Inclusion p value is the p value threshold at which SNPs for the exposure trait were selected. OR is odds ratio. LCI95 and UCI95 are the lower and upper 95% confide…
Trait ID	Trait Name	nSNP	Inclusion p value	OR	OR LCI95	OR UCI95	MRE IVW pval	MRE IVW Beta	MRE IVW SE	Weighted Median P Value	Weighted Median Beta	Weighted Median SE	Egger P Value	Egger Beta	Egger SE	Weighted Mode P Value	Weighted Mode Beta	Weighted Mode SE	Cochrane's Q P Value	Egger Intercept P Value	I2	LOO	Mean F Statistic	Pleiotropic SNP removal?	Outlier Removal?	Reverse MR P Value	Reverse MR Beta	Reverse MR SE
ebi-a-GCST000568	Fasting blood glucose	13	5e-08	0.969476021067477	0.885364551491977	1.06157825478892	0.503192183892062	-0.0309995379034197	0.0463042134172463	0.305112290512143	-0.0766339078671817	0.0747260122231775	0.270932887378181	-0.147093809152668	0.126896234023781	0.32739926476611	-0.0758968509168872	0.0743360529359691	0.810812595107954	0.325876281918973	0.989000353956078	not_robust	92.9333514095657	NO PLEIOTROPIC SNPS FOR REMOVAL	THERE WERE 1 OUTLITER SNPs IN RADIAL ANALYSIS	NA	NA	NA
ebi-a-GCST000571	Fasting blood insulin	35	5e-05	1.09814315799581	0.962256977483146	1.25321865538163	0.164792676417746	0.0936207152768693	0.0673951280126886	0.255486763622219	0.115584347026337	0.101646278462068	0.693210745566721	-0.103611792040231	0.260346699156342	0.481610811379961	-0.136465153270321	0.191791713337935	0.681312057364856	0.436039395792375	0.944814410483487	not_robust	18.6417325507087	NO PLEIOTROPIC SNPS FOR REMOVAL	THERE WERE 3 OUTLITER SNPs IN RADIAL ANALYSIS	NA	NA	NA
ebi-a-GCST000612	Celiac disease	11	5e-08	0.982370702642483	0.966498820155953	0.998503233821398	0.03233541625288	-0.0177865442626937	0.00831053918908134	0.0671582808935284	-0.027250217208263	0.0148858402256603	0.224193269087228	-0.0585208090643055	0.0448354476200749	0.22860641798784	-0.0294519733837587	0.0229649709541649	0.904335969430105	0.370340839783069	0.982641685591858	not_robust	NA	NO PLEIOTROPIC SNPS FOR REMOVAL	THERE WERE 1 OUTLITER SNPs IN RADIAL ANALYSIS	0.308604080148387	-0.0943948672039678	0.09271164420824
ebi-a-GCST000679	Rheumatoid arthritis	7	5e-08	0.984683767390979	0.960664770257911	1.00930329890518	0.220564887908007	-0.0154347376911286	0.0125995038043443	0.354761264334752	-0.0129937898909269	0.0140413673143035	0.176027028684246	-0.0395259917998655	0.0250925572913706	0.202611993902417	-0.0306615372989729	0.021439051461953	0.172083639353212	0.319991341997409	NA	not_robust	NA	NO PLEIOTROPIC SNPS FOR REMOVAL	THERE WERE 1 OUTLITER SNPs IN RADIAL ANALYSIS	NA	NA	NA
ebi-a-GCST000755	HDL cholesterol	41	5e-08	0.981764163613732	0.945458207825788	1.0194642819514	0.338419684289659	-0.0184041587233412	0.0192252215680171	0.555275898595055	0.0203921680138042	0.0345704469604697	0.565751572907361	-0.0204456981963139	0.035296849940845	0.579830123758597	0.0209451515231471	0.0375237629258083	0.761976310730922	0.942922272141877	0.991400233614032	not_robust	NA	NO PLEIOTROPIC SNPS FOR REMOVAL	THERE WERE 2 OUTLITER SNPs IN RADIAL ANALYSIS	NA	NA	NA
ebi-a-GCST000758	Triglycerides	27	5e-08	1.00114721063914	0.946933378437065	1.05846489330098	0.967802137315099	0.00114655309585719	0.0284046385131923	0.654326142163169	0.0183826828220952	0.0410547332080578	0.694663575958528	-0.0221489058552283	0.0557766351893042	0.741570488148317	0.0155507715707668	0.0466550457845816	0.475204463846099	0.629882362544716	0.992780188889288	not_robust	NA	NO PLEIOTROPIC SNPS FOR REMOVAL	THERE WERE 2 OUTLITER SNPs IN RADIAL ANALYSIS	NA	NA	NA
ebi-a-GCST000759	LDL cholesterol	41	5e-08	0.973632453593845	0.941555966961206	1.00680170691354	0.117959093463681	-0.0267214042634628	0.0170918795540671	0.133874376874757	-0.0416943138954663	0.0278148057055382	0.0202150334651901	-0.0723725127690238	0.0298892639729956	0.147911776646387	-0.0426312690834541	0.028893108172794	0.56455629748964	0.0665941847984211	0.992823442806543	not_robust	NA	NO PLEIOTROPIC SNPS FOR REMOVAL	THERE WERE 2 OUTLITER SNPs IN RADIAL ANALYSIS	NA	NA	NA
ebi-a-GCST000760	Cholesterol, total	45	5e-08	1.04245193883623	1.00512463150935	1.08116547014828	0.0254335184479001	0.0415755717923507	0.0186040951622489	0.0341726099467755	0.0618159269296524	0.0291855901462345	0.110964102975423	0.0624434819401551	0.0383706748899497	0.059905835158284	0.0663460579754979	0.0343533762366112	0.647310602604842	0.53083147878497	0.99061938611431	not_robust	NA	NO PLEIOTROPIC SNPS FOR REMOVAL	THERE WERE 2 OUTLITER SNPs IN RADIAL ANALYSIS	0.965876097887784	0.000814249577453552	0.0190329653362885
ebi-a-GCST000922	Openness	6	5e-06	0.995108017849253	0.97969110970747	1.01076753415018	0.538164540898978	-0.00490398706330991	0.00796630822162532	0.756017776090863	0.00339045495433964	0.0109118062798445	0.604491542067266	-0.033163085748959	0.0590728597302912	0.766276571277075	0.00495042072606193	0.0157710960825378	0.553567931837994	0.653723294639009	0.962237286768759	not_robust	23.8033115556972	NO PLEIOTROPIC SNPS FOR REMOVAL	THERE WERE 2 OUTLITER SNPs IN RADIAL ANALYSIS	NA	NA	NA
ebi-a-GCST000964	Ulcerative colitis	37	5e-08	1.00322471847983	0.990062054440157	1.01656237733306	0.632798737972663	0.00321953022597704	0.00673836060774622	0.627403283847208	0.00598966028794352	0.0123400198154023	0.29077244498292	0.019988306163149	0.0186346580671396	0.333470242069274	0.0170975566888876	0.0174407750516372	0.936829489955355	0.322454948277812	0.984500633401791	not_robust	NA	NO PLEIOTROPIC SNPS FOR REMOVAL	THERE WERE 2 OUTLITER SNPs IN RADIAL ANALYSIS	NA	NA	NA
ebi-a-GCST000998	Coronary heart disease	15	5e-08	0.984881288315384	0.947803983480464	1.0234090265287	0.436500563203463	-0.0152341645498716	0.0195782663455695	0.702568982631501	-0.00960144791271317	0.0251442302109699	0.436327015100364	-0.046968930515678	0.0584809030278801	0.788178946176823	-0.00846049694165307	0.0308916632274081	0.228186041954296	0.573332504755685	0.978202638238797	not_robust	45.3533748529755	NO PLEIOTROPIC SNPS FOR REMOVAL	NA	NA	NA	NA
ebi-a-GCST001198	Multiple sclerosis	21	5e-08	1.01694044177553	0.989923556567371	1.04469466885369	0.221406375003479	0.0167985526923046	0.0137378097528558	0.264947253629983	0.0222217642815733	0.0199338727111897	0.245653453716428	0.0769476635499399	0.0642308203218497	0.250725511273524	0.0468707990301563	0.0396240854405511	0.476283769013309	0.349616194372303	NA	not_robust	NA	NO PLEIOTROPIC SNPS FOR REMOVAL	THERE WERE 2 OUTLITER SNPs IN RADIAL ANALYSIS	NA	NA	NA
ebi-a-GCST001212	Proinsulin levels	8	5e-08	1.00577461739249	0.948955817185451	1.06599544749228	0.846116730431419	0.00575800819995506	0.0296689014742047	0.842860017615963	0.00966285407277678	0.0487440669298119	0.623606821251002	0.0469323430613752	0.0907657037575135	0.806784444340204	0.0159987511708645	0.0629837058424961	0.760681919392454	0.63432652811681	0.989441558395425	not_robust	82.9592942162627	NO PLEIOTROPIC SNPS FOR REMOVAL	NA	NA	NA	NA
ebi-a-GCST001475	Obesity	8	5e-07	0.992808305231375	0.958732366428215	1.02809539497298	0.685440294467605	-0.00721767966402332	0.0178192036010077	0.462993349054923	-0.0166165202965891	0.0226405687535024	0.0829043656810033	0.210337193045739	0.101195656963171	0.876580961190837	-0.00530508568359397	0.0329345362097016	0.326440852513313	0.0721259309335364	0.941206816997332	not_robust	NA	NO PLEIOTROPIC SNPS FOR REMOVAL	NA	NA	NA	NA
ebi-a-GCST001790	Gout	33	5e-05	0.995856959621019	0.989738493158502	1.00201324984417	0.186713938175276	-0.0041516465494717	0.00314432271535137	0.806546063377744	-0.00119586550069478	0.00488339098995636	0.97859330621956	-0.00012840857220779	0.00474709634800775	0.904211580280457	-0.000511079409186321	0.00421333530630544	0.90335470323861	0.171261805307865	0.958730613758616	not_robust	NA	NO PLEIOTROPIC SNPS FOR REMOVAL	THERE WERE 5 OUTLITER SNPs IN RADIAL ANALYSIS	NA	NA	NA
ebi-a-GCST001791	Urate levels	21	5e-08	0.955233788209449	0.924180594246076	0.98733039388405	0.00660377267174685	-0.0457991640533168	0.0168615377889826	0.0205332326460602	-0.0506757412333554	0.0218763837746432	0.0518763081884194	-0.0543686954362209	0.02620978777692	0.0289861741433808	-0.0512805692116828	0.021796369037809	0.655504720023505	0.652886491752354	0.996487237166984	not_robust	NA	NO PLEIOTROPIC SNPS FOR REMOVAL	THERE WERE 3 OUTLITER SNPs IN RADIAL ANALYSIS	0.000144607957571908	0.0374613566211425	0.00985786007731046
ebi-a-GCST001837	Intelligence (childhood)	21	5e-05	0.928925534022969	0.891165046544859	0.968286010661463	0.000497457293855703	-0.0737267005145631	0.021172923840313	0.293908112366355	-0.0440898471096853	0.0420068598712915	0.2474046059417	-0.167840446190633	0.140641409416703	0.729613153600387	-0.0260702131924212	0.0743757732819567	0.973186418392139	0.501388081400008	0.946926178114043	all_significant	18.5261969904581	NO PLEIOTROPIC SNPS FOR REMOVAL	NA	0.63949036819879	-0.0255017286178297	0.0544430064812234
ebi-a-GCST002216	Triglycerides	49	5e-08	0.950929896922349	0.908199037520134	0.995671247714467	0.0319579502753899	-0.0503149342722946	0.0234575437821309	0.271727279839507	-0.0433212962288138	0.0394154780995401	0.554159220606904	-0.0289693345135424	0.0486215818893262	0.128773505724664	-0.061731647429259	0.0399406807968872	0.907617779995167	0.598592844171182	0.99286411020359	not_robust	NA	NO PLEIOTROPIC SNPS FOR REMOVAL	THERE WERE 4 OUTLITER SNPs IN RADIAL ANALYSIS	0.601750686170887	0.00853749900813969	0.0163589788285426
ebi-a-GCST002221	Cholesterol, total	74	5e-08	0.945432671891795	0.910983050019814	0.981185036385713	0.00304685238823082	-0.0561126024177363	0.0189379517261923	0.00494665309970257	-0.0864522528799957	0.0307605911792581	0.00402976633814007	-0.0906763543185029	0.0305182926781208	0.000928980057281057	-0.0898498842364303	0.0260279407613312	0.542552781387772	0.149520029918878	0.992838056014896	all_significant	NA	NO PLEIOTROPIC SNPS FOR REMOVAL	THERE WERE 4 OUTLITER SNPs IN RADIAL ANALYSIS	0.385011420928867	0.0190088012126119	0.0218819021431803
ebi-a-GCST002222	LDL cholesterol	61	5e-08	0.955453837206666	0.928487393895152	0.983203478081932	0.00181056808974607	-0.0455688291777848	0.0146069622210979	0.0148260680650583	-0.0551498977409121	0.0226339559146296	0.00774687494481911	-0.0595817815869305	0.0216094645801363	0.0035488875022073	-0.057146571007635	0.0188262470234174	0.849187779829633	0.331244343162801	0.994806778404312	not_robust	NA	NO PLEIOTROPIC SNPS FOR REMOVAL	THERE WERE 3 OUTLITER SNPs IN RADIAL ANALYSIS	0.684298693050241	0.00644328177344637	0.0158465686400081
ebi-a-GCST002223	HDL cholesterol	79	5e-08	1.00959162121231	0.974699510748462	1.04573279290908	0.594755409167074	0.00954591365419887	0.0179448792062209	0.467858753126241	-0.0224286037226193	0.0308947806574479	0.900341096873289	0.00413642111550528	0.0329217187818709	0.823848042536386	-0.00665159517974512	0.0297812139722089	0.927754291059992	0.834923579680074	0.992972496600967	not_robust	NA	NO PLEIOTROPIC SNPS FOR REMOVAL	THERE WERE 5 OUTLITER SNPs IN RADIAL ANALYSIS	NA	NA	NA
ebi-a-GCST002245	Alzheimer's disease (late onset)	11	5e-08	0.992900873807313	0.977618036818557	1.00842262323183	0.368007190704357	-0.0071244448872672	0.00791418150353279	0.683707586552742	-0.00350782519762175	0.0086100818345575	0.951419181138105	0.000649387018908731	0.0103663075503292	0.778226160242783	-0.00252107428123854	0.00871298851774097	0.48359189498863	0.259178119635229	0.996533701775606	not_robust	NA	NO PLEIOTROPIC SNPS FOR REMOVAL	THERE WERE 1 OUTLITER SNPs IN RADIAL ANALYSIS	NA	NA	NA
ebi-a-GCST002318	Rheumatoid arthritis	46	5e-08	0.987091927270839	0.971223830234787	1.00321928123172	0.116117281990575	-0.0129921058200425	0.00826847768390416	0.183753757436459	-0.0164435429659953	0.0123702105462762	0.11682253882786	-0.0243320003922807	0.0152103728083499	0.163891327752103	-0.0201245892577523	0.0142202455169139	0.309851988878936	0.378776539149763	0.99153207728067	not_robust	NA	NO PLEIOTROPIC SNPS FOR REMOVAL	THERE WERE 3 OUTLITER SNPs IN RADIAL ANALYSIS	NA	NA	NA
ebi-a-GCST002376	Urinary uromodulin levels	27	5e-05	1.02394509831171	0.99120857405935	1.05776280774363	0.153477948671612	0.0236629102500141	0.016578167741678	0.910747815808028	0.00301606858379619	0.0269062808809191	0.439308763202724	-0.0303713249344265	0.038645015681602	0.925321816262616	0.00252870781432651	0.0267175877253412	0.7310154129623	0.124658020014617	0.969058636610802	not_robust	31.73356057847	NO PLEIOTROPIC SNPS FOR REMOVAL	NA	NA	NA	NA
ebi-a-GCST002783	Body mass index	70	5e-08	1.02992150826036	0.957254508813414	1.10810479701177	0.429665770589295	0.0294825937652842	0.0373309041978504	0.76243244287202	0.018826956130365	0.0622814977545072	0.795424667984195	0.0234911071864434	0.0902488561433061	0.546631090615727	0.0443193677100264	0.0731576566667767	0.460561474150318	0.941996972272304	0.983736984621302	not_robust	NA	NO PLEIOTROPIC SNPS FOR REMOVAL	THERE WERE 5 OUTLITER SNPs IN RADIAL ANALYSIS	NA	NA	NA
ebi-a-GCST002920	Neuroticism	78	5e-05	0.990559319696111	0.929896731236643	1.05517928268437	0.768613488611126	-0.00948552599861052	0.0322429666749173	0.911308471723717	0.00541929179908332	0.0486522722271862	0.758142293642279	-0.0291632859667756	0.0943695959068143	0.776405597883051	0.0377347744030265	0.132400463926541	0.561794070924522	0.824616297450391	0.944162280119023	not_robust	NA	NO PLEIOTROPIC SNPS FOR REMOVAL	THERE WERE 6 OUTLITER SNPs IN RADIAL ANALYSIS	NA	NA	NA
ebi-a-GCST003043	Inflammatory bowel disease	120	5e-08	1.0022219441732	0.989958724880237	1.01463707540314	0.723831663000347	0.00221947930576681	0.00628138166763796	0.395316889741369	0.00959862995971917	0.0112923099757248	0.820330623132943	-0.00397391169380701	0.0174580432317103	0.59675893383086	0.00825019411514544	0.0155519461037088	0.983813372277881	0.696945566659146	0.988987463259996	not_robust	91.1256780128358	NO PLEIOTROPIC SNPS FOR REMOVAL	THERE WERE 5 OUTLITER SNPs IN RADIAL ANALYSIS	NA	NA	NA
ebi-a-GCST003044	Crohn's disease	108	5e-08	1.00339309199658	0.992694402663988	1.01420708564953	0.535690841324492	0.00338734844851763	0.00546926650403841	0.736175888931753	0.00327485980420694	0.00971994181339615	0.444855898382114	0.0137489051623803	0.0179283014824348	0.73368055141766	0.00468869452765969	0.0137449133393982	0.983815410759096	0.53742661341647	0.988906830726394	not_robust	91.8339709037633	NO PLEIOTROPIC SNPS FOR REMOVAL	THERE WERE 7 OUTLITER SNPs IN RADIAL ANALYSIS	NA	NA	NA
ebi-a-GCST003045	Ulcerative colitis	81	5e-08	1.00318163528735	0.989974999173592	1.0165644528578	0.638485276174698	0.0031765845959361	0.00676131333077416	0.732033805563904	0.00393356726879417	0.0114875050687804	0.478896967559626	-0.0136659857814926	0.0192084634984715	0.95861475282177	-0.000920512085613001	0.017683503775693	0.926648951443648	0.341996014057922	0.987076974239787	not_robust	78.2655381708471	NO PLEIOTROPIC SNPS FOR REMOVAL	THERE WERE 1 OUTLITER SNPs IN RADIAL ANALYSIS	NA	NA	NA
ebi-a-GCST003116	Coronary artery disease	34	5e-08	0.988718898872471	0.960525016377959	1.01774034441486	0.44211036013506	-0.0113452153912288	0.014760222734497	0.720823021540074	-0.00916091685616787	0.0256350485780416	0.442743041676173	-0.0302529173162055	0.0389250359305405	0.625775349434456	-0.0169655011826599	0.0344625799366019	0.81235015976624	0.594391938988816	0.981447624714913	not_robust	64.1042865163431	NO PLEIOTROPIC SNPS FOR REMOVAL	THERE WERE 3 OUTLITER SNPs IN RADIAL ANALYSIS	NA	NA	NA
ebi-a-GCST003129	Primary biliary cholangitis	24	5e-08	0.985419430696126	0.97634048306673	0.994582803064112	0.00186937950054815	-0.0146879104791794	0.00472244251258904	0.278981425174147	-0.00936704486779219	0.00865227746725647	0.745459677392824	-0.00609292797540161	0.0185340860160893	0.502731097198998	-0.00798895774882986	0.0117328893765398	0.900189355052037	0.629689679692055	0.985445783540346	all_significant	NA	NO PLEIOTROPIC SNPS FOR REMOVAL	THERE WERE 1 OUTLITER SNPs IN RADIAL ANALYSIS	0.43966252306827	-0.102508274039723	0.132651595133319
ebi-a-GCST003156	Systemic lupus erythematosus	33	5e-08	1.00289358451299	0.994508781300145	1.01134908084211	0.499970931068256	0.00288940615566535	0.00428354949916271	0.628172698583169	0.0032064600824533	0.00662080837192018	0.417478107352838	0.00822254607433534	0.0100057787358412	0.690170652905845	0.00320666799353829	0.00797172545938632	0.78409918676522	0.548065020324417	0.990590394963427	not_robust	NA	NO PLEIOTROPIC SNPS FOR REMOVAL	THERE WERE 2 OUTLITER SNPs IN RADIAL ANALYSIS	NA	NA	NA
ebi-a-GCST003367	circulating leptin levels	7	5e-06	1.0221196767162	0.916111106910512	1.14039511763334	0.695331441435651	0.0218785854308671	0.0558654139493752	0.999821698073236	2.59859578201765e-05	0.116284746587778	0.946641970326626	0.109616773327338	1.55815803092088	0.702645244665885	-0.0707229903200723	0.176577915866888	0.886428964592554	0.957205969566452	0.963514342267175	not_robust	NA	NO PLEIOTROPIC SNPS FOR REMOVAL	NA	NA	NA	NA
ebi-a-GCST003368	circulating leptin levels adjusted for BMI	10	5e-06	1.08945104436535	0.917080378026609	1.29421979415015	0.329581348294682	0.0856739403547409	0.0878745396304617	0.675272657501831	0.0574322755227111	0.137095176090978	0.311040412403863	-0.899038754143702	0.831372799820435	0.797518719824351	0.0592943850783384	0.224364555409174	0.623229837402598	0.267092898311052	0.964222202578741	not_robust	NA	NO PLEIOTROPIC SNPS FOR REMOVAL	THERE WERE 2 OUTLITER SNPs IN RADIAL ANALYSIS	NA	NA	NA
ebi-a-GCST003372	Glomerular filtration rate (creatinine)	40	5e-08	1.01559206678684	0.753148441177472	1.36948732776746	0.919207372121055	0.0154717594618721	0.152533008691055	0.705398932242404	-0.0890169690136422	0.235468076977378	0.548312368831992	-0.351270055040041	0.579936911433102	0.928099738142727	-0.0313487720430476	0.345171175915328	0.789519776524431	0.512524451688014	0.984316289318699	not_robust	63.9392530914245	NO PLEIOTROPIC SNPS FOR REMOVAL	THERE WERE 3 OUTLITER SNPs IN RADIAL ANALYSIS	NA	NA	NA
ebi-a-GCST003373	Glomerular filtration rate in diabetics (creatinine)	35	5e-05	0.970604143282558	0.848878530226572	1.10978469758897	0.662541410693383	-0.0298365732353008	0.0683686753110298	0.593635933469526	-0.0609130122228173	0.114160269530197	0.233943490626902	-0.473860384577295	0.390823941095453	0.978268854014326	0.00646518917125216	0.235607811339732	0.918826445157011	0.253378241172429	0.9448862783999	not_robust	18.611292888592	NO PLEIOTROPIC SNPS FOR REMOVAL	THERE WERE 2 OUTLITER SNPs IN RADIAL ANALYSIS	NA	NA	NA
ebi-a-GCST003374	Chronic kidney disease	10	5e-07	1.03973852718658	0.996471663371553	1.08488404101566	0.0723342849160925	0.0389692653761918	0.0216856332983591	0.714110392661939	0.0116999728590161	0.0319373542814545	0.311320356883485	-0.0854559623211869	0.0790730248125766	0.898107549565932	0.00490644639992757	0.0372505912557733	0.620851748229054	0.136786706108337	0.976875435299895	not_robust	41.9914987642483	NO PLEIOTROPIC SNPS FOR REMOVAL	NA	NA	NA	NA
ebi-a-GCST003375	Glomerular filtration rate (cystatin C)	12	5e-06	0.981114428928342	0.859209435880866	1.12031535322298	0.778203753241915	-0.0190661810324022	0.0676920367780462	0.669512262015279	-0.0533912072617383	0.12509142141969	0.423666421960872	-0.132356821287529	0.158669827228961	0.598503287873115	-0.0710064096812488	0.1309635967434	0.967521429662306	0.340659895334422	0.990921222545563	not_robust	110.463706612811	NO PLEIOTROPIC SNPS FOR REMOVAL	THERE WERE 2 OUTLITER SNPs IN RADIAL ANALYSIS	NA	NA	NA
ebi-a-GCST003378	Response to lithium treatment in bipolar disorder (dichotomous phenotype)	51	5e-05	0.996689900846335	0.992269755526475	1.00112973605852	0.143715205888645	-0.0033155896512776	0.00226769797869559	0.982656740799643	0.000113090054673369	0.00520234988407618	0.68940445720995	-0.00226517995533175	0.00563424412805126	0.866430251322916	0.000792306688604666	0.00468649550931536	0.995349896221193	0.825678044844856	0.941615527079219	not_robust	17.7883933117888	NO PLEIOTROPIC SNPS FOR REMOVAL	THERE WERE 3 OUTLITER SNPs IN RADIAL ANALYSIS	NA	NA	NA
ebi-a-GCST003392	Parental longevity (father's age at death)	14	5e-06	1.03205716937032	0.910956853763197	1.16925625670254	0.620243146430889	0.0315540622017008	0.0636805134933705	0.752154063901788	0.0365890797653945	0.115861434337339	0.993908654801618	0.00394901246726611	0.506609319509133	0.78634512237361	0.0595584083779019	0.215228989974611	0.94114467321921	0.956711421472752	0.960053765958621	not_robust	23.5298887960079	NO PLEIOTROPIC SNPS FOR REMOVAL	THERE WERE 1 OUTLITER SNPs IN RADIAL ANALYSIS	NA	NA	NA
ebi-a-GCST003394	Parental longevity (combined parental age at death)	11	5e-06	1.15880884925103	1.01944246674775	1.31722779156576	0.0241621579892349	0.147392623448472	0.0653758912351518	0.400364247699296	0.0759190855948814	0.0902755224138603	0.0302666964145493	0.616231593787181	0.239927371811624	0.901137260166596	-0.0202222433451579	0.158710923788823	0.373724173621721	0.073529997734477	0.96208040668808	not_robust	24.0706951510217	NO PLEIOTROPIC SNPS FOR REMOVAL	NA	0.631413959562334	-0.00886173790448493	0.0184720504694181
ebi-a-GCST003395	Parental extreme longevity (95 years and older)	10	5e-06	0.526826153663944	0.192191360263423	1.4441117217961	0.212875962229346	-0.640884664058438	0.514479117959736	0.689541343484653	-0.306561735653476	0.767406618732917	0.884332375971947	-0.348361790044323	2.3194744487258	0.842694541127294	0.240334743967969	1.1766113304885	0.644112206914338	0.899509726852103	0.950093038635415	not_robust	22.8698201480628	NO PLEIOTROPIC SNPS FOR REMOVAL	NA	NA	NA	NA
ebi-a-GCST003401	Glomerular filtration rate in non diabetics (creatinine)	40	5e-08	1.08252335042286	0.795773266157734	1.47260137283684	0.613533340121589	0.0792947514912932	0.157008023833918	0.681414831978616	-0.100936206460286	0.245866105252682	0.275584318235159	-0.651532209213395	0.588970073191231	0.890351356762615	-0.0496193037484449	0.357582656803703	0.659198248981629	0.20370255467771	0.983315069423153	not_robust	62.6308925585188	NO PLEIOTROPIC SNPS FOR REMOVAL	THERE WERE 3 OUTLITER SNPs IN RADIAL ANALYSIS	NA	NA	NA
ebi-a-GCST003435	Body fat percentage	10	5e-08	1.10286038233916	1.00150290778618	1.21447577783065	0.0465323179569802	0.0979071523312194	0.0491864146840104	0.400756726794194	0.0812142242418692	0.0966524736412385	0.754191604379404	-0.113621006415065	0.350600581644232	0.629834184266304	0.0676452597198337	0.135596151735844	0.924262259009027	0.553809380130773	0.978017187773571	not_robust	44.5262532096725	NO PLEIOTROPIC SNPS FOR REMOVAL	NA	0.192122752478584	0.0229834771566655	0.0176209725065282
ebi-a-GCST003484	Periodontal disease-related phenotype (Socransky)	11	5e-07	0.995631458802771	0.98973001033331	1.00156809575159	0.148902351264365	-0.00437811115466434	0.00303315241218141	0.183157007778388	-0.00651404890420947	0.00489374372583626	0.895430719630479	0.00326725997134768	0.0241664689505246	0.481097096153924	-0.00580922082646334	0.00793842127830417	0.827914770317538	0.755750019235921	0.941506827874469	not_robust	NA	NO PLEIOTROPIC SNPS FOR REMOVAL	NA	NA	NA	NA
ebi-a-GCST003566	Multiple sclerosis	20	5e-08	0.997181989814541	0.98532303616123	1.00918367308706	0.64385083592266	-0.00282198825140599	0.0061039529748243	0.851991706704905	0.00175952436433188	0.00943051507929493	0.84856226067101	-0.00234787990712351	0.0121197893054986	0.91884301597918	0.00105735430371143	0.0102402686570012	0.746994738611307	0.962413447248972	0.989364583188652	not_robust	104.004669904132	NO PLEIOTROPIC SNPS FOR REMOVAL	THERE WERE 1 OUTLITER SNPs IN RADIAL ANALYSIS	NA	NA	NA
ebi-a-GCST003658	Modified Stumvoll Insulin Sensitivity Index (model adjusted for BMI)	7	5e-06	1.08943366794055	0.975082871503487	1.2171947139348	0.130023594440706	0.085657990520687	0.0565769416852729	0.393834233711429	0.0595481387653292	0.0698360669654156	0.145381185273128	-0.247255188735917	0.143450702736906	0.496719189494079	0.0714079529940929	0.0987268197441183	0.21460630512377	0.0570368655024364	0.961283225848753	not_robust	NA	NO PLEIOTROPIC SNPS FOR REMOVAL	NA	NA	NA	NA
ebi-a-GCST003659	Modified Stumvoll Insulin Sensitivity Index (BMI interaction)	9	5e-06	1.00703911314069	0.984155061023993	1.03045527636672	0.549766114435639	0.00701445423404901	0.0117276868557495	0.13493029713421	0.0251263202041009	0.0168075861138504	0.0565216511157066	0.0492034728887791	0.0215674720403164	0.219476984130413	0.0228455753468179	0.017148064361306	0.516681009958166	0.0482877631140688	0.879416337786887	not_robust	NA	NO PLEIOTROPIC SNPS FOR REMOVAL	THERE WERE 2 OUTLITER SNPs IN RADIAL ANALYSIS	NA	NA	NA
ebi-a-GCST003724	Bipolar disorder	7	5e-08	0.996260318194312	0.957702760903305	1.03637022062302	0.852407283701296	-0.00374669189815932	0.0201383304657114	0.69331715535105	-0.00918795801441679	0.023298553301814	0.156577797423778	-0.0717699261886464	0.0430773207809743	0.23534958779964	-0.0351641575751719	0.0266647354162394	0.33668823159766	0.139321947118783	0.977624152505946	not_robust	47.9323386119372	NO PLEIOTROPIC SNPS FOR REMOVAL	NA	NA	NA	NA
ebi-a-GCST003738	Barrett's esophagus	25	5e-06	0.981106168090384	0.954360628626942	1.00860123960673	0.176164667110725	-0.0190746009195143	0.0141015615389099	0.306117007313681	-0.0200464431810037	0.0195880111042128	0.0630383769602953	-0.117785233520703	0.0602966617166688	0.882856159367852	-0.00621880684792314	0.041757630769669	0.38016459372729	0.106302889407105	0.957016260725271	not_robust	NA	NO PLEIOTROPIC SNPS FOR REMOVAL	THERE WERE 1 OUTLITER SNPs IN RADIAL ANALYSIS	NA	NA	NA
ebi-a-GCST003739	Esophageal adenocarcinoma	7	5e-06	1.01219726441813	0.976190635646379	1.0495319916864	0.511804094597842	0.0121234771841641	0.0184800333766158	0.763256085456438	0.00816870411042934	0.0271198343615566	0.284738423262388	0.136282960158726	0.113794982796132	0.82678465948542	0.00914187611139367	0.0399936964438162	0.593073061262971	0.317411255800396	0.963391887307539	not_robust	NA	NO PLEIOTROPIC SNPS FOR REMOVAL	THERE WERE 3 OUTLITER SNPs IN RADIAL ANALYSIS	NA	NA	NA
ebi-a-GCST003740	Barrett's esophagus or Esophageal adenocarcinoma	12	5e-08	1.00236323628536	0.962510667261493	1.04386589326339	0.909209801271933	0.0023604482341752	0.020699274615665	0.774493787074445	-0.00764480886909708	0.0266832805069172	0.454794756766747	-0.0957361391461706	0.123113804764041	0.574172235882206	-0.0299785938708371	0.0517652736935653	0.348454385449791	0.437512922368936	0.96614557521782	not_robust	NA	NO PLEIOTROPIC SNPS FOR REMOVAL	NA	NA	NA	NA
ebi-a-GCST003766	Subjective well-being	15	5e-06	1.13533234344756	0.946864411671851	1.36131373635875	0.170541021938903	0.126925421682015	0.0926146910314824	0.447196655131684	0.129625891180389	0.17053863555008	0.326883009115422	0.498359283823908	0.489161563627368	0.729372679481833	0.102003384380957	0.288990208469702	0.909688610663874	0.446095172440873	0.961044657406655	not_robust	NA	NO PLEIOTROPIC SNPS FOR REMOVAL	NA	NA	NA	NA
ebi-a-GCST003769	Depression	28	5e-06	1.02775829708056	0.904762501925246	1.16747446426025	0.673737939357443	0.0273800198165957	0.0650320501791609	0.264366976799098	0.118417803375997	0.106096891459668	0.291906116436762	0.37410541608696	0.347751741196515	0.217044446253112	0.25159941760641	0.199054793625519	0.872458963791646	0.315786907284825	0.957032892388166	not_robust	NA	NO PLEIOTROPIC SNPS FOR REMOVAL	THERE WERE 2 OUTLITER SNPs IN RADIAL ANALYSIS	NA	NA	NA
ebi-a-GCST003770	Neuroticism	8	5e-08	1.18472096053243	0.938886660303033	1.49492352343346	0.153134172957835	0.169507270514246	0.1186570306765	0.675355909463789	0.0695372349695709	0.166035773968489	0.249027748635561	1.2113561753079	0.949124264299754	0.865444516570602	-0.0448200444760654	0.254979544182949	0.52059744378719	0.310463647662599	0.976783283081892	not_robust	NA	NO PLEIOTROPIC SNPS FOR REMOVAL	NA	NA	NA	NA
ebi-a-GCST003837	Chronotype	9	5e-08	1.19229587836932	1.04894216141937	1.35524103602899	0.00712164572332436	0.175880757950134	0.0653564116989204	0.182181804515747	0.195169960439142	0.146296938570754	0.734990927975101	0.206688471273592	0.586704650271291	0.370818198370272	0.20280961014428	0.213904015189335	0.95105264025434	0.958830202034571	0.97101115987106	all_significant	33.7274438647682	NO PLEIOTROPIC SNPS FOR REMOVAL	THERE WERE 1 OUTLITER SNPs IN RADIAL ANALYSIS	0.581029896406994	-0.00687138287899952	0.0124508418582832
ebi-a-GCST003839	Sleep duration	6	5e-07	1.08687018102388	0.860784234011194	1.3723378562525	0.483866376488488	0.0833021723260138	0.118986519171328	0.744258338255422	0.0558798680734612	0.171295337231969	0.397622427623656	0.553175835198108	0.584626478524995	0.810294064282427	0.0527633161904488	0.208497964956292	0.535451873298704	0.455814016533392	0.974071463121509	not_robust	36.205585926216	NO PLEIOTROPIC SNPS FOR REMOVAL	NA	NA	NA	NA
ebi-a-GCST004074	Intraocular pressure	8	5e-08	1.01017713092024	0.990159077869759	1.03059988909021	0.321413904879778	0.0101256926251428	0.0102119166684298	0.516948798717338	0.0124956847167255	0.019281800853742	0.370216671193415	-0.0821141757549091	0.0847885091352223	0.610469642498167	0.0158967919191191	0.0298200553962732	0.890095089171943	0.310634049513936	0.979325272421723	not_robust	NA	NO PLEIOTROPIC SNPS FOR REMOVAL	NA	NA	NA	NA
ebi-a-GCST004075	Vertical cup-disc ratio	16	5e-08	1.13972673841575	0.768113508433575	1.69112640774776	0.515935448398096	0.130788530528934	0.201329739716742	0.365303134131394	0.250797031590171	0.277030026906703	0.051499434811858	1.30216673661259	0.611663176647631	0.236218375308079	0.500342357838449	0.405491127817156	0.40748445363255	0.0625819262935101	0.980963007926692	not_robust	NA	NO PLEIOTROPIC SNPS FOR REMOVAL	NA	NA	NA	NA
ebi-a-GCST004076	Optic disc area	12	5e-08	1.23009075094011	1.13689968263962	1.33092064203527	2.57678854228073e-07	0.207087947914748	0.0401953912792056	0.00721184605935405	0.196099030211054	0.0729833649522855	0.214857265877409	0.144904754016541	0.109415953638777	0.0496442823297182	0.172901666488936	0.0784108933092679	0.868649609713705	0.527942912025704	0.989422961220259	all_significant	NA	NO PLEIOTROPIC SNPS FOR REMOVAL	THERE WERE 1 OUTLITER SNPs IN RADIAL ANALYSIS	0.0855973503215865	0.0299600963896231	0.0174278458936126
ebi-a-GCST004137	Optic cup area	12	5e-08	1.00859628130861	0.773967801650971	1.31435242719347	0.949479969370464	0.00855954367035381	0.135094158092965	0.850389937010012	0.0337130977155495	0.178734671089396	0.10943345574707	-1.26568030160576	0.720362951876162	0.895504682407514	0.0364481067993292	0.271167309050135	0.365901521938647	0.102354702704503	0.98135247329464	not_robust	NA	NO PLEIOTROPIC SNPS FOR REMOVAL	THERE WERE 1 OUTLITER SNPs IN RADIAL ANALYSIS	NA	NA	NA
ebi-a-GCST004420	CTACK levels	55	5e-05	1.00211163464107	0.982198483790938	1.02242850590345	0.836800365048024	0.0021094082742756	0.0102404476220125	0.190531526245726	-0.0205594983787626	0.015706163036934	0.616404400966833	-0.0146068599191712	0.0289863375052807	0.180870646690146	-0.0335289729648177	0.0247337606355368	0.231531001194653	0.539904863605468	0.953174698207232	not_robust	NA	NO PLEIOTROPIC SNPS FOR REMOVAL	NA	NA	NA	NA
ebi-a-GCST004421	beta-nerve growth factor levels	7	5e-06	1.03464416599745	0.989293937421006	1.08207329464002	0.136406086457354	0.034057566635578	0.0228680364579165	0.844822109200216	0.00631415633155952	0.0322596503268993	0.179866349341481	-0.191219043407001	0.122698497250503	0.985602563419559	0.000804710603756087	0.0427809396880791	0.51050314396071	0.119875657424745	0.96246316571985	not_robust	NA	NO PLEIOTROPIC SNPS FOR REMOVAL	NA	NA	NA	NA
ebi-a-GCST004422	Vascular endothelial growth factor levels	8	5e-06	0.985483128633116	0.960820531741271	1.01077877161979	0.258102682929499	-0.0146232721370037	0.0129307994311446	0.663129038409986	-0.00681431052841678	0.0156436067522034	0.967986353790492	-0.000951485408310997	0.0227428488201897	0.723113640400496	-0.00597286275734848	0.0161913990668683	0.522128537762683	0.478228522238609	0.990375658050036	not_robust	NA	NO PLEIOTROPIC SNPS FOR REMOVAL	NA	NA	NA	NA
ebi-a-GCST004423	Macrophage Migration Inhibitory Factor levels	49	5e-05	0.993067227013656	0.976851497380835	1.00955213767167	0.407546842767008	-0.00695691630847123	0.00839985753596805	0.598575925524559	-0.00710140668080316	0.0134892455593006	0.271840940048266	0.036849780610837	0.0331415834782774	0.529487631450526	0.0182295408579787	0.0287810572424922	0.920024369873849	0.172817145825358	0.945972193675401	not_robust	NA	NO PLEIOTROPIC SNPS FOR REMOVAL	THERE WERE 5 OUTLITER SNPs IN RADIAL ANALYSIS	NA	NA	NA
ebi-a-GCST004425	Tumor necrosis factor beta levels	38	5e-05	1.00418671215313	0.991539542456887	1.01699519755538	0.518220666888254	0.0041779722595894	0.00646654215709929	0.479397062215147	0.00766257622784239	0.0108339779472092	0.455968987824557	0.0221608741250115	0.0294052841428652	0.138224766930827	0.0367656768285148	0.0242649370092655	0.919828898881103	0.530050116966759	0.946331022871919	not_robust	NA	NO PLEIOTROPIC SNPS FOR REMOVAL	NA	NA	NA	NA
ebi-a-GCST004426	Tumor necrosis factor alpha levels	34	5e-05	0.998234828697259	0.975971773918978	1.02100572972817	0.877982368329854	-0.00176673105335966	0.0115075929075831	0.693900546333964	0.00704757228579519	0.0179069062465649	0.435973110812792	0.0263328550171521	0.0333789481194204	0.941626038437163	0.00249321031664398	0.0337897014342504	0.547384738907714	0.374876583312175	0.946426453753989	not_robust	NA	NO PLEIOTROPIC SNPS FOR REMOVAL	THERE WERE 1 OUTLITER SNPs IN RADIAL ANALYSIS	NA	NA	NA
ebi-a-GCST004427	Stromal-cell-derived factor 1 alpha levels	7	5e-06	1.00609808515575	0.935586027324723	1.08192440608429	0.869737371861055	0.00607956707953377	0.0370723193455559	0.707422675776621	-0.0207664334752274	0.0553299771516186	0.755794502608237	0.0731173688380886	0.22253129052109	0.724433581102535	-0.0273409184845028	0.0739910791716073	0.591238870661118	0.77135316177248	0.95124149776736	not_robust	NA	NO PLEIOTROPIC SNPS FOR REMOVAL	NA	NA	NA	NA
ebi-a-GCST004428	Stem cell growth factor beta levels	7	5e-06	1.02086966507804	0.97112013536228	1.07316781428671	0.417756349816986	0.020654876849947	0.0254897815585438	0.496446359852905	0.0217776447487976	0.0320216269948226	0.601997056600487	0.06846576538276	0.123078579442549	0.162815384116901	0.0741118077051065	0.0465951921567875	0.287341131867133	0.706691930764243	0.965262151133151	not_robust	NA	NO PLEIOTROPIC SNPS FOR REMOVAL	NA	NA	NA	NA
ebi-a-GCST004429	Stem cell factor levels	6	5e-06	1.0780963212388	1.00496726943045	1.15654679831249	0.0358820459417545	0.075196820293683	0.0358376770632062	0.0293394970593126	0.098826697371276	0.0453563454480087	0.273982503321912	-0.167387997022216	0.132139715738912	0.17008430345145	0.105164251433499	0.0656507982485577	0.362431150719393	0.13009348499281	0.967185771634127	not_robust	NA	NO PLEIOTROPIC SNPS FOR REMOVAL	NA	0.619346443130252	0.0280526037446568	0.0564692284659173
ebi-a-GCST004430	Interleukin-16 levels	6	5e-06	0.985950942165491	0.960299126352438	1.01228797744449	0.292819955626529	-0.0141486800133465	0.0134498842298566	0.220765456021223	-0.0206394385731468	0.0168554663849118	0.223518068986321	-0.036942815331499	0.025670311993263	0.232455494672545	-0.0240462986165823	0.0177038876023123	0.529964763443088	0.338425894298099	0.967656928196006	not_robust	NA	NO PLEIOTROPIC SNPS FOR REMOVAL	THERE WERE 1 OUTLITER SNPs IN RADIAL ANALYSIS	NA	NA	NA
ebi-a-GCST004431	RANTES levels	51	5e-05	0.993735123388751	0.978241235915519	1.00947441101505	0.433126044943895	-0.0062845833004915	0.00801754774118001	0.0984424825940949	-0.0227979824262184	0.0137964583183142	0.786224972012877	0.0132118472646305	0.0484471616931606	0.158363851148175	-0.0438651906370209	0.0306319630080554	0.989680911779207	0.682130774703357	0.940072818642915	not_robust	NA	NO PLEIOTROPIC SNPS FOR REMOVAL	THERE WERE 1 OUTLITER SNPs IN RADIAL ANALYSIS	NA	NA	NA
ebi-a-GCST004432	Platelet-derived growth factor BB levels	10	5e-06	0.975887209741865	0.943215683119101	1.00969042731397	0.16004677599317	-0.0244082630361262	0.0173734894368903	0.318610857146865	-0.0237765688494654	0.0238405424854441	0.587688118955455	-0.0212595284184576	0.0376403096564981	0.386425933537824	-0.0233853715371806	0.0256915098763967	0.604250630456594	0.92481869647662	0.98124707991035	not_robust	NA	NO PLEIOTROPIC SNPS FOR REMOVAL	NA	NA	NA	NA
ebi-a-GCST004433	Macrophage inflammatory protein 1b levels	9	5e-06	0.992224723558267	0.966459687375049	1.01867663483643	0.560908272785901	-0.0078056615076072	0.0134234844912534	0.299007431147129	-0.0201574899366193	0.0194089962048096	0.182780415844833	-0.0281820132148065	0.0190600469200743	0.358781862791003	-0.016816956482616	0.0172734088172316	0.496891547534637	0.159707855052705	0.993610351465061	not_robust	NA	NO PLEIOTROPIC SNPS FOR REMOVAL	THERE WERE 1 OUTLITER SNPs IN RADIAL ANALYSIS	NA	NA	NA
ebi-a-GCST004434	Macrophage inflammatory protein 1a levels	7	5e-06	1.03666635535318	0.983507163476873	1.09269883558557	0.179988520437078	0.0360101372205871	0.0268573952769997	0.640658159826898	0.0169645937583627	0.0363439695873326	0.513637352513864	0.0711920575913528	0.101321066189865	0.91146542613259	0.00695412633533224	0.0599682919475553	0.393885669233227	0.731839349132512	0.960867199637524	not_robust	NA	NO PLEIOTROPIC SNPS FOR REMOVAL	NA	NA	NA	NA
ebi-a-GCST004435	Monokine induced by gamma interferon levels	7	5e-06	1.04195824859069	1.00905066175284	1.0759390315648	0.0120635912221626	0.0411018739973982	0.016373430623642	0.0478007671110134	0.0622975095453563	0.0314771341471127	0.194383076502618	0.117346084925874	0.0783311292714615	0.129606886063219	0.0700784871664616	0.0399075708596238	0.815770156840615	0.354598449143302	0.95789685752818	not_robust	NA	NO PLEIOTROPIC SNPS FOR REMOVAL	THERE WERE 1 OUTLITER SNPs IN RADIAL ANALYSIS	0.0201345134748732	0.131551097399424	0.056609562003372
ebi-a-GCST004436	Macrophage colony stimulating factor levels	51	5e-05	1.00019903669428	0.986390640934026	1.01420073497136	0.977615003009982	0.000199016889104202	0.00709277151546427	0.860512151697942	-0.00203474543328732	0.0115793270037423	0.0404290591044676	-0.0484528370320174	0.0230164157902756	0.924836105576037	0.00252906800648903	0.0266720626888593	0.864307142357593	0.028655267459578	0.945432768028102	not_robust	NA	NO PLEIOTROPIC SNPS FOR REMOVAL	THERE WERE 1 OUTLITER SNPs IN RADIAL ANALYSIS	NA	NA	NA
ebi-a-GCST004437	Monocyte chemoattractant protein-3 levels	34	5e-05	0.998392226402706	0.986923134829499	1.00999460096105	0.784885428771445	-0.00160906745226752	0.00589492485103684	0.674937895298712	0.00392166668321113	0.0093510890686111	0.514540045396769	-0.0118666671092519	0.0180040561194066	0.973127915433739	0.00057539060932954	0.0169521957682107	0.71110405105117	0.546539725303859	0.943153696273223	not_robust	NA	REMOVED 1 PLEIOTROPIC SNP	THERE WERE 2 OUTLITER SNPs IN RADIAL ANALYSIS	NA	NA	NA
ebi-a-GCST004438	Monocyte chemoattractant protein-1 levels	11	5e-06	0.966690494548555	0.932337778136047	1.0023089637307	0.0664952548537973	-0.0338769024464885	0.0184608186819469	0.542097037840698	-0.018745530613554	0.0307482757684979	0.791886766001736	0.0142856739042153	0.0525540238767824	0.680809088123044	-0.0141616840958833	0.0334300430688999	0.778634554413952	0.334537504419912	0.980856730574429	not_robust	NA	NO PLEIOTROPIC SNPS FOR REMOVAL	THERE WERE 1 OUTLITER SNPs IN RADIAL ANALYSIS	NA	NA	NA
ebi-a-GCST004439	Interleukin-12p70 levels	13	5e-06	1.00349646857844	0.98146235863182	1.02602525057933	0.757982481294583	0.00349037014336658	0.0113275443895272	0.638650222107068	-0.00886742683959819	0.0188834650194087	0.515859800891733	-0.0190795071688508	0.028420415236398	0.660357518971201	-0.0093027931261751	0.0206483777592609	0.940805824575948	0.346105338820275	0.98304133340849	not_robust	NA	NO PLEIOTROPIC SNPS FOR REMOVAL	NA	NA	NA	NA
ebi-a-GCST004440	Interferon gamma-induced protein 10 levels	46	5e-05	1.01785197895446	0.999195037974121	1.03685728179961	0.0608364536656965	0.0176945037786287	0.00943866834714606	0.485270744050789	0.0102612266085017	0.014704048785989	0.162203847951498	0.062473383838125	0.043947081499601	0.936121594409369	0.00281378875667604	0.0349127902533349	0.912321505443569	0.298178568266785	0.946927736777054	not_robust	NA	NO PLEIOTROPIC SNPS FOR REMOVAL	THERE WERE 2 OUTLITER SNPs IN RADIAL ANALYSIS	NA	NA	NA
ebi-a-GCST004441	Interleukin-18 levels	6	5e-07	1.01886153543743	0.977810427423891	1.06163607922326	0.373168936210195	0.0186858622181178	0.0209823096653781	0.518459954603239	0.0158097263338539	0.0244838288138305	0.175324949875838	0.0976208605136595	0.0593457181306242	0.396589537413638	0.026489355895844	0.0285831736199477	0.286123077707521	0.232548562371313	0.984053494808518	not_robust	NA	NO PLEIOTROPIC SNPS FOR REMOVAL	NA	NA	NA	NA
ebi-a-GCST004442	Interleukin-17 levels	45	5e-05	1.00892410622317	0.982448908520539	1.03611276198688	0.512558399755915	0.00888452171714001	0.0135670713335708	0.481269985792704	-0.0151751511969728	0.0215476110231629	0.215128397848908	-0.0627639152680307	0.0498860712470789	0.569946165470504	-0.0208024346946937	0.0363407558019121	0.811822601348231	0.139196029284687	0.946458587806309	not_robust	NA	NO PLEIOTROPIC SNPS FOR REMOVAL	THERE WERE 1 OUTLITER SNPs IN RADIAL ANALYSIS	NA	NA	NA
ebi-a-GCST004443	Interleukin-13 levels	51	5e-05	0.997451011106044	0.983245205978077	1.01186205994952	0.727289984175437	-0.00255224309727504	0.00731862258905898	0.592629074139301	-0.00837639254272946	0.0156559289568758	0.601310377860301	-0.0120638496267707	0.0229382040732111	0.76278915684986	-0.00487751535735598	0.0160723570039719	0.971481911197811	0.653863154717298	0.956659557925346	not_robust	NA	NO PLEIOTROPIC SNPS FOR REMOVAL	THERE WERE 5 OUTLITER SNPs IN RADIAL ANALYSIS	NA	NA	NA
ebi-a-GCST004444	Interleukin-10 levels	9	5e-06	0.982837626349206	0.951195019617404	1.01553286113323	0.299812470313533	-0.0173113542193573	0.0166963343337499	0.437551093827509	-0.0190819974803705	0.0245795855321835	0.814452973091882	-0.0104036930865497	0.0426909979592653	0.497601855170635	-0.0181283116745448	0.0255161580691703	0.743461381019912	0.858159437364293	0.978584173407664	not_robust	NA	NO PLEIOTROPIC SNPS FOR REMOVAL	THERE WERE 1 OUTLITER SNPs IN RADIAL ANALYSIS	NA	NA	NA
ebi-a-GCST004445	Interleukin-8 levels	36	5e-05	1.01144690782724	0.993057432674477	1.03017691997743	0.224057156141126	0.0113818876937059	0.00936156467650972	0.854854319545182	0.00285453392302872	0.0156046645706875	0.850710876491921	0.00818398167504429	0.0431530151317528	0.881786121709289	-0.00492594149665043	0.0328845185772318	0.937523392434175	0.93916076990125	0.947148199798452	not_robust	NA	NO PLEIOTROPIC SNPS FOR REMOVAL	NA	NA	NA	NA
ebi-a-GCST004446	Interleukin-6 levels	45	5e-05	1.02081741426844	0.994858569311224	1.04745360337517	0.116934701515659	0.0206036928951305	0.0131420337844264	0.102654966841842	0.0366672294208827	0.0224660626820679	0.46786833470009	0.0343009486114996	0.0468304841748977	0.278768970556456	0.0564697469177249	0.0514938923235941	0.949853483578922	0.75720092509682	0.946932512841144	not_robust	NA	NO PLEIOTROPIC SNPS FOR REMOVAL	THERE WERE 3 OUTLITER SNPs IN RADIAL ANALYSIS	NA	NA	NA
ebi-a-GCST004447	Interleukin-1-receptor antagonist levels	6	5e-06	0.985938947999592	0.940115420621134	1.03399602629674	0.559762469096496	-0.0141608451610646	0.0242815194898039	0.985057958957859	-0.000673814076271755	0.0359786471108292	0.448149001292922	-0.0770154870880379	0.0916774948072403	0.980035230051706	0.0012297029756915	0.0467562521294095	0.50939109979055	0.513829058310792	0.957276084368819	not_robust	NA	NO PLEIOTROPIC SNPS FOR REMOVAL	NA	NA	NA	NA
ebi-a-GCST004448	Interleukin-1-beta levels	31	5e-05	1.00354645632403	0.975954605926456	1.03191837395398	0.803449834046516	0.00354018247671365	0.0142241767595158	0.502027476821706	0.0177950747613515	0.0265082575253189	0.458224113793514	0.0350840138886718	0.0466660792666967	0.567531557612223	0.0202035232971401	0.034949997456661	0.938159004147968	0.470368095633621	0.927446118679624	not_robust	NA	NO PLEIOTROPIC SNPS FOR REMOVAL	THERE WERE 5 OUTLITER SNPs IN RADIAL ANALYSIS	NA	NA	NA
ebi-a-GCST004449	Hepatocyte growth factor levels	42	5e-05	1.03902191775517	1.01278572467119	1.06593775887404	0.00335004150779587	0.0382798069428808	0.0130485354838519	0.702937726026026	0.00869404305256391	0.0227975976955932	0.378238125815762	-0.0383448570667071	0.0430339933926331	0.950781281481983	0.00227474964893493	0.0366276948744256	0.950685360299954	0.0622696310134115	0.949253383913044	all_significant	NA	NO PLEIOTROPIC SNPS FOR REMOVAL	THERE WERE 6 OUTLITER SNPs IN RADIAL ANALYSIS	0.760628678538936	-0.0162668367796431	0.0533942309579621
ebi-a-GCST004450	Interleukin-9 levels	40	5e-05	0.984177638804454	0.965359887788716	1.00336220405991	0.105399491730935	-0.0159488709826662	0.00984971197545543	0.185776870127094	-0.0214645236306436	0.0162219722499138	0.214184480681244	-0.0440485965967399	0.0348684195078036	0.341729559692557	-0.0264589335419106	0.0274898541780255	0.809227588521733	0.400993432401034	0.934208398561298	not_robust	NA	NO PLEIOTROPIC SNPS FOR REMOVAL	NA	NA	NA	NA
ebi-a-GCST004451	Interleukin-7 levels	41	5e-05	1.00480553664777	0.986533203136809	1.02341630597708	0.608654703783712	0.00479402691543031	0.00936343035105131	0.711885830506963	-0.00670039642065269	0.0181422991315321	0.935282318525304	0.00263508702635163	0.0322428066574775	0.62357912000695	-0.00992295925072878	0.0200620662274166	0.788723419024443	0.94398924592236	0.952961122505233	not_robust	NA	NO PLEIOTROPIC SNPS FOR REMOVAL	THERE WERE 2 OUTLITER SNPs IN RADIAL ANALYSIS	NA	NA	NA
ebi-a-GCST004452	Interleukin-5 levels	53	5e-05	1.01161973889968	0.99425681349314	1.02928587689133	0.190899774087506	0.0115527481773627	0.00883290316218451	0.722261510726393	0.00479302514012892	0.0134848429328458	0.611508099806459	0.0167454559734257	0.0327655385079648	0.515266377748725	-0.0175111326510914	0.0267288978815636	0.691655951176805	0.869320596054366	0.946744738351531	not_robust	NA	NO PLEIOTROPIC SNPS FOR REMOVAL	THERE WERE 6 OUTLITER SNPs IN RADIAL ANALYSIS	NA	NA	NA
ebi-a-GCST004453	Interleukin-4 levels	40	5e-05	1.01978053474774	0.98978151550113	1.05068878612454	0.198520641503589	0.0195874421334934	0.0152339253856777	0.651599181725321	0.010915562995634	0.0241739868778529	0.0661932233461367	0.105910290340542	0.0559917623439551	0.31882444212728	0.0553290183857749	0.0547930912788127	0.812553794669132	0.113786328553794	0.94552164786542	not_robust	NA	NO PLEIOTROPIC SNPS FOR REMOVAL	THERE WERE 3 OUTLITER SNPs IN RADIAL ANALYSIS	NA	NA	NA
ebi-a-GCST004454	Interleukin-2 receptor antagonist levels	43	5e-05	0.994630579939804	0.974351596612909	1.01533162565794	0.608459288501019	-0.00538388720611522	0.0105097811852499	0.544830062408588	0.010228398291714	0.0168917787319079	0.972504157854187	0.000827279023295658	0.023855471779014	0.598908042395008	0.0108957420671653	0.0205582970563543	0.29672040581955	0.772661700233029	0.952963534303434	not_robust	NA	NO PLEIOTROPIC SNPS FOR REMOVAL	THERE WERE 3 OUTLITER SNPs IN RADIAL ANALYSIS	NA	NA	NA
ebi-a-GCST004455	Interleukin-2 levels	60	5e-05	1.00275525565424	0.987241321168876	1.01851298277475	0.729440983166591	0.00275146689511638	0.00795522278797394	0.848383049091881	0.00263190622535585	0.013766499945623	0.898005322003082	0.0041035680581012	0.031873765117521	0.45666789805285	0.0222068439612318	0.0296377300335263	0.939106652801387	0.964778313161227	0.945289271747099	not_robust	NA	NO PLEIOTROPIC SNPS FOR REMOVAL	THERE WERE 4 OUTLITER SNPs IN RADIAL ANALYSIS	NA	NA	NA
ebi-a-GCST004456	Interferon gamma levels	20	5e-05	1.04427761167824	1.01009021877653	1.07962210699684	0.0107360059351338	0.0433253656814305	0.0169825067837905	0.111944857378803	0.0495698223565629	0.0311855612211165	0.197930351454991	0.111961135568208	0.0837512943115194	0.23175484220432	0.0636638449944983	0.0515346789237042	0.934937008071099	0.405771921082716	0.938859894142057	all_significant	NA	NO PLEIOTROPIC SNPS FOR REMOVAL	THERE WERE 3 OUTLITER SNPs IN RADIAL ANALYSIS	0.680723952132124	-0.0213843334601036	0.0519698912155948
ebi-a-GCST004457	Growth-regulated protein alpha levels	30	5e-05	1.00706532494259	0.990573820771196	1.0238313868543	0.403296624846134	0.00704048247907087	0.00842416801274948	0.599661057862294	-0.00792878327495096	0.0151056671232527	0.227044220373712	-0.02798763023914	0.0226595609246435	0.524147297690605	-0.00917422552173264	0.0142287781070275	0.916464366583517	0.0931934209583345	0.966988453680547	not_robust	NA	NO PLEIOTROPIC SNPS FOR REMOVAL	THERE WERE 3 OUTLITER SNPs IN RADIAL ANALYSIS	NA	NA	NA
ebi-a-GCST004459	Fibroblast growth factor basic levels	45	5e-05	0.981822409306473	0.951786249868673	1.01280644004825	0.247168174961769	-0.0183448329023552	0.0158520224221177	0.352838849688754	-0.0218792165322431	0.023548906006425	0.863859453604888	0.0120522947975626	0.0698712908169883	0.17354185802069	-0.072033343923336	0.0520723028105251	0.436174779159011	0.657177790678271	0.945526295627782	not_robust	NA	NO PLEIOTROPIC SNPS FOR REMOVAL	THERE WERE 5 OUTLITER SNPs IN RADIAL ANALYSIS	NA	NA	NA
ebi-a-GCST004460	Eotaxin levels	15	5e-06	1.00299083058833	0.966424217084344	1.04094101581942	0.874767533836462	0.00298636695229494	0.0189483469381584	0.619238018543636	-0.0132854927892167	0.0267351090806971	0.439554361146017	-0.0381453058830546	0.0478385205538653	0.641377436648117	-0.0148335685256985	0.0311592357912352	0.483336349234112	0.364722706842028	0.977351862666685	not_robust	NA	NO PLEIOTROPIC SNPS FOR REMOVAL	THERE WERE 1 OUTLITER SNPs IN RADIAL ANALYSIS	NA	NA	NA
ebi-a-GCST004488	Insulin secretion rate	8	5e-06	0.999699007556547	0.976559320811343	1.02338699187186	0.97989946846019	-0.000301037750770257	0.0119483389597091	0.690550563482756	0.00672776349434637	0.0168993418132064	0.111649214214687	0.0947221085892053	0.050824684722124	0.409991707729289	0.0218305867401689	0.0249157557482949	0.45132041632955	0.102510338282545	0.963007897328117	not_robust	23.6797915693274	NO PLEIOTROPIC SNPS FOR REMOVAL	NA	NA	NA	NA
ebi-a-GCST004575	Acute insulin response	13	5e-06	1.0156431294163	0.985550744932221	1.04665434188421	0.311767459802828	0.0155220368788461	0.0153452546091912	0.381172954782127	0.0205017671027377	0.0234108688325995	0.211803229556058	-0.0827732569740778	0.0624362224398043	0.41753000313142	0.0324976896161205	0.0387047720569509	0.621344468479847	0.130296288083716	0.967413589164434	not_robust	29.7963349611081	NO PLEIOTROPIC SNPS FOR REMOVAL	THERE WERE 2 OUTLITER SNPs IN RADIAL ANALYSIS	NA	NA	NA
ebi-a-GCST004599	Mean platelet volume	186	5e-08	1.00111197397718	0.981232221592838	1.0213944898931	0.913519154335769	0.0011113561920527	0.0102334103896198	0.290521276124644	-0.0195020576233276	0.0184507562089074	0.0304278473268993	-0.0422264026518321	0.0193581856825585	0.207830766967069	-0.0236853841995807	0.018738868632904	0.99684723734378	0.00503858735998233	0.994360155991151	not_robust	172.285148470891	NO PLEIOTROPIC SNPS FOR REMOVAL	THERE WERE 15 OUTLITER SNPs IN RADIAL ANALYSIS	NA	NA	NA
ebi-a-GCST004600	Eosinophil percentage of white cells	143	5e-08	1.00577940454985	0.970615660305309	1.04221707106854	0.750949480453622	0.00576276786070557	0.0181568751721663	0.71361283245582	0.0116995446517048	0.0318781479611682	0.710919665856634	0.0185287869094605	0.0498931104974949	0.657297472467354	0.0202392855339059	0.045524125403659	0.923816037177196	0.78070713273516	0.987846083972655	not_robust	83.3529084409987	NO PLEIOTROPIC SNPS FOR REMOVAL	THERE WERE 9 OUTLITER SNPs IN RADIAL ANALYSIS	NA	NA	NA
ebi-a-GCST004601	Red blood cell count	154	5e-08	1.02584736960266	0.997761783641094	1.05472352516885	0.0715782191817671	0.02551897311182	0.014163111235091	0.499491911107106	0.0222298290419297	0.0329189658973391	0.9315631481263	0.00316229974749876	0.0367620676340461	0.516909796058819	0.0220633817777629	0.0339633570639738	0.999857946844357	0.48849013915037	0.989470079948639	not_robust	96.7780968856629	NO PLEIOTROPIC SNPS FOR REMOVAL	THERE WERE 15 OUTLITER SNPs IN RADIAL ANALYSIS	NA	NA	NA
ebi-a-GCST004602	Mean corpuscular volume	194	5e-08	1.01064093211718	0.988437453967381	1.0333431716605	0.35036007556118	0.0105847158430867	0.0113339938246703	0.575929604039231	0.0125118759288402	0.0223689933494001	0.530804395663908	0.0158931760452038	0.0253109473181904	0.489488904257882	0.0141468621237676	0.020430243130351	0.999632968236401	0.803716908175234	0.992288999028802	not_robust	132.498830427129	NO PLEIOTROPIC SNPS FOR REMOVAL	THERE WERE 16 OUTLITER SNPs IN RADIAL ANALYSIS	NA	NA	NA
ebi-a-GCST004603	Platelet count	184	5e-08	0.983895853235315	0.957427634365675	1.01109578966249	0.243253902655035	-0.0162352277393673	0.0139132197602473	0.549797192256745	-0.014536990869078	0.0243067455880044	0.591470581984927	0.0167460057775494	0.0311462541355829	0.813869153869779	-0.00704086405450577	0.0298623508444987	0.935033574953919	0.227375757518845	0.990532805310809	not_robust	106.263328076964	NO PLEIOTROPIC SNPS FOR REMOVAL	THERE WERE 24 OUTLITER SNPs IN RADIAL ANALYSIS	NA	NA	NA
ebi-a-GCST004604	Hematocrit	100	5e-08	1.05671169216553	1.00995876767885	1.10562889901502	0.016884802796364	0.0551619091954667	0.0230879608448828	0.0404526097535772	0.0763511173997882	0.0372608565529756	0.0975268870153565	0.0944486213097151	0.0564563778897219	0.0971424991369869	0.0701500132361992	0.0418872343105585	0.757738519275379	0.442296238191427	0.987020341057783	all_significant	80.0216609903167	NO PLEIOTROPIC SNPS FOR REMOVAL	THERE WERE 7 OUTLITER SNPs IN RADIAL ANALYSIS	0.483060419282412	0.00549610250293378	0.00783602849651817
ebi-a-GCST004605	Mean corpuscular hemoglobin concentration	66	5e-08	1.01572557019999	0.967645414262046	1.06619472252127	0.5282651503656	0.0156032045996598	0.0247412096901843	0.808581573489384	0.0100820244902809	0.0416171819848333	0.0681668202347217	0.111801171325718	0.060261985078165	0.884757807796796	0.00801629734293663	0.055090699835185	0.844586641016651	0.0781802146418586	0.990548993553381	not_robust	101.100007035408	NO PLEIOTROPIC SNPS FOR REMOVAL	THERE WERE 8 OUTLITER SNPs IN RADIAL ANALYSIS	NA	NA	NA
ebi-a-GCST004606	Eosinophil counts	148	5e-08	0.99772520620937	0.964849033172688	1.03172159879997	0.894020043553388	-0.00227738506451338	0.0170950240434221	0.747903504775946	-0.00979706398397856	0.0304819912466461	0.734373676639925	-0.0159796127872495	0.0470041029076839	0.810284020282763	0.00982855949857708	0.0408685697962736	0.962895168498165	0.750179985789355	0.988359476016992	not_robust	87.26007941443	NO PLEIOTROPIC SNPS FOR REMOVAL	THERE WERE 6 OUTLITER SNPs IN RADIAL ANALYSIS	NA	NA	NA
ebi-a-GCST004607	Plateletcrit	174	5e-08	0.972179463917515	0.944208105108019	1.00097945034567	0.0581886027728057	-0.0282148579043993	0.0148948106640554	0.228965901463229	-0.0304391017503062	0.0253020951736283	0.595954189961454	-0.0176342254436541	0.0331959391435031	0.442102206570147	-0.025163546134282	0.0326621573843403	0.967287321477117	0.713635358752292	0.989094954077746	not_robust	92.9919621423364	NO PLEIOTROPIC SNPS FOR REMOVAL	THERE WERE 21 OUTLITER SNPs IN RADIAL ANALYSIS	NA	NA	NA
ebi-a-GCST004608	Granulocyte percentage of myeloid white cells	139	5e-08	0.972468584528157	0.943187870167575	1.00265830149637	0.0734858351071394	-0.027917507838403	0.0155981032145812	0.315682218584763	-0.0286822514597431	0.0285859077859649	0.103432610130805	-0.0686467071054787	0.041874083792471	0.0524625193794471	-0.0796165026161052	0.0406998147260518	0.992518928941802	0.281763742344618	0.990399742118464	not_robust	100.58438747048	NO PLEIOTROPIC SNPS FOR REMOVAL	THERE WERE 10 OUTLITER SNPs IN RADIAL ANALYSIS	NA	NA	NA
ebi-a-GCST004609	Monocyte percentage of white cells	158	5e-08	1.01875689238672	0.990182318247001	1.04815606849339	0.200448533559194	0.0185831510830254	0.0145149714522522	0.457589780711924	0.019868053289465	0.026746741096102	0.0403533702923788	0.0717560329238194	0.0347092284234858	0.486250493174537	0.0244102841625018	0.0349750324835759	0.989208515773867	0.0827284782835425	0.990730637775734	not_robust	106.614166814361	NO PLEIOTROPIC SNPS FOR REMOVAL	THERE WERE 9 OUTLITER SNPs IN RADIAL ANALYSIS	NA	NA	NA
ebi-a-GCST004610	White blood cell count	150	5e-08	0.932751372790697	0.900333503604862	0.966336496375422	0.000114612008531393	-0.0696165951149227	0.0180476681745837	0.00214890225478603	-0.1015757370717	0.0330990444762378	0.208801083172531	-0.0630369456967452	0.0499353806465277	0.0756323754628482	-0.0876352477338556	0.0489832367287681	0.978247037731857	0.885375658450001	0.986459629803947	all_significant	74.2443903722641	NO PLEIOTROPIC SNPS FOR REMOVAL	THERE WERE 12 OUTLITER SNPs IN RADIAL ANALYSIS	0.801388442869118	0.00322741643877307	0.0128300881855026
ebi-a-GCST004611	High light scatter reticulocyte count	138	5e-08	1.02648319457216	0.997198266714652	1.05662813896625	0.0767253946402389	0.0261385857618947	0.0147674751266906	0.369817846376801	0.024415759353582	0.0272249792367252	0.260935735193975	0.0387032726134502	0.0342846602657074	0.245961490087675	0.0375987263351316	0.0322679541584721	0.995303109019832	0.670804101519062	0.990772859395664	not_robust	109.646409158554	NO PLEIOTROPIC SNPS FOR REMOVAL	THERE WERE 15 OUTLITER SNPs IN RADIAL ANALYSIS	NA	NA	NA
ebi-a-GCST004612	High light scatter reticulocyte percentage of red cells	145	5e-08	1.02207489315002	0.994358480783755	1.05056386343107	0.119550853673689	0.0218347700653069	0.0140266646713549	0.369263930295558	0.0237428748928393	0.0264440561886155	0.252193776115308	0.0386938205445791	0.0336560898750911	0.31480051988481	0.0310211987596282	0.0307530071335457	0.999429703986759	0.560470323837142	0.990649883512335	not_robust	107.035238108477	NO PLEIOTROPIC SNPS FOR REMOVAL	THERE WERE 14 OUTLITER SNPs IN RADIAL ANALYSIS	NA	NA	NA
ebi-a-GCST004613	Sum neutrophil eosinophil counts	127	5e-08	0.943885995541746	0.909972286318845	0.979063633007901	0.00197906092873211	-0.0577498875642007	0.0186690035538098	0.0157153144436393	-0.089981838612626	0.0372524526205298	0.10957078741181	-0.0825948402851883	0.0512501543041195	0.0447021464844689	-0.0915409233806975	0.0451456960172836	0.990955263864814	0.592769499696234	0.986798071779744	all_significant	76.1199818949631	NO PLEIOTROPIC SNPS FOR REMOVAL	THERE WERE 13 OUTLITER SNPs IN RADIAL ANALYSIS	0.349092067021444	-0.0120860206448145	0.0129075633419606
ebi-a-GCST004614	Granulocyte count	132	5e-08	0.938580851824008	0.903539114985251	0.974981603784869	0.00109411716208569	-0.0633862766140564	0.0194130614993931	0.0112716139288789	-0.0904185060040883	0.035679823917564	0.127770551413134	-0.0779140153412933	0.0508332408890512	0.0412466052435288	-0.0933675388145256	0.045294159909972	0.951176668172252	0.752623369694636	0.986632770652941	all_significant	74.8356087488642	NO PLEIOTROPIC SNPS FOR REMOVAL	THERE WERE 12 OUTLITER SNPs IN RADIAL ANALYSIS	0.310275442008215	-0.0132460263653187	0.0130548480155654
ebi-a-GCST004615	Hemoglobin concentration	107	5e-08	1.0268200047759	0.982147160319149	1.07352478814413	0.243523076671263	0.0264666524661805	0.0226942737564269	0.0362492871308379	0.0784877991933784	0.0374800857624985	0.0255074458768053	0.120729711500779	0.0532805923397554	0.0828985238289246	0.0755012947442435	0.0431274565241686	0.775501678733814	0.050122667181535	0.987010469228746	not_robust	76.4335720608475	NO PLEIOTROPIC SNPS FOR REMOVAL	THERE WERE 10 OUTLITER SNPs IN RADIAL ANALYSIS	NA	NA	NA
ebi-a-GCST004617	Eosinophil percentage of granulocytes	137	5e-08	1.0097163153833	0.973916230699469	1.04683237162912	0.599585704929834	0.00966941554203417	0.0184180612358879	0.344772693437612	0.0292191529303154	0.0309270339198919	0.821935489875738	0.0116081454865796	0.0514785845387079	0.665832627251347	0.0208199070937503	0.0481031502329056	0.957617880800021	0.967287321879727	0.987682095621618	not_robust	80.3948384013331	NO PLEIOTROPIC SNPS FOR REMOVAL	THERE WERE 10 OUTLITER SNPs IN RADIAL ANALYSIS	NA	NA	NA
ebi-a-GCST004618	White blood cell count (basophil)	66	5e-08	0.976146964635842	0.917856015089511	1.03813983991252	0.442190132172599	-0.0241421253845223	0.031414602850263	0.405392549410124	-0.0434910872925342	0.0522711165863845	0.932473099084955	-0.00727358308464336	0.0855034327020755	0.488120191329849	-0.0550481766431141	0.0789481192884403	0.768352469538837	0.830684985829572	0.984483544669116	not_robust	64.9262329271767	NO PLEIOTROPIC SNPS FOR REMOVAL	THERE WERE 5 OUTLITER SNPs IN RADIAL ANALYSIS	NA	NA	NA
ebi-a-GCST004619	Reticulocyte fraction of red cells	136	5e-08	1.00650143741093	0.976737549435693	1.03717231317211	0.67219581982721	0.00648039422479078	0.0153151460629747	0.241528476611812	0.0316904941346681	0.0270587200588562	0.0481719320241682	0.063724746837795	0.0319568135440491	0.3478629643427	0.0241595706202415	0.0256464451730469	0.935785928242415	0.0366895179000623	0.991516055424761	not_robust	118.896781379583	NO PLEIOTROPIC SNPS FOR REMOVAL	THERE WERE 15 OUTLITER SNPs IN RADIAL ANALYSIS	NA	NA	NA
ebi-a-GCST004620	Sum basophil neutrophil counts	127	5e-08	0.935403676503844	0.900893756964014	0.971235543873193	0.000498088716198541	-0.0667771032898603	0.019179000936616	0.0189106963752924	-0.0890486378088914	0.0379368387793675	0.129102145463468	-0.0771821318796456	0.0505202667832951	0.0521632100474832	-0.0899230710114993	0.0458712432781103	0.977063728844879	0.819530465289166	0.986634178274782	all_significant	75.6344128330293	NO PLEIOTROPIC SNPS FOR REMOVAL	THERE WERE 13 OUTLITER SNPs IN RADIAL ANALYSIS	0.281294567810701	-0.0142264085294889	0.0132041957227748
ebi-a-GCST004621	Red cell distribution width	142	5e-08	1.01655015728382	0.985008060394037	1.04910230060491	0.307393792952009	0.0164146959912378	0.0160817095375577	0.844374471984124	-0.00583168136265107	0.0297078329238808	0.468037291701688	-0.0264850796665413	0.0363976328328941	0.886048488869501	-0.00494161301586793	0.0344205946337183	0.948042963901126	0.178642548957104	0.990476552314369	not_robust	105.495526562076	NO PLEIOTROPIC SNPS FOR REMOVAL	THERE WERE 14 OUTLITER SNPs IN RADIAL ANALYSIS	NA	NA	NA
ebi-a-GCST004622	Reticulocyte count	132	5e-08	1.01304574244118	0.982803267170649	1.04421882848707	0.40191106261741	0.012961379667783	0.0154631090096742	0.215126313510271	0.0333672134687648	0.0269178983556915	0.158574856730348	0.0459918930638671	0.0324336701889066	0.299664493363535	0.0293488513845328	0.0281854153273374	0.93979482216175	0.232672846172638	0.991546040609639	not_robust	119.056307183164	NO PLEIOTROPIC SNPS FOR REMOVAL	THERE WERE 15 OUTLITER SNPs IN RADIAL ANALYSIS	NA	NA	NA
ebi-a-GCST004623	Neutrophil percentage of granulocytes	129	5e-08	0.99954551466764	0.963095736240822	1.03737478871194	0.98086452837727	-0.000454588642121897	0.0189529943382134	0.534760751229212	0.0213040659702716	0.0343195972227665	0.373613895832139	0.0471800102616431	0.0528406686564324	0.934499139360128	-0.00386697675360281	0.0469593374561274	0.970278486402939	0.325644500454126	0.98724996476778	not_robust	78.3273099630428	NO PLEIOTROPIC SNPS FOR REMOVAL	THERE WERE 8 OUTLITER SNPs IN RADIAL ANALYSIS	NA	NA	NA
ebi-a-GCST004624	Sum eosinophil basophil counts	153	5e-08	0.996599538207029	0.963911876351104	1.03039568649602	0.841329711034598	-0.00340625650336365	0.0170148707246622	0.773797291420735	-0.00867162025308698	0.0301714497109861	0.830896519753562	-0.0100161134180726	0.0468213472232659	0.80737185961066	0.0102570773960101	0.0419953473288914	0.983159975639242	0.876984309381095	0.987693826710984	not_robust	81.8256739092786	NO PLEIOTROPIC SNPS FOR REMOVAL	THERE WERE 6 OUTLITER SNPs IN RADIAL ANALYSIS	NA	NA	NA
ebi-a-GCST004625	Monocyte count	165	5e-08	0.993727735498147	0.966105776447867	1.02213943480294	0.661767836421385	-0.00629201779474675	0.0143826191536036	0.547271156610148	0.0163432121337138	0.0271547671184435	0.374777257301715	0.0297691251121686	0.0334484330504095	0.312741966980265	0.0304477586361257	0.0300688346874808	0.990591400020957	0.216903032105631	0.990714837579862	not_robust	103.808327913379	NO PLEIOTROPIC SNPS FOR REMOVAL	THERE WERE 10 OUTLITER SNPs IN RADIAL ANALYSIS	NA	NA	NA
ebi-a-GCST004626	Myeloid white cell count	132	5e-08	0.945641747605455	0.912051211521126	0.98046941171525	0.00245466066086348	-0.0558914839759063	0.0184528844513922	0.011286314107198	-0.0909302344130677	0.0358882237260603	0.205704477292107	-0.0647031393741422	0.0508740965150092	0.066860606144396	-0.0894819592673803	0.0484215089297594	0.986507438248229	0.848956829891972	0.987002917438314	all_significant	76.2810954238898	NO PLEIOTROPIC SNPS FOR REMOVAL	THERE WERE 11 OUTLITER SNPs IN RADIAL ANALYSIS	0.743906982828546	0.00465523489085847	0.0142499675359973
ebi-a-GCST004627	Lymphocyte counts	146	5e-08	1.0097495443264	0.97470763397348	1.04605125345218	0.590296118683592	0.00970232418759919	0.0180204284341674	0.55841639853778	-0.0184770738325197	0.0315742001655971	0.557774937066487	-0.0284709243020229	0.0484595315931909	0.584873589833087	-0.0252760224635581	0.0461658296634782	0.944889026561156	0.389048066259664	0.987553970651108	not_robust	79.3580985334497	NO PLEIOTROPIC SNPS FOR REMOVAL	THERE WERE 10 OUTLITER SNPs IN RADIAL ANALYSIS	NA	NA	NA
ebi-a-GCST004628	Immature fraction of reticulocytes	111	5e-08	1.0035837707807	0.972158572447825	1.03602479422508	0.825562286839618	0.00357736437569197	0.0162314856249559	0.908036016252836	0.00374707639965045	0.0324376828113219	0.866413835673314	0.00669973939667296	0.0397345062063872	0.975633272184749	0.00111821877160856	0.0365270131249196	0.998276523756199	0.927561868923477	0.990571813952473	not_robust	104.962607196857	NO PLEIOTROPIC SNPS FOR REMOVAL	THERE WERE 14 OUTLITER SNPs IN RADIAL ANALYSIS	NA	NA	NA
ebi-a-GCST004629	Neutrophil count	129	5e-08	0.925109656064175	0.891165328662815	0.960346916803122	4.47646739033065e-05	-0.0778430013994587	0.019072608811279	0.0137852972731482	-0.0895578206213425	0.0363640813477393	0.132504245180822	-0.0758199116970511	0.0500783728024564	0.0428830391487999	-0.0880175067478128	0.0430358260855993	0.974839190207467	0.964305639871601	0.986620236079125	all_significant	76.1790349853635	NO PLEIOTROPIC SNPS FOR REMOVAL	THERE WERE 12 OUTLITER SNPs IN RADIAL ANALYSIS	0.293874558727618	-0.0136982620266278	0.0130501922655612
ebi-a-GCST004630	Mean corpuscular hemoglobin	173	5e-08	1.00622023019998	0.982829615670825	1.03016752397376	0.605339955161271	0.00620096441856276	0.0120002394043348	0.606921865331197	0.0115232963329572	0.0223982860130396	0.228309544068258	0.0304854638057415	0.0252142232523038	0.528604261767973	0.0142129215426208	0.0225094614635987	0.993554881570431	0.250863541719976	0.992773778791445	not_robust	143.51830307664	NO PLEIOTROPIC SNPS FOR REMOVAL	THERE WERE 13 OUTLITER SNPs IN RADIAL ANALYSIS	NA	NA	NA
ebi-a-GCST004631	Basophil percentage of white cells	49	5e-08	0.991602078698024	0.92694072487822	1.06077406687188	0.806358577104484	-0.00843338251629627	0.0344042223990385	0.587254594600623	-0.0308145023054901	0.0567675705350775	0.854047124572826	0.0144717856803942	0.078237837287067	0.740413532277122	-0.0221187666269178	0.0663773073787212	0.680098775526348	0.742352625474466	0.986406816207428	not_robust	76.4192638097752	NO PLEIOTROPIC SNPS FOR REMOVAL	THERE WERE 6 OUTLITER SNPs IN RADIAL ANALYSIS	NA	NA	NA
ebi-a-GCST004632	Lymphocyte percentage of white cells	114	5e-08	0.992113406114604	0.949927042773092	1.03617327044287	0.720978922151351	-0.00791785755133105	0.0221695086052151	0.471488739644478	-0.0278464429362399	0.0386724522827545	0.647132247950906	-0.0319545852228274	0.0696196395968923	0.597734300778505	-0.0343097341186356	0.0648384415631434	0.936259019834309	0.712613642929531	0.985159921423479	not_robust	67.1741371107921	NO PLEIOTROPIC SNPS FOR REMOVAL	THERE WERE 13 OUTLITER SNPs IN RADIAL ANALYSIS	NA	NA	NA
ebi-a-GCST004633	Neutrophil percentage of white cells	114	5e-08	0.97836163652595	0.936816706862844	1.02174895559999	0.323087765371533	-0.0218759057970253	0.0221386362708654	0.135993784431945	-0.057112411919923	0.0383079294746055	0.904944601536461	0.00832451940673447	0.0695517310151347	0.0958399198287543	-0.104594511625732	0.0622814173905047	0.972521717409154	0.64185347882385	0.984299954414423	not_robust	63.6377151942087	NO PLEIOTROPIC SNPS FOR REMOVAL	THERE WERE 11 OUTLITER SNPs IN RADIAL ANALYSIS	NA	NA	NA
ebi-a-GCST004634	Basophil percentage of granulocytes	48	5e-08	1.00801184045854	0.940060251457421	1.08087526190936	0.822674786839628	0.00797991606683466	0.035607767624458	0.602571084813722	-0.0310978343148219	0.059722359002078	0.769937455292397	-0.023194565386834	0.0788425748034431	0.657745841496147	-0.0307774638530522	0.0690294868816065	0.616160120747447	0.656444113370142	0.986302101569241	not_robust	74.1992282223525	NO PLEIOTROPIC SNPS FOR REMOVAL	THERE WERE 4 OUTLITER SNPs IN RADIAL ANALYSIS	NA	NA	NA
ebi-a-GCST004692	Amyotrophic lateral sclerosis	10	5e-06	0.997788178308282	0.95437688592515	1.04317409972337	0.922276809332484	-0.00221427138216768	0.0226950793597159	0.9958577558785	0.000173814864036816	0.0334802994252135	0.57966782168401	0.048376809554998	0.0838099968354503	0.492160887566213	0.0370294100628013	0.0517184399663968	0.591100777043406	0.544818810176498	0.968913444559791	not_robust	NA	NO PLEIOTROPIC SNPS FOR REMOVAL	NA	NA	NA	NA
ebi-a-GCST004695	Insomnia complaints	14	5e-06	1.03710657547783	0.982703180841505	1.09452179444285	0.185065147457116	0.0364346968478395	0.0274912518510293	0.956991013557566	0.00305823987430394	0.0567076853918674	0.765820538304932	-0.0364244158132551	0.119545120077841	0.944251139240146	0.00601953126401264	0.0844358958213592	0.965884242425171	0.526317383280543	0.965056450178126	not_robust	26.6890881758411	NO PLEIOTROPIC SNPS FOR REMOVAL	NA	NA	NA	NA
ebi-a-GCST004732	Heart rate variability traits (pvRSA/HF)	6	5e-07	1.04937921498797	0.971477724666965	1.13352752089737	0.220681028695009	0.0481987655067291	0.0393549513970345	0.204808675481611	0.0594279649359552	0.0468685902840976	0.711066741982605	0.0319412003783178	0.0802865553620094	0.197644484450312	0.082946759405286	0.0558520053153158	0.355144348789685	0.82115503570103	0.984439683520002	not_robust	56.4722168439721	NO PLEIOTROPIC SNPS FOR REMOVAL	NA	NA	NA	NA
ebi-a-GCST004733	Heart rate variability traits (RMSSD)	6	5e-08	1.08748295491851	0.936169261328913	1.26325358681349	0.272585409430398	0.0838658102197145	0.0764412215917246	0.13030799507504	0.151065298757795	0.0998522384814106	0.58570685416255	0.11858674653408	0.200323971166649	0.172421054615885	0.197744096060124	0.124267295215624	0.344939545662651	0.85750129714666	0.987395095431782	not_robust	67.9643579702713	NO PLEIOTROPIC SNPS FOR REMOVAL	NA	NA	NA	NA
ebi-a-GCST004734	Heart rate variability traits (SDNN)	9	5e-07	1.11936766071102	0.927182227358698	1.35138910439977	0.240667306118614	0.112763937215938	0.0961066798130486	0.109939676815394	0.223372267141224	0.139741789898042	0.453015745329654	0.279981129570542	0.352416842397119	0.221151877501577	0.323857003387713	0.244063837394777	0.549799025596557	0.634790053453511	0.979019283101883	not_robust	43.8818768642463	NO PLEIOTROPIC SNPS FOR REMOVAL	NA	NA	NA	NA
ebi-a-GCST004744	Lung adenocarcinoma	13	5e-08	0.992953573648849	0.958270142187039	1.02889233006028	0.696666493595569	-0.00707136965648582	0.0181398905733631	0.441814667651989	-0.017249783707775	0.0224275844954186	0.557835407657376	0.0403248859618329	0.0667184097054624	0.770390479248265	-0.00950881248861646	0.0318500354372082	0.211970901510988	0.475170564518138	0.986020770373004	not_robust	67.980487536529	NO PLEIOTROPIC SNPS FOR REMOVAL	THERE WERE 1 OUTLITER SNPs IN RADIAL ANALYSIS	NA	NA	NA
ebi-a-GCST004746	Small cell lung carcinoma	22	5e-06	1.01257021091488	0.996843928695162	1.02854459210509	0.117774426352867	0.012491861707827	0.00798618566814079	0.26416923494772	0.0158433888712352	0.0141890707103082	0.358431309483148	-0.0382473525759599	0.0406885332959598	0.442002179888311	0.0218480021751195	0.027880241085764	0.952477470637956	0.210613195116429	0.961535523150717	not_robust	26.2998633109506	NO PLEIOTROPIC SNPS FOR REMOVAL	NA	NA	NA	NA
ebi-a-GCST004748	Lung cancer	13	5e-08	0.996421796450956	0.964212247389683	1.02970730679932	0.830689819482888	-0.00358462063168837	0.0167649052723529	0.410147976547815	-0.0225016261476528	0.0273199583808091	0.311817344595829	-0.0485962568371826	0.0458407831875643	0.352841509744231	-0.0285817818863748	0.02957067460566	0.700526013911321	0.302029637358422	0.989233795901957	not_robust	86.9254734746664	NO PLEIOTROPIC SNPS FOR REMOVAL	NA	NA	NA	NA
ebi-a-GCST004749	Lung cancer in ever smokers	6	5e-08	0.987317467340441	0.944782124278017	1.03176780790646	0.569980115515524	-0.0127636424920237	0.0224680060704711	0.311387303604501	-0.0257887237879084	0.0254749906713535	0.240190837144953	-0.0729447687736726	0.0529247491565351	0.386142426173358	-0.0279185334866966	0.0294150871508448	0.347727523013226	0.281894733248436	0.990288586001923	not_robust	98.1159066825529	NO PLEIOTROPIC SNPS FOR REMOVAL	THERE WERE 1 OUTLITER SNPs IN RADIAL ANALYSIS	NA	NA	NA
ebi-a-GCST004750	Squamous cell lung carcinoma	6	5e-08	0.995782951082269	0.956789499021468	1.0363655607427	0.835734389124845	-0.00422596574581451	0.0203805638791649	0.972376621681214	-0.000827970810393965	0.0239106570942472	0.771024599433543	-0.0300304900941731	0.0964253945632823	0.729626124182093	-0.0133943078282434	0.036637234670792	0.288031932341173	0.796750064724554	0.988515574550827	not_robust	80.1076867407129	NO PLEIOTROPIC SNPS FOR REMOVAL	NA	NA	NA	NA
ebi-a-GCST004824	P wave terminal force	10	5e-06	0.99995005332269	0.99989200566372	1.00000810435155	0.0917233268887592	-4.99479246871971e-05	2.96184915311718e-05	0.153675464615978	-5.64652771270933e-05	3.95784139594889e-05	0.479538683256488	7.83415055895569e-05	0.000105640141913777	0.267967218323697	-6.63994891076186e-05	5.62352935260382e-05	0.455700273249745	0.241012474562567	0.972203139979065	not_robust	NA	NO PLEIOTROPIC SNPS FOR REMOVAL	THERE WERE 1 OUTLITER SNPs IN RADIAL ANALYSIS	NA	NA	NA
ebi-a-GCST004826	P wave duration	8	5e-08	0.99383331751163	0.984518338116709	1.00323643019749	0.197929011989311	-0.0061857750069625	0.00480458124329461	0.858262005345826	-0.00112070821758529	0.00627541891224769	0.655728699730294	0.0212499406238728	0.0453237129536345	0.781314331864485	0.00287181446500872	0.00995403341521515	0.43426826626305	0.56479279488671	0.971918716022656	not_robust	NA	NO PLEIOTROPIC SNPS FOR REMOVAL	NA	NA	NA	NA
ebi-a-GCST004939	Glycated hemoglobin levels	11	5e-06	0.997681718144997	0.930060488320562	1.07021943542416	0.948320306046301	-0.00232097323076546	0.035808510466455	0.378626632917217	-0.0580580339372629	0.0659428472541901	0.375776463001695	-0.115034901854706	0.12345906089146	0.312036829466621	-0.0871697256906717	0.0818712573652571	0.890610050615508	0.343031305830747	0.975712971481141	not_robust	NA	NO PLEIOTROPIC SNPS FOR REMOVAL	THERE WERE 2 OUTLITER SNPs IN RADIAL ANALYSIS	NA	NA	NA
ebi-a-GCST004941	Dehydroepiandrosterone sulphate levels	6	5e-07	0.977110196252262	0.907464404500928	1.05210114125105	0.539365792162698	-0.0231558428675139	0.0377270889976141	0.383263836180552	-0.0718776559684235	0.0824381148450627	0.87312783590003	-0.0581423034521732	0.341647843615614	0.567393486278435	-0.0748311666214221	0.122305410358342	0.912627622579814	0.921768307016957	0.967571884984026	not_robust	NA	NO PLEIOTROPIC SNPS FOR REMOVAL	THERE WERE 2 OUTLITER SNPs IN RADIAL ANALYSIS	NA	NA	NA
ebi-a-GCST004988	Breast cancer	133	5e-08	1.00881866624389	0.990877730237575	1.02708444271737	0.337547911305467	0.00878000891123938	0.0091551741629752	0.333635031338342	0.0168018366853453	0.0173784899773857	0.168131831472807	0.0318534627449466	0.0229839374665987	0.199565498723387	0.0258641966856999	0.0200614147396531	0.995887710772645	0.256191957256988	0.989797424664418	not_robust	98.0783830170565	NO PLEIOTROPIC SNPS FOR REMOVAL	THERE WERE 10 OUTLITER SNPs IN RADIAL ANALYSIS	NA	NA	NA
ebi-a-GCST005038	Allergic disease (asthma, hay fever or eczema)	64	5e-08	1.03137717555564	0.993352898578507	1.07085697316568	0.106958741050327	0.030894972814178	0.0191654411241863	0.362027226362408	0.0288971779090704	0.0317025687553156	0.0895675049987221	-0.10293905893393	0.0596858680288664	0.636347437083601	0.0241846804429718	0.0509026945990197	0.818501302968096	0.0196723144002968	0.984458054397254	not_robust	63.5809855332746	NO PLEIOTROPIC SNPS FOR REMOVAL	THERE WERE 5 OUTLITER SNPs IN RADIAL ANALYSIS	NA	NA	NA
ebi-a-GCST005047	Type 2 diabetes	21	5e-08	0.984276231651543	0.960542558221653	1.00859633121077	0.203138828910362	-0.015848698102162	0.0124532098211006	0.49307405242355	-0.0173409342911104	0.0252994350908876	0.459462952450153	-0.0566667494182714	0.0750479614620246	0.509519223433936	-0.024956905073959	0.0371601072581702	0.985781692169667	0.580756741630689	0.985562264771424	not_robust	NA	NO PLEIOTROPIC SNPS FOR REMOVAL	THERE WERE 2 OUTLITER SNPs IN RADIAL ANALYSIS	NA	NA	NA
ebi-a-GCST005058	HDL cholesterol	8	5e-06	1.00201191840022	0.947364760340146	1.0598113067406	0.943998801319014	0.00200989720292947	0.0286127462071795	0.676325829682435	-0.0128686080563389	0.0308243364162897	0.976632629063198	0.00198240875043876	0.0649277399455187	0.640879202648604	-0.0163038805225706	0.0334519087360382	0.258344637408533	0.999631501649717	0.970139280419303	not_robust	NA	NO PLEIOTROPIC SNPS FOR REMOVAL	THERE WERE 1 OUTLITER SNPs IN RADIAL ANALYSIS	NA	NA	NA
ebi-a-GCST005059	Serum albumin level	6	5e-06	0.998280104324726	0.97192343301133	1.02535151725163	0.899657029318658	-0.00172137639387254	0.0136514662513469	0.784694095990758	-0.00573705344195844	0.0209989251710549	0.269661016660616	-0.125175745351367	0.0977749876719156	0.830737409134765	-0.00728344892236715	0.0323419247701757	0.662330826297824	0.269090122268295	0.963435710419269	not_robust	NA	NO PLEIOTROPIC SNPS FOR REMOVAL	THERE WERE 1 OUTLITER SNPs IN RADIAL ANALYSIS	NA	NA	NA
ebi-a-GCST005060	Hemoglobin levels	11	5e-06	1.07600524415992	1.02673468492952	1.1276401805196	0.00218939503961709	0.0732553354822914	0.0239141723493506	0.0445560563378048	0.0775551903175757	0.0386073059899051	0.859678211977292	-0.0264312885735133	0.145292047132976	0.090027694371272	0.12168794073914	0.0648453389617262	0.720620734182196	0.501806467949715	0.930016671157713	all_significant	NA	NO PLEIOTROPIC SNPS FOR REMOVAL	THERE WERE 3 OUTLITER SNPs IN RADIAL ANALYSIS	0.203797641129961	0.0669114190726862	0.0526527371256782
ebi-a-GCST005062	Fibrinogen levels	13	5e-05	0.770289024446787	0.612683892832302	0.968436069765567	0.0254429934529291	-0.260989478138609	0.116794219535724	0.261734585449127	-0.234561440854319	0.209000519597367	0.169031214565697	-1.07912290616019	0.733073727593914	0.539538827191726	-0.195388527260012	0.309389599653377	0.880267128786924	0.277491685016519	NA	not_robust	NA	NO PLEIOTROPIC SNPS FOR REMOVAL	NA	0.492547257091201	0.0297216482660174	0.0433094118881608
ebi-a-GCST005063	Glomerular filtration rate	8	0.05	0.725283097168346	0.488379360999778	1.07710442546393	0.111412461357056	-0.321193221491599	0.201770191092914	0.223098454534687	-0.310218396488602	0.254625842699201	0.184280987497162	-0.453428452176631	0.302285836504329	0.210543313301936	-0.324539551008314	0.235459532437499	0.380832306135215	0.562935546101604	NA	not_robust	NA	REMOVED 33 PLEIOTROPIC SNP	NA	NA	NA	NA
ebi-a-GCST005064	Aspartate aminotransferase levels	18	5e-05	1.06064868898174	0.813443481150538	1.38297947860803	0.663631460295035	0.058880691683731	0.135387511516389	0.525931410676931	0.105122536998715	0.165748560358765	0.771123520516007	0.216495165968251	0.731686618927968	0.707770597432936	0.0959840099957345	0.251788543784915	0.0866238772146526	0.829091148971301	NA	not_robust	NA	NO PLEIOTROPIC SNPS FOR REMOVAL	NA	NA	NA	NA
ebi-a-GCST005065	Cholesterol, total	10	5e-06	0.923033616355315	0.869903229033338	0.979409006066949	0.00809999164138405	-0.0800896243891836	0.030246775575058	0.00268046463011002	-0.107968806121731	0.0359633711335562	0.202314089645092	-0.0987043716321422	0.0710683013475401	0.0244213135056818	-0.115262459340758	0.0427007264214749	0.285340147913676	0.776875532902104	0.974917147825244	not_robust	NA	NO PLEIOTROPIC SNPS FOR REMOVAL	THERE WERE 1 OUTLITER SNPs IN RADIAL ANALYSIS	0.299254185035924	0.0551243431935628	0.053104559663117
ebi-a-GCST005066	Creatinine levels	7	5e-05	1.00198345672379	0.527789749551179	1.9022174045667	0.995166056575052	0.00198149227067702	0.327060596151777	0.521213802960126	0.238937848552218	0.372481651786676	0.899624550226654	-0.264320559154688	1.99224206143655	0.32534639904103	0.551794178007492	0.515212250932167	0.0518968432419005	0.897219932549415	NA	not_robust	NA	NO PLEIOTROPIC SNPS FOR REMOVAL	NA	NA	NA	NA
ebi-a-GCST005067	C-reactive protein levels	13	5e-06	1.02722573806846	0.980030357491123	1.07669390941276	0.262972086349276	0.026861710170475	0.0239966535387827	0.171079208929641	0.0431152373679118	0.031499847349306	0.448193965955882	0.061656956530378	0.0783952825339556	0.28297949969219	0.0427487179383084	0.0380313426273691	0.264520655662179	0.648983370723328	0.964853481694987	not_robust	NA	NO PLEIOTROPIC SNPS FOR REMOVAL	NA	NA	NA	NA
ebi-a-GCST005068	LDL cholesterol	6	5e-07	0.921788510539029	0.901301030183103	0.942741691961834	1.23234124703796e-12	-0.0814394629315442	0.0114676058632579	0.00341221369759192	-0.0736604627621285	0.0251578203462917	0.217725697788954	-0.0572510758296821	0.0391772485945632	0.0577794514273875	-0.0691281017019473	0.0281901688648938	0.937721443901276	0.490634044229046	0.989830103847531	all_significant	NA	NO PLEIOTROPIC SNPS FOR REMOVAL	NA	0.283540186835582	0.0525379111358873	0.0489909427515422
ebi-a-GCST005069	Gamma glutamyl transferase levels	33	5e-05	0.926437060668392	0.810417819982135	1.05906559088102	0.262999691016756	-0.076409167924303	0.068263351656121	0.821243190854123	-0.0238461862378693	0.105539178166549	0.291321905553389	-0.28315180794835	0.263759241119819	0.399221656463127	0.177749504097352	0.208034291054669	0.687074058918495	0.420661929360192	NA	not_robust	NA	NO PLEIOTROPIC SNPS FOR REMOVAL	THERE WERE 1 OUTLITER SNPs IN RADIAL ANALYSIS	NA	NA	NA
ebi-a-GCST005070	Urea levels	6	5e-06	1.1853440526401	1.01166074024285	1.38884555586488	0.0354294084470884	0.170033072227331	0.0808366298370895	0.30914411362264	0.217760313915468	0.214116146412186	0.97502988650308	0.0401684045392731	1.206215790774	0.366803960527502	0.291539342974513	0.293928963045281	0.953533241488236	0.918621182973822	NA	not_robust	NA	NO PLEIOTROPIC SNPS FOR REMOVAL	NA	0.000764990795794581	0.0846583399444606	0.0251572945629177
ebi-a-GCST005071	Insulin-like growth factor 1 levels	7	5e-06	0.999972494524996	0.99990733251608	1.00003766078039	0.408069625690072	-2.75058532866826e-05	3.32479206785414e-05	0.628452541168246	-2.55225353110858e-05	5.27427481286217e-05	0.8207993761457	1.50782746247468e-05	6.31633746125383e-05	0.527426676873053	-3.3401444454708e-05	4.9807847948957e-05	0.844951366133423	0.326948065176673	0.939536846200279	not_robust	NA	NO PLEIOTROPIC SNPS FOR REMOVAL	NA	NA	NA	NA
ebi-a-GCST005072	Ferritin levels	54	5e-05	0.987158955739627	0.960600109066658	1.0144521062399	0.35298526335099	-0.012924203134127	0.0139147311618126	0.226286033940357	-0.0276139145608739	0.0228217679919272	0.430795718759234	-0.0418219935940594	0.0526715784735543	0.344121920587952	-0.0487690313918498	0.0510893079050793	0.924926670867707	0.566637556233613	0.943352477435666	not_robust	NA	NO PLEIOTROPIC SNPS FOR REMOVAL	THERE WERE 4 OUTLITER SNPs IN RADIAL ANALYSIS	NA	NA	NA
ebi-a-GCST005073	Triglyceride levels	6	5e-07	0.96626569079334	0.918520463922072	1.01649274227117	0.184411067860703	-0.034316440357668	0.0258544155603533	0.196114940777741	-0.0574323733896666	0.0444282405934672	0.911782369098845	0.0202302310667071	0.171494592331354	0.359136168014358	-0.0596649820020197	0.0591132950527869	0.719273373458587	0.761788402397466	0.969954337899543	not_robust	NA	NO PLEIOTROPIC SNPS FOR REMOVAL	NA	NA	NA	NA
ebi-a-GCST005074	Testosterone levels	6	5e-06	0.999462647406427	0.923844143963468	1.08127067762218	0.989316199361117	-0.000537497019218905	0.040139999955477	0.976000220426607	0.00243239143543216	0.0808538621027142	0.595188540036516	0.10762392280022	0.186697780333192	0.973147353602167	0.00323077532121907	0.0913218758425911	0.865374610756526	0.569671706529445	0.968156862745098	not_robust	NA	NO PLEIOTROPIC SNPS FOR REMOVAL	NA	NA	NA	NA
ebi-a-GCST005178	Modified Stumvoll Insulin Sensitivity Index	19	5e-05	0.995582388232914	0.935660233915422	1.05934211568635	0.888823739566926	-0.00442739824649518	0.0316711571996753	0.754390147772564	0.0143804057227131	0.0459649505772878	0.489815731400479	0.0874975197061764	0.123952858489219	0.607215894089813	-0.0392915062194003	0.075098309126579	0.521019105717946	0.452674807181059	0.940564328037139	not_robust	NA	NO PLEIOTROPIC SNPS FOR REMOVAL	THERE WERE 4 OUTLITER SNPs IN RADIAL ANALYSIS	NA	NA	NA
ebi-a-GCST005179	Homeostasis model assessment of insulin resistance	6	5e-06	0.855166546648455	0.671203546125859	1.08954999824973	0.205506609702679	-0.156459037613057	0.12358357294257	0.42584628733505	-0.157666200668967	0.197993616700795	0.924240964916215	-0.118270422601682	1.16836179873758	0.625668231947288	-0.145993538469763	0.281099088883655	0.706710612197603	0.975256129472296	0.959754324606235	not_robust	23.3891653750158	NO PLEIOTROPIC SNPS FOR REMOVAL	NA	NA	NA	NA
ebi-a-GCST005180	Homeostasis model assessment of beta-cell function	7	5e-07	1.19184629158535	0.96855030592045	1.46662240885443	0.097297094965297	0.175503610316099	0.105846155971245	0.193440162513383	0.200451841420635	0.154138077153537	0.502666373756179	0.337089853217532	0.466916277386652	0.243561028519194	0.212170263531281	0.164090857474253	0.545795552732283	0.735454377601896	0.982016399330221	not_robust	51.6490297067839	NO PLEIOTROPIC SNPS FOR REMOVAL	NA	NA	NA	NA
ebi-a-GCST005185	Fasting blood insulin	12	5e-06	1.04364862116869	0.851303480437947	1.27945259181481	0.681028537248275	0.0427228630463385	0.103933398350387	0.827340510673498	-0.0403501734297726	0.18499603843347	0.828494734011054	0.146306186430848	0.657912887574805	0.547975514808162	-0.178908018649709	0.288626753707304	0.860287401488669	0.875258752571509	0.960350629856085	not_robust	26.3844412938824	NO PLEIOTROPIC SNPS FOR REMOVAL	THERE WERE 2 OUTLITER SNPs IN RADIAL ANALYSIS	NA	NA	NA
ebi-a-GCST005186	Fasting blood glucose	19	5e-08	0.957248648099517	0.873609839125431	1.04889497948613	0.348942821061665	-0.04369210090098	0.0466476073565236	0.262772194134899	-0.0855735548796306	0.076414314285684	0.552611849461903	-0.0689501140308058	0.113805365434203	0.366239970560638	-0.0691960227809875	0.0746530444266328	0.814868412870134	0.802093068541378	0.990151761560353	not_robust	99.8756763968551	NO PLEIOTROPIC SNPS FOR REMOVAL	THERE WERE 1 OUTLITER SNPs IN RADIAL ANALYSIS	NA	NA	NA
ebi-a-GCST005217	Insulin levels adjusted for BMI	43	5e-05	0.989454543367351	0.975215578755367	1.00390140879392	0.15171741488165	-0.0106014539868104	0.00739554695007097	0.370736420934855	-0.0139309096482197	0.0155636138941145	0.272765335146875	-0.0162587082433332	0.0146257555068037	0.255304357158516	-0.0130064652839774	0.0112775058070925	0.882330421137199	0.636218770342555	0.947095827808334	not_robust	18.4755472821154	NO PLEIOTROPIC SNPS FOR REMOVAL	THERE WERE 3 OUTLITER SNPs IN RADIAL ANALYSIS	NA	NA	NA
ebi-a-GCST005218	Area under the curve of insulin levels	24	5e-05	1.01571301571283	0.986591079253797	1.04569456584662	0.293511837075728	0.015590844406	0.0148420798658901	0.861827594887678	0.00386107937607803	0.0221839682094916	0.924667243786294	-0.00650343751214032	0.0679945279168257	0.958410462414799	-0.00206347800983026	0.0391405415750306	0.601403689519635	0.741605155202962	0.943470517153415	not_robust	18.3321756286964	NO PLEIOTROPIC SNPS FOR REMOVAL	THERE WERE 1 OUTLITER SNPs IN RADIAL ANALYSIS	NA	NA	NA
ebi-a-GCST005219	Incremental insulin	22	5e-05	0.989566925885941	0.956870860814069	1.02338020824905	0.540662162468953	-0.0104878801621126	0.0171423255870439	0.989895715559997	-0.000290297516481512	0.022922723187381	0.3091828258543	0.0696150402758594	0.0667153337432814	0.992138335053948	-0.000412699286993667	0.0413888620639199	0.408952320509124	0.228864848204253	0.947475607072517	not_robust	18.5612561775428	NO PLEIOTROPIC SNPS FOR REMOVAL	THERE WERE 1 OUTLITER SNPs IN RADIAL ANALYSIS	NA	NA	NA
ebi-a-GCST005220	Insulin levels	26	5e-05	0.97946113737533	0.948939752538889	1.01096420195471	0.198839060792127	-0.0207527183669617	0.0161516577689637	0.0984950547122879	-0.0371027446903904	0.022456654427943	0.212538240226332	-0.0746419215306781	0.0582821838782343	0.250346481486745	-0.0443699772288901	0.0377029151645129	0.299392227401157	0.345428481162895	0.945175031751979	not_robust	17.9128321497224	NO PLEIOTROPIC SNPS FOR REMOVAL	THERE WERE 2 OUTLITER SNPs IN RADIAL ANALYSIS	NA	NA	NA
ebi-a-GCST005223	Ratio of the area under the curve for insulin and the area under the curve for glucose	28	5e-05	0.995145164525386	0.980319092137315	1.01019546229499	0.525124981354064	-0.00486665846967517	0.00765841715492069	0.583979243122403	-0.0086516390972628	0.0157997264347672	0.515903152633733	-0.0116822613384781	0.0177363220271458	0.554204183611456	-0.00817964552500056	0.0136568272224144	0.961738588674395	0.643959494522025	0.942971175658462	not_robust	18.501927340262	NO PLEIOTROPIC SNPS FOR REMOVAL	THERE WERE 1 OUTLITER SNPs IN RADIAL ANALYSIS	NA	NA	NA
ebi-a-GCST005232	Neuroticism	61	5e-08	1.03129951366153	0.975983567158655	1.08975060919813	0.273198252671656	0.0308196707616994	0.0281271430612728	0.85031531753177	-0.00858818710741368	0.0455084979348498	0.643628137536794	0.0912693321062641	0.196269245691237	0.608179853170623	-0.0490224381411428	0.0951186359242873	0.775598213115941	0.756331034326713	0.974858129826021	not_robust	NA	REMOVED 1 PLEIOTROPIC SNP	THERE WERE 5 OUTLITER SNPs IN RADIAL ANALYSIS	NA	NA	NA
ebi-a-GCST005314	Offspring birth weight	8	5e-08	1.05338631831499	0.922213188428436	1.20321716229643	0.443362358889464	0.0520100398633719	0.0678514786352176	0.298675718831244	0.10673710168326	0.102703182488058	0.421260876832959	0.42591057652026	0.493492026749149	0.31763675673179	0.178503263359677	0.165905780550295	0.627745311823993	0.4719694928844	0.976811786233743	not_robust	41.2670503555304	NO PLEIOTROPIC SNPS FOR REMOVAL	THERE WERE 1 OUTLITER SNPs IN RADIAL ANALYSIS	NA	NA	NA
ebi-a-GCST005327	Neuroticism	8	5e-08	1.31397492425652	0.92784268727147	1.86080046247084	0.124017396570032	0.273056836361698	0.1775254668132	0.684664787005219	0.102395340500015	0.252139501499537	0.493448447420106	0.963214957256519	1.32123487914652	0.990283081596577	0.00477735051548334	0.378552795445161	0.50908729037087	0.616639115268614	0.982776581707063	not_robust	51.329250423016	NO PLEIOTROPIC SNPS FOR REMOVAL	THERE WERE 1 OUTLITER SNPs IN RADIAL ANALYSIS	NA	NA	NA
ebi-a-GCST005348	Total body bone mineral density	71	5e-08	1.03164419947658	0.997779524306605	1.06665824301544	0.0673305738668932	0.0311538396641849	0.0170289715659088	0.135349955512541	0.0472896186574992	0.0316671554504714	0.177411459170633	0.0786563661926753	0.0577214110708827	0.226984216077024	0.0576788411820541	0.0473214669709625	0.944784216599404	0.384265469308086	0.985153318716522	not_robust	65.2383453791228	NO PLEIOTROPIC SNPS FOR REMOVAL	THERE WERE 4 OUTLITER SNPs IN RADIAL ANALYSIS	NA	NA	NA
ebi-a-GCST005350	Total body bone mineral density (age 45-60)	18	5e-08	1.02440719775993	0.986615217329021	1.06364678791731	0.208619481194191	0.0241141016363261	0.0191781979219433	0.0796189023177627	0.0537980629335603	0.0306908633885571	0.833211528467921	0.02188184629187	0.102227392624813	0.279575145236342	0.0545337847161532	0.0488260670541694	0.834853417374651	0.982380247411933	0.982097881050011	not_robust	52.5600326426966	NO PLEIOTROPIC SNPS FOR REMOVAL	NA	NA	NA	NA
ebi-a-GCST005362	Attention deficit hyperactivity disorder	6	5e-07	1.06374864280458	0.989161978798407	1.14395943164249	0.0956744049895996	0.0617991250452508	0.0370899517513276	0.115218838989602	0.0672474757812798	0.0426923933130001	0.413513551290645	0.323294758760955	0.354616248989382	0.147832557727753	0.132290117096423	0.0773331063169692	0.33125906404013	0.499358654222642	0.970960697044666	not_robust	NA	NO PLEIOTROPIC SNPS FOR REMOVAL	NA	NA	NA	NA
ebi-a-GCST005367	Vitamin D levels	6	5e-08	0.978398882015202	0.783800263135164	1.22131162408594	0.846952401021585	-0.0218378372762191	0.113144500113885	0.659036313254989	-0.076200824028169	0.172695407254622	0.559219301426107	-0.305691632889901	0.48048486837715	0.49053361518101	-0.170491264445401	0.229262228184945	0.681897604193948	0.569470554358819	0.996866911579875	not_robust	NA	NO PLEIOTROPIC SNPS FOR REMOVAL	NA	NA	NA	NA
ebi-a-GCST005413	Type 2 diabetes	15	5e-08	0.985917857400607	0.964408756480814	1.00790667339896	0.207598464300671	-0.0141822367742167	0.0112539878690416	0.687122752731414	0.008015229528659	0.0199006217725779	0.77206160699916	0.0108320280775924	0.0366205499007833	0.978819248223308	0.000610889524761599	0.0226024760533566	0.870137763917115	0.469802567962523	0.987124622111939	not_robust	74.7632264464776	NO PLEIOTROPIC SNPS FOR REMOVAL	NA	NA	NA	NA
ebi-a-GCST005522	Narcolepsy	11	5e-05	0.992003065998775	0.977057884073241	1.00717685102596	0.299888568895013	-0.00802908097746887	0.00774505151451479	0.95640385473715	0.000961449265868575	0.0175874174996438	0.770542770745151	-0.0214066707378344	0.071211559382082	0.759488982053853	0.00830766730427172	0.0264022776751019	0.980870282582415	0.852275415820819	0.955015329571987	not_robust	NA	NO PLEIOTROPIC SNPS FOR REMOVAL	THERE WERE 2 OUTLITER SNPs IN RADIAL ANALYSIS	NA	NA	NA
ebi-a-GCST005523	Celiac disease	36	5e-08	1.00159316277523	0.993055786331967	1.01020393569584	0.715495726510571	0.00159189503770725	0.00436751630795671	0.922011726628606	0.000687951854947369	0.00702708979266096	0.942179528276614	-0.000522680887986819	0.00715326829107635	0.982269874218317	-0.000144424491903467	0.00645253122074865	0.740657817941738	0.693793676949777	0.994527867476386	not_robust	NA	NO PLEIOTROPIC SNPS FOR REMOVAL	THERE WERE 2 OUTLITER SNPs IN RADIAL ANALYSIS	NA	NA	NA
ebi-a-GCST005527	Psoriasis	18	5e-08	1.00365364801692	0.996809193798862	1.01054509874527	0.296207259809905	0.00364698965827275	0.00349127415116855	0.702359171116962	0.00181653898479533	0.00475362313440119	0.826978230773674	0.00116644534576453	0.00524979425112504	0.634419876292145	0.00236735425366019	0.00488916364482956	0.746440677342082	0.473734377708147	0.989941031697445	not_robust	NA	NO PLEIOTROPIC SNPS FOR REMOVAL	THERE WERE 2 OUTLITER SNPs IN RADIAL ANALYSIS	NA	NA	NA
ebi-a-GCST005528	Juvenile idiopathic arthritis (oligoarticular or rheumatoid factor-negative polyarticular)	8	5e-06	1.00461258810224	0.993458366564926	1.01589204554505	0.419168949423524	0.00460198271742103	0.00569648286157319	0.230718952907759	0.00874427018554734	0.0072959575411692	0.423589077346943	0.0111635756797216	0.0130038421034509	0.228858167388324	0.0105583640577125	0.00800827574398168	0.489790872858667	0.590269469332043	0.981509369876946	not_robust	NA	NO PLEIOTROPIC SNPS FOR REMOVAL	NA	NA	NA	NA
ebi-a-GCST005529	Ankylosing spondylitis	23	5e-08	0.970972840923673	0.916985200787707	1.02813901140554	0.312863462787467	-0.0294567812944755	0.029187328718382	0.627382038012114	0.0226969911633026	0.046757916528953	0.656705633243445	-0.025817043059035	0.0572607578015377	0.780767671956257	0.0130972079645013	0.0464850277365636	0.800870736020114	0.937869594526523	0.992246377890632	not_robust	NA	NO PLEIOTROPIC SNPS FOR REMOVAL	THERE WERE 1 OUTLITER SNPs IN RADIAL ANALYSIS	NA	NA	NA
ebi-a-GCST005531	Multiple sclerosis	42	5e-08	0.996640627911404	0.982328410717403	1.0111613696261	0.648409341761729	-0.00336502744820119	0.0073798819505542	0.811401313313792	-0.00295740221102811	0.0123938442716196	0.946801500521997	0.000936622450744421	0.0139494414043263	0.813949971501975	-0.00297952755989103	0.0125796277192389	0.635173481577576	0.712907997963817	0.988967045902021	not_robust	NA	NO PLEIOTROPIC SNPS FOR REMOVAL	THERE WERE 2 OUTLITER SNPs IN RADIAL ANALYSIS	NA	NA	NA
ebi-a-GCST005536	Type 1 diabetes	32	5e-08	0.99408189032639	0.982078787589025	1.00623169664512	0.338223769342526	-0.00593569108479548	0.0061979852043639	0.270120170515718	-0.0112618363402804	0.01021216970539	0.2578153584272	-0.0143322940845301	0.0124251174764433	0.419208975499587	-0.00862029265185785	0.010529291102302	0.816669379417613	0.417796762394612	0.990372851206127	not_robust	NA	NO PLEIOTROPIC SNPS FOR REMOVAL	THERE WERE 3 OUTLITER SNPs IN RADIAL ANALYSIS	NA	NA	NA
ebi-a-GCST005538	Sarcoidosis	6	5e-07	0.99385108714815	0.974146972450788	1.01395375786117	0.54604762761574	-0.00616789527064284	0.0102169365880346	0.696791653137523	-0.00487081212748989	0.0125003188406972	0.227009910121948	0.0482811551030428	0.0338573928714709	0.73521343629676	0.00498248144849191	0.0139315260313286	0.430639315235678	0.16650831426227	0.986089786220211	not_robust	NA	NO PLEIOTROPIC SNPS FOR REMOVAL	NA	NA	NA	NA
ebi-a-GCST005540	Sarcoidosis (Lofgren's syndrome)	9	5e-04	1.00279367996799	0.993961998959113	1.01170383338279	0.536493687487723	0.00278978489681344	0.00451331039622722	0.474782656470416	0.0050019300899294	0.00699845625269003	0.670559378078948	0.00486434721136535	0.0109598872221508	0.631455534789695	0.00377941777149551	0.00757952636586271	0.686460984642183	0.83428623512017	0.973745648418135	not_robust	NA	NO PLEIOTROPIC SNPS FOR REMOVAL	NA	NA	NA	NA
ebi-a-GCST005543	Sarcoidosis (non-Lofgren's syndrome)	18	5e-04	0.994642626667189	0.986481453683648	1.00287131713341	0.201280850798138	-0.00537177551894668	0.00420356035468821	0.962030959110105	-0.00036627730056055	0.00769407522013855	0.274436191611482	0.0209996682310427	0.0185558001577698	0.743923712122317	0.00371715580923042	0.0111951716991815	0.904347461469187	0.156274578317686	0.949820839039948	not_robust	NA	NO PLEIOTROPIC SNPS FOR REMOVAL	NA	NA	NA	NA
ebi-a-GCST005569	Rheumatoid arthritis	12	5e-08	0.982916476382467	0.973500331818488	0.992423698243035	0.000450596327652496	-0.0172311305197665	0.00491121571384393	0.0987840550151214	-0.0164041137682426	0.00993720574828006	0.332309489799198	-0.0130439699136036	0.0128031752457923	0.120678031093444	-0.0163189608755972	0.00970130407574843	0.979270472120322	0.670124166131151	0.994629351679241	all_significant	NA	NO PLEIOTROPIC SNPS FOR REMOVAL	THERE WERE 2 OUTLITER SNPs IN RADIAL ANALYSIS	0.24076243557835	0.15935690979713	0.135844505600539
ebi-a-GCST005581	Primary biliary cirrhosis	19	5e-08	0.990171151256027	0.980819065113907	0.999612409314071	0.0413436026686922	-0.00987747073894308	0.00484173720424962	0.253988812062888	-0.0108429599630059	0.00950541206266815	0.911080745983002	0.00276922328873934	0.0244306843149174	0.469703179126501	-0.0111935525588907	0.0151561801253885	0.966653275815717	0.596124683060945	0.985866606620964	not_robust	NA	NO PLEIOTROPIC SNPS FOR REMOVAL	THERE WERE 1 OUTLITER SNPs IN RADIAL ANALYSIS	0.661749420451382	0.0851728233494082	0.194681134545728
ebi-a-GCST005647	Amyotrophic lateral sclerosis	10	5e-07	1.01735321663765	0.96356413243047	1.07414497132879	0.534751397680315	0.017204369095531	0.02771459209034	0.130493109054591	0.0576280609263103	0.038109758674027	0.398363968607431	0.0753004528221692	0.0844056053749516	0.196296955901082	0.060463493723059	0.0433232807324822	0.431749979702748	0.485570757346059	0.975282573548932	not_robust	41.7785855075584	NO PLEIOTROPIC SNPS FOR REMOVAL	THERE WERE 1 OUTLITER SNPs IN RADIAL ANALYSIS	NA	NA	NA
ebi-a-GCST005810	Osteoarthritis of the hip (hospital diagnosed)	16	5e-06	0.995785912540459	0.976208822287527	1.0157556057427	0.676781216800057	-0.0042229917505448	0.0101304930827961	0.900588356493612	-0.00199415636294772	0.015963705098023	0.287735111533402	0.0577456710188131	0.0522524725175016	0.960533133537097	-0.00144166481799804	0.0286512366626713	0.803715748162491	0.242627705821583	0.958978370837049	not_robust	23.2775860907666	NO PLEIOTROPIC SNPS FOR REMOVAL	NA	NA	NA	NA
ebi-a-GCST005811	Osteoarthritis (self-reported)	11	5e-06	0.957737381753381	0.905222808648961	1.01329847595956	0.133397144898942	-0.0431816703737014	0.0287716825550765	0.169005551121145	-0.06521120886427	0.0474123276139569	0.682571882818392	-0.123435381638134	0.292151788334062	0.255318710794982	-0.0982052074641176	0.0813834112016027	0.713527108741642	0.788343884286964	0.961329303799501	not_robust	23.5086172408209	NO PLEIOTROPIC SNPS FOR REMOVAL	THERE WERE 1 OUTLITER SNPs IN RADIAL ANALYSIS	NA	NA	NA
ebi-a-GCST005812	Osteoarthritis of the hip or knee (hospital diagnosed)	6	5e-06	1.05011984798985	0.989770914200696	1.1141484148711	0.105337549184373	0.0489042985985642	0.0301969699114317	0.0434535559563776	0.0820757487149186	0.0406451610024478	0.286640179336465	0.206285067428391	0.167933967349228	0.261527053061177	0.0879155367268253	0.069482576669105	0.51102467144525	0.393472396646246	0.963912503809659	not_robust	24.358628371765	NO PLEIOTROPIC SNPS FOR REMOVAL	NA	NA	NA	NA
ebi-a-GCST005813	Osteoarthritis of the knee (hospital diagnosed)	8	5e-06	1.00809703850169	0.978538486102993	1.03854846127015	0.595326928047688	0.00806443337053139	0.015183466609545	0.817325526316237	0.00680792790208331	0.0294733106534273	0.864865094136976	-0.0252373177197804	0.14208484823284	0.988521528790538	0.000655353855707835	0.043959678368448	0.899590037629347	0.819984358563929	0.961287058864852	not_robust	22.6293145384716	NO PLEIOTROPIC SNPS FOR REMOVAL	NA	NA	NA	NA
ebi-a-GCST005814	Osteoarthritis (hospital diagnosed)	10	5e-06	1.06383135171716	1.00763605636322	1.12316062704331	0.0254347560435675	0.0618768743311395	0.0276886862618863	0.0766221098699791	0.0752221841020608	0.0424832677488191	0.299500984762704	0.194787354843889	0.175583269044154	0.23194907981248	0.0850946399767943	0.0663871227400636	0.679690917773419	0.463340832657141	0.940920419975682	not_robust	22.2943185467551	NO PLEIOTROPIC SNPS FOR REMOVAL	THERE WERE 1 OUTLITER SNPs IN RADIAL ANALYSIS	0.235274443036882	0.0602655396159685	0.0507763829784241
ebi-a-GCST005838	Stroke	15	5e-08	0.962314481062411	0.892073460490869	1.03808621316102	0.320522687443705	-0.0384139783464225	0.038669804406268	0.775722932465612	-0.0156317250183835	0.0548679567819903	0.953931542588573	0.0153027428494749	0.259831465995513	0.520003350645309	0.0695663446910274	0.105413357435863	0.465432724034138	0.837504937504696	0.977141949583991	not_robust	41.6304198688504	NO PLEIOTROPIC SNPS FOR REMOVAL	THERE WERE 2 OUTLITER SNPs IN RADIAL ANALYSIS	NA	NA	NA
ebi-a-GCST005840	Ischemic stroke (large artery atherosclerosis)	7	5e-07	1.05627930056706	1.02050619900881	1.09330640214642	0.00184100736828608	0.0547526394863286	0.0175785008954496	0.10633802437282	0.0488522325049086	0.0302514240592723	0.907809405713659	0.0129580832974557	0.106397722756398	0.263798572567436	0.0497679524105576	0.0403735806741956	0.78567770789428	0.703373978905235	0.950716020521622	all_significant	36.3690427710532	NO PLEIOTROPIC SNPS FOR REMOVAL	NA	0.857268549732993	-0.0115197442324766	0.0640511484673458
ebi-a-GCST005841	Ischemic stroke (small-vessel)	6	5e-07	0.944667876023087	0.89354478929468	0.998715908459815	0.0449346665241282	-0.0569218672066294	0.0283861992420647	0.142899086100692	-0.0565794993784356	0.038618709190942	0.81508712146535	-0.0328056960125565	0.131357587220627	0.282166442394507	-0.0653678403055977	0.0542531603593513	0.490350947014783	0.859188842822574	0.969415338410921	not_robust	28.5113427729423	NO PLEIOTROPIC SNPS FOR REMOVAL	THERE WERE 1 OUTLITER SNPs IN RADIAL ANALYSIS	3.6233139678842e-05	-0.239829391064323	0.058066220497979
ebi-a-GCST005842	Ischemic stroke (cardioembolic)	11	5e-07	0.992397316013329	0.958595793035592	1.02739073130263	0.666000557197158	-0.00763173170933207	0.0176806373528661	0.83377614343138	-0.00580932913756531	0.0276817916809866	0.362133495141144	-0.0481130803130819	0.0501176987716813	0.418642834743156	-0.0279651091347797	0.0331517651387213	0.663028745476299	0.400350736656585	0.980704414802015	not_robust	49.2328531207548	NO PLEIOTROPIC SNPS FOR REMOVAL	NA	NA	NA	NA
ebi-a-GCST005843	Ischemic stroke	17	5e-08	1.03057404860059	0.962040383500634	1.1039899029855	0.391019326427784	0.0301159757299965	0.0351096052227651	0.181280709733269	0.0662446649438547	0.0495538369433182	0.820444884654028	-0.0458853699269052	0.198647943897326	0.376707889046951	0.0787915816265271	0.086654882208716	0.413043911099081	0.702696088771818	0.974145870872156	not_robust	39.3750839101858	NO PLEIOTROPIC SNPS FOR REMOVAL	THERE WERE 1 OUTLITER SNPs IN RADIAL ANALYSIS	NA	NA	NA
ebi-a-GCST005845	Heart rate increase in response to exercise	12	5e-08	0.932144341431162	0.847942806935349	1.02470716911027	0.14574786490812	-0.0702676035078798	0.0483033094941621	0.11776403829745	-0.105813032388571	0.0676455310069266	0.593760923221438	-0.0919598567127272	0.166910727067668	0.242109188891312	-0.115170280240014	0.0931602437593124	0.486135382298502	0.89422356702435	0.984191772977105	not_robust	NA	NO PLEIOTROPIC SNPS FOR REMOVAL	NA	NA	NA	NA
ebi-a-GCST005846	Heart rate response to recovery post exercise (10 sec)	18	5e-08	0.978901675147499	0.913829518812548	1.04860750269016	0.543451812589235	-0.0213240754612375	0.0350954956893292	0.227219177548229	-0.0669199081251953	0.0554177730711342	0.110622553587554	-0.18813993103876	0.111395964067748	0.244360782259506	-0.0766858573959511	0.063590616015314	0.693422748285872	0.12919164526585	0.981174572147398	not_robust	NA	NO PLEIOTROPIC SNPS FOR REMOVAL	NA	NA	NA	NA
ebi-a-GCST005847	Heart rate response to recovery post exercise (20 sec)	19	5e-08	0.954795158582211	0.901095417593757	1.01169507363206	0.117277401675865	-0.0462584551396481	0.029533505082396	0.175000195162156	-0.0761094373517159	0.0561150281622527	0.492512612046727	-0.0848901527268969	0.121020603203925	0.272926735634398	-0.0784604600573867	0.0693766879685044	0.925922165346514	0.73988520757571	0.981047906118067	not_robust	NA	NO PLEIOTROPIC SNPS FOR REMOVAL	NA	NA	NA	NA
ebi-a-GCST005848	Heart rate response to recovery post exercise (50 sec)	18	5e-08	0.966983089163963	0.916750432829827	1.01996820644278	0.217363999927053	-0.0335742716197488	0.027217208304078	0.134741975423002	-0.0798339214930536	0.0533770103803737	0.362051495134505	-0.107027023142061	0.114067717695765	0.219912153973192	-0.089372601365465	0.0701681126982322	0.964100779697297	0.502425388223273	0.983665644519453	not_robust	NA	NO PLEIOTROPIC SNPS FOR REMOVAL	NA	NA	NA	NA
ebi-a-GCST005849	Heart rate response to recovery post exercise (40 sec)	20	5e-08	0.981885923113476	0.93025973628575	1.03637718413759	0.507098255456573	-0.0182801452845694	0.0275567858238109	0.177386130900867	-0.0709933116177423	0.0526325923296874	0.387367409600871	-0.0906814989358551	0.102363851539833	0.212445630757111	-0.0818722288897031	0.0634544579422849	0.947185052508442	0.456894781066285	0.982892241942461	not_robust	NA	NO PLEIOTROPIC SNPS FOR REMOVAL	NA	NA	NA	NA
ebi-a-GCST005850	Heart rate response to recovery post exercise (30 sec)	20	5e-08	0.989989297058694	0.93115752051137	1.05253814387122	0.747547897747008	-0.0100611469637655	0.0312579969843269	0.161847822316779	-0.0731641995507705	0.0523018409288421	0.212963520323211	-0.142159768639214	0.110097082776975	0.226653535507758	-0.0804917443132769	0.0644187970652113	0.862301296224484	0.216542606966596	0.98157708106746	not_robust	NA	NO PLEIOTROPIC SNPS FOR REMOVAL	NA	NA	NA	NA
ebi-a-GCST005902	Depression (broad)	11	5e-08	0.664056131370901	0.364650455330493	1.20929657200517	0.180696537436321	-0.409388597881462	0.305830328057678	0.27931618892579	-0.454320398618998	0.419945063897111	0.300417621678415	1.5865423849389	1.44401001180035	0.60670059395904	-0.340269542543757	0.640250078512495	0.508784996500181	0.190153420742211	0.974301950489011	not_robust	38.6679894564682	REMOVED 1 PLEIOTROPIC SNP	THERE WERE 2 OUTLITER SNPs IN RADIAL ANALYSIS	NA	NA	NA
ebi-a-GCST005903	Major depressive disorder (ICD-10 coded)	10	5e-06	3.77853619358688	1.21037669420824	11.7957788137894	0.0220951419460123	1.32933668425687	0.580818905903057	0.0627371989316553	2.00267464660788	1.07609966288498	0.836507497983177	-1.10208358385714	5.16936754257417	0.177857093227059	2.54227264317625	1.73932420486777	0.882091708850966	0.646444597164898	0.95124484913147	not_robust	25.6452952178172	NO PLEIOTROPIC SNPS FOR REMOVAL	NA	0.1238079072416	0.00257587676501372	0.0016737501764699
ebi-a-GCST005904	Major depressive disorder (probable)	14	5e-06	0.852503841672993	0.489514052263664	1.48466177162113	0.5728954378329	-0.159577563473337	0.283043136004044	0.440436412629884	-0.351801193972361	0.456022090915759	0.965061775195453	0.0810805992157008	1.81285026351872	0.482620355939199	-0.542634361412037	0.750766609109846	0.695875996208751	0.894918475628932	0.960890432135175	not_robust	24.482000842453	NO PLEIOTROPIC SNPS FOR REMOVAL	NA	NA	NA	NA
ebi-a-GCST005920	Paternal history of Alzheimer's disease	10	5e-06	0.975606042076833	0.949498710770507	1.00243121822087	0.0743366008128829	-0.0246964194688642	0.0138391260511029	0.244917001467858	-0.021465447432982	0.018460385299301	0.486453827286771	-0.0184743939503907	0.0253217828088535	0.335568906395112	-0.0204609662948729	0.0201126573333624	0.76961470543984	0.744016728923598	0.989741813088434	not_robust	NA	NO PLEIOTROPIC SNPS FOR REMOVAL	NA	NA	NA	NA
ebi-a-GCST005921	Family history of Alzheimer's disease	9	5e-08	0.977287559533626	0.947574046335777	1.00793281296853	0.144727090535283	-0.0229743411426727	0.0157529871272057	0.252017226750358	-0.0207007513334198	0.0180719439753637	0.459834935260584	-0.0177381907188647	0.0226826576776289	0.32252906941132	-0.0194324630557142	0.0184310433691027	0.504332021133665	0.74297924623272	0.997785447233178	not_robust	NA	NO PLEIOTROPIC SNPS FOR REMOVAL	THERE WERE 1 OUTLITER SNPs IN RADIAL ANALYSIS	NA	NA	NA
ebi-a-GCST005923	Maternal history of Alzheimer's disease	6	5e-07	0.914524796775395	0.862905914646334	0.969231511479281	0.00257575978613984	-0.0893506964008424	0.0296423054634699	0.0395018603484497	-0.109156906549711	0.0530165732761856	0.346155276800304	-0.185743716844115	0.174106643644369	0.149205689517659	-0.107327733248404	0.0630049441895272	0.799348189378352	0.598196094495091	0.995927884260029	not_robust	NA	NO PLEIOTROPIC SNPS FOR REMOVAL	NA	0.642137912122308	-0.0103823789920954	0.02234154741217
ebi-a-GCST006061	Atrial fibrillation	82	5e-08	0.992364400913375	0.968864318011578	1.01643448508999	0.530750964762829	-0.00766489951952995	0.0122274490141854	0.446621662952835	0.0155760909032261	0.0204663307979981	0.773584097530034	0.00941736009950927	0.032623793275167	0.72497597445867	0.00906501239730623	0.0256770532657114	0.813964363406569	0.568564245428236	0.990646804206794	not_robust	NA	NO PLEIOTROPIC SNPS FOR REMOVAL	THERE WERE 5 OUTLITER SNPs IN RADIAL ANALYSIS	NA	NA	NA
ebi-a-GCST006085	Prostate cancer	109	5e-08	0.998870914293886	0.982097168039429	1.01593114804934	0.895974599323908	-0.00112972360358556	0.00864046060998618	0.677969667393251	0.00573959040624246	0.0138225014856087	0.608603619218932	0.00972658377833605	0.0189387400893954	0.559752096846868	0.0107146630147757	0.0183149222919724	0.788405871045689	0.513871165435173	0.990360209892171	not_robust	103.562352123408	NO PLEIOTROPIC SNPS FOR REMOVAL	THERE WERE 7 OUTLITER SNPs IN RADIAL ANALYSIS	NA	NA	NA
ebi-a-GCST006097	Moderate to vigorous physical activity levels	16	5e-08	0.92413990208921	0.737940642545677	1.15732148277846	0.491934601166653	-0.0788918096142106	0.114795958243388	0.458409344225994	-0.141861620596666	0.191325181476369	0.21201698343692	-0.875100589969	0.669150946013116	0.290451542736446	-0.37086615823181	0.338445267469885	0.87679389910059	0.242569352102728	0.970838597830799	not_robust	34.8826347369813	NO PLEIOTROPIC SNPS FOR REMOVAL	THERE WERE 3 OUTLITER SNPs IN RADIAL ANALYSIS	NA	NA	NA
ebi-a-GCST006098	Vigorous physical activity	6	5e-08	1.67079540125229	0.908815705442924	3.07164286018287	0.0984864360636788	0.513299801214479	0.310669770847832	0.469889118995005	0.362361238826099	0.501427368734793	0.532343519145453	-2.05291291131862	3.00750246052497	0.696255999937592	0.308172057331018	0.744958297485298	0.664423285588409	0.438081691218832	0.962822028566951	not_robust	38.3989139630591	NO PLEIOTROPIC SNPS FOR REMOVAL	THERE WERE 1 OUTLITER SNPs IN RADIAL ANALYSIS	NA	NA	NA
ebi-a-GCST006099	Accelerometer-based physical activity measurement (average acceleration)	7	5e-08	1.01777355434423	0.991830882367489	1.04439479183174	0.181112604585747	0.0176174516794252	0.0131735303034163	0.238450822399534	0.021363255577022	0.0181218416709261	0.199510429593256	0.123772784489699	0.0837550793398415	0.534262883694239	0.0188815099270694	0.0286451410919159	0.48395774818565	0.255105118317865	0.971942248653419	not_robust	34.1909673459326	NO PLEIOTROPIC SNPS FOR REMOVAL	NA	NA	NA	NA
ebi-a-GCST006100	Strenuous sports or other exercises	10	5e-08	0.517220571393145	0.278377212568285	0.960987851714444	0.0369875074077497	-0.659285858333378	0.3160675239518	0.179693962432427	-0.604381530511348	0.450460213493208	0.128413150839345	-3.52205770402484	2.07722661900611	0.889345380048464	-0.103603124369323	0.723869451066492	0.589900264343933	0.199701974949718	0.975901048806996	not_robust	39.2087462197919	NO PLEIOTROPIC SNPS FOR REMOVAL	THERE WERE 2 OUTLITER SNPs IN RADIAL ANALYSIS	0.485830833291957	-0.0026894317275948	0.00385883015495624
ebi-a-GCST006250	Intelligence	124	5e-08	0.909015045813398	0.846408890952918	0.976251977439468	0.00878910063915651	-0.0953936328916991	0.0364076941875493	0.00229142676183924	-0.176497483605943	0.0578755266823081	0.90564710010751	0.0236434911893327	0.199057223237128	0.113915331566773	-0.231832033561997	0.145608425691317	0.77950938286748	0.543365953941957	0.976743594101515	all_significant	NA	NO PLEIOTROPIC SNPS FOR REMOVAL	THERE WERE 17 OUTLITER SNPs IN RADIAL ANALYSIS	0.876847345029788	-0.00127170153643665	0.00820627398064457
ebi-a-GCST006288	Heel bone mineral density	204	5e-08	1.0001227206283	0.971291570837893	1.02980967440507	0.993439496981938	0.000122713098742226	0.0149241275191218	0.906616655721397	0.00342735744604438	0.029216951525324	0.977072177281291	-0.00105604336487399	0.0366995957359999	0.741564443972341	-0.0111210889389959	0.0336764889189645	0.990438170559122	0.971183439171255	0.989049479938508	not_robust	90.7372194155085	NO PLEIOTROPIC SNPS FOR REMOVAL	THERE WERE 21 OUTLITER SNPs IN RADIAL ANALYSIS	NA	NA	NA
ebi-a-GCST006326	Conscientiousness	30	5e-05	0.996689653974253	0.988548579776371	1.00489777301996	0.428123958646707	-0.00331583734327514	0.00418451800640094	0.542314573352957	-0.00363562861118332	0.00596673111495807	0.584952631787256	0.0109973692302592	0.0199027580738261	0.805567215469707	-0.00314678265843424	0.0126676506926244	0.506203223833484	0.467810264791859	0.9472673102251	not_robust	18.6232194264737	NO PLEIOTROPIC SNPS FOR REMOVAL	THERE WERE 1 OUTLITER SNPs IN RADIAL ANALYSIS	NA	NA	NA
ebi-a-GCST006327	Neuroticism	26	5e-05	0.991307239991386	0.984391815627893	0.998271245715845	0.0145079364463913	-0.00873076243784063	0.00357168986407225	0.356195033553827	-0.00482925019703105	0.00523416729006387	0.669057613193742	0.00630101900491094	0.0145602818659085	0.934028715491044	-0.000693657143327309	0.0082958749415169	0.312574406042811	0.297589678135576	0.943948008207469	all_significant	18.2802802192537	NO PLEIOTROPIC SNPS FOR REMOVAL	THERE WERE 1 OUTLITER SNPs IN RADIAL ANALYSIS	0.0139790402517243	-0.524518194622499	0.213409499143409
ebi-a-GCST006328	Extraversion	33	5e-05	1.00017619357739	0.993978237278067	1.0064127972644	0.95570002119724	0.000176178057126701	0.00317150240245947	0.467839774641084	0.0036719125939612	0.00505774225617716	0.95012313615991	-0.00109968473668249	0.0174385480201238	0.765425804576785	0.00307977800926203	0.0102347068078099	0.878371601239149	0.940769691648034	0.941198810327738	not_robust	18.8179201639725	NO PLEIOTROPIC SNPS FOR REMOVAL	THERE WERE 1 OUTLITER SNPs IN RADIAL ANALYSIS	NA	NA	NA
ebi-a-GCST006344	Anti-cytomegalovirus IgG levels	11	5e-06	0.977878124994684	0.943611788515241	1.01338880987038	0.218998498683631	-0.0223702332824627	0.0181990842431395	0.425903011732046	-0.0237658712117875	0.0298482975483262	0.990912717858942	-0.0013071928136313	0.111633722187041	0.469362195344163	-0.0353781978697833	0.0470434303338276	0.827902151549628	0.851153175558911	0.934009230905771	not_robust	24.5885337263517	NO PLEIOTROPIC SNPS FOR REMOVAL	THERE WERE 2 OUTLITER SNPs IN RADIAL ANALYSIS	NA	NA	NA
ebi-a-GCST006345	Anti-Epstein-Barr virus early antigen (EA) IgG levels	43	5e-05	0.999825820715181	0.992809145421398	1.00689208633799	0.961334382583637	-0.000174194455792523	0.00359318312877851	0.369887022884434	-0.00579115392243632	0.00645840386903619	0.759828789141694	-0.00554912742061189	0.0180311463481552	0.528641272131708	-0.00863758826831081	0.0135948252316895	0.988344158373175	0.758873620986006	0.949142065126642	not_robust	20.2069927684865	NO PLEIOTROPIC SNPS FOR REMOVAL	THERE WERE 3 OUTLITER SNPs IN RADIAL ANALYSIS	NA	NA	NA
ebi-a-GCST006346	Anti-herpes simplex virus 1 IgG levels	40	5e-05	1.02310264261381	0.991122198691387	1.05611499642063	0.158648464215937	0.0228398168471377	0.016202683996712	0.28675943522913	0.026646621723713	0.0250142548537961	0.292150219394227	0.0890965751847162	0.0834047577276508	0.604107467356253	0.0274816536045192	0.0525715974091793	0.910861196700616	0.419386945515861	0.946928857945678	not_robust	18.604319119413	NO PLEIOTROPIC SNPS FOR REMOVAL	THERE WERE 1 OUTLITER SNPs IN RADIAL ANALYSIS	NA	NA	NA
ebi-a-GCST006347	Anti-herpes simplex virus 2 IgG levels	8	5e-06	0.99091033357914	0.962537394420505	1.02011962847955	0.537855625520075	-0.00913122949336717	0.014822006497727	0.811594257381741	-0.00517998288021115	0.0217308652683001	0.743546940625995	0.0289592095730729	0.0845154405416692	0.962647371396118	-0.00150512893115795	0.0310126460444319	0.596560488152694	0.661887658899477	0.960935083699972	not_robust	24.9556737394133	NO PLEIOTROPIC SNPS FOR REMOVAL	NA	NA	NA	NA
ebi-a-GCST006348	Anti-varicella zoster virus IgG levels	6	5e-06	0.959490665084991	0.841683072077719	1.09378739685551	0.536103095259102	-0.0413526925186646	0.0668362459360168	0.880317459409455	0.012843606330965	0.0853017204030172	0.540169335014892	-0.283727665275862	0.424154704068008	0.73142327672982	0.0528892361849826	0.145687497946896	0.497041729369458	0.593144854675196	0	not_robust	23.8733345408686	NO PLEIOTROPIC SNPS FOR REMOVAL	NA	NA	NA	NA
ebi-a-GCST006349	Anti-Toxoplasma gondii IgG levels	37	5e-05	0.992326230900649	0.972126424213288	1.01294576919909	0.462856564452646	-0.00770336396544274	0.0104928841587034	0.655363122391122	-0.00853614872739152	0.0191254471653103	0.660921751092744	-0.0264723687068539	0.0598380903212746	0.449036017710947	0.0286892698206881	0.0374838374718983	0.927613719293725	0.750112949493896	0.947951030146395	not_robust	18.6778453230314	NO PLEIOTROPIC SNPS FOR REMOVAL	THERE WERE 1 OUTLITER SNPs IN RADIAL ANALYSIS	NA	NA	NA
ebi-a-GCST006350	Anti-influenza A virus IgG levels	8	5e-06	1.0282838451216	0.879144476490326	1.20272343672023	0.727187587095385	0.0278912428520511	0.0799475882895479	0.540332955311028	0.0593704218125325	0.0969614459068006	0.496651267826154	-0.304055466671016	0.420310262767572	0.417155990455716	0.138728014404247	0.160908131906932	0.300439671816949	0.451396879367408	0.963262226424203	not_robust	23.9670785020394	NO PLEIOTROPIC SNPS FOR REMOVAL	NA	NA	NA	NA
ebi-a-GCST006351	Anti-measles virus IgG levels	6	5e-06	1.17287018239918	1.03662917779388	1.3270169258487	0.0113730718921179	0.159453892105356	0.0629998051714361	0.0470673361573016	0.150286922094826	0.0756848430795346	0.490934662252712	0.173051225130502	0.228456633740844	0.214111375672884	0.168337867375877	0.11832589301957	0.295116446204733	0.953116046797968	0.945663455305701	not_robust	22.1394999981817	NO PLEIOTROPIC SNPS FOR REMOVAL	NA	0.645821758481981	0.0160185127661625	0.0348551045699173
ebi-a-GCST006352	Anti-mumps virus IgG levels	43	5e-05	1.0018988440502	0.942911354554135	1.06457652552481	0.951139736273273	0.001897043524757	0.0309592081358208	0.406290685587132	-0.037812270712157	0.0455328756771787	0.904725416927322	-0.0183069591024406	0.152004695513569	0.427351704544819	-0.0868371480553014	0.108342826039416	0.672689683154185	0.892388675971936	0.941374580623631	not_robust	18.5124374540743	NO PLEIOTROPIC SNPS FOR REMOVAL	THERE WERE 3 OUTLITER SNPs IN RADIAL ANALYSIS	NA	NA	NA
ebi-a-GCST006353	Anti-rubella virus IgG levels	7	5e-06	1.02259049795403	0.950714014841338	1.09990103246809	0.547994248204981	0.022339111574853	0.0371842314787391	0.521210472003029	0.0309761070229008	0.0482884538260905	0.317182968620447	0.214153885101088	0.192786906784539	0.325624231110864	0.0773824987882136	0.072297503854853	0.338177077386028	0.357149960452728	0.105373961225458	not_robust	26.1813796522213	NO PLEIOTROPIC SNPS FOR REMOVAL	NA	NA	NA	NA
ebi-a-GCST006354	Anti-hepatitis B virus surface antigen (HBs) IgG levels	32	5e-05	1.00528517990359	0.994158093437371	1.01653680597176	0.353279133260635	0.00527126235657755	0.00567872428835474	0.271603571495531	-0.00927961301577332	0.00844079085442682	0.761853126091133	-0.00822904223968236	0.0269080381462308	0.384780286070927	-0.0161005624719229	0.018262982458739	0.46272308765771	0.611313209659288	0.948306634855699	not_robust	18.9489972921322	NO PLEIOTROPIC SNPS FOR REMOVAL	THERE WERE 3 OUTLITER SNPs IN RADIAL ANALYSIS	NA	NA	NA
ebi-a-GCST006355	Anti-hepatitis B virus core antigen (HBc) IgG levels	14	5e-06	1.01873760569989	0.990986688948229	1.04726564023643	0.187687660015558	0.0185642193147727	0.0140910183654872	0.381569989536687	0.0214553586145688	0.0245202081516235	0.280976211128801	0.0877421431357591	0.0777189969750569	0.568743379347309	0.0256612953236798	0.0438861917039743	0.89779660255723	0.376584583022871	0.358381893749013	not_robust	20.597868886671	NO PLEIOTROPIC SNPS FOR REMOVAL	THERE WERE 1 OUTLITER SNPs IN RADIAL ANALYSIS	NA	NA	NA
ebi-a-GCST006357	IgG levels	46	5e-05	0.981121244599168	0.85496391860801	1.12589417594494	0.786075145644879	-0.0190592341901671	0.0702228455123174	0.277988671908981	-0.115824901898339	0.10676594982134	0.618178272418306	0.180124799425266	0.358822321359603	0.353904028992298	-0.23792880730407	0.254002694212225	0.772301669039305	0.572752213369854	0.943526381158455	not_robust	18.1679719685188	NO PLEIOTROPIC SNPS FOR REMOVAL	THERE WERE 5 OUTLITER SNPs IN RADIAL ANALYSIS	NA	NA	NA
ebi-a-GCST006358	IgE levels	51	5e-05	1.00212609857334	0.986405973252177	1.01809675191929	0.792335762820697	0.00212384162420353	0.00806689447249463	0.533691000882947	-0.00820533892174354	0.0131837756965988	0.596084147353476	0.023021376240816	0.0431498042690801	0.470434486970297	-0.0211916006126704	0.0291373834386992	0.90936890884965	0.622053304240868	0.946427182473576	not_robust	18.4252214888101	NO PLEIOTROPIC SNPS FOR REMOVAL	THERE WERE 4 OUTLITER SNPs IN RADIAL ANALYSIS	NA	NA	NA
ebi-a-GCST006359	IgM levels	6	5e-06	1.04111733867506	0.884472081302011	1.22550540124931	0.628138905085886	0.0402945005478234	0.0831932810268736	0.710591497533063	0.0370185746751962	0.0997639046477203	0.88634446588551	0.0668869924827735	0.43926047368812	0.920411698761007	0.0174967722134364	0.166538748833877	0.349036482123037	0.953580244022798	0.927996960207698	not_robust	22.1546222834737	NO PLEIOTROPIC SNPS FOR REMOVAL	NA	NA	NA	NA
ebi-a-GCST006360	IgA levels	11	5e-06	0.838647437325842	0.772344052791339	0.910642765476459	2.8193141599242e-05	-0.175964878559579	0.0420205537954623	0.0983791937989023	-0.139380572099254	0.0843318782198712	0.208526042804544	-0.364362459849866	0.268952800155758	0.423922352040368	-0.12364294363904	0.148308229966329	0.927281635107366	0.489363419562244	0.96061142519113	all_significant	23.0447499837656	NO PLEIOTROPIC SNPS FOR REMOVAL	NA	0.559285535160807	0.014490874974044	0.0248172616272538
ebi-a-GCST006361	Anti-Epstein-Barr virus nuclear antigen (EBNA) IgG levels	7	5e-06	1.03378127133443	0.992443182246285	1.07684120973349	0.110561199386293	0.0332232172822062	0.0208207818615783	0.395526480818675	0.0229193491397607	0.0269754343780033	0.261222223858342	-0.127986126182061	0.101077856569112	0.595296535896129	0.0206867772827233	0.036893798357891	0.44014896348935	0.163865569400673	0.972432318315246	not_robust	31.5309830155068	NO PLEIOTROPIC SNPS FOR REMOVAL	THERE WERE 1 OUTLITER SNPs IN RADIAL ANALYSIS	NA	NA	NA
ebi-a-GCST006362	Anti-Epstein-Barr virus viral capsid antigen (VCA) IgG levels	6	5e-06	1.03768076800162	0.972491546784095	1.10723983138076	0.26383906809413	0.0369881921641297	0.0331031060940314	0.599809640878511	0.0205989250495089	0.0392604057182199	0.769199953860973	-0.147676601573896	0.470274889316447	0.699099958043952	-0.029017073372087	0.0708533336578002	0.332062237984699	0.713785085980961	0	not_robust	23.0799022692648	NO PLEIOTROPIC SNPS FOR REMOVAL	NA	NA	NA	NA
ebi-a-GCST006363	Anti-Helicobacter pylori IgG levels	6	5e-06	0.983194335794239	0.957009902854617	1.01009519238457	0.218453555815033	-0.0169484817373065	0.0137719683851773	0.487499410879682	-0.0171081326983364	0.0246411375071406	0.892097776304459	-0.0102438063731234	0.0708939841849319	0.918695229635661	0.00369912280070228	0.0344625536902783	0.759336518414641	0.926509379118225	0.962741286177651	not_robust	24.4060357859225	NO PLEIOTROPIC SNPS FOR REMOVAL	THERE WERE 1 OUTLITER SNPs IN RADIAL ANALYSIS	NA	NA	NA
ebi-a-GCST006366	Central corneal thickness	23	5e-08	0.998910404667951	0.998018431114423	0.999803175418	0.0167625196222658	-0.00109018937259074	0.000455788478617714	0.163558833576941	-0.00114617132271119	0.000822688773747774	0.0620824236135495	-0.00335608939637368	0.00170299129983841	0.28638842635284	-0.00120587167105558	0.00110366786013544	0.88189095171745	0.173414910217615	0.982036158623134	all_significant	54.3214874582765	NO PLEIOTROPIC SNPS FOR REMOVAL	NA	0.480747113804082	0.840633813647034	1.19221685327456
ebi-a-GCST006368	Body mass index	130	5e-08	1.02487290535708	0.96212268169921	1.09171573658361	0.44596692853341	0.0245686101288006	0.0322356728685443	0.327695141207085	0.0516434623525979	0.0527637985029837	0.736184775705071	0.0356404119084663	0.105556270579439	0.563867819303997	0.0661417731385809	0.114313436084704	0.869832716255756	0.911731763963397	0.984091471688868	not_robust	56.404626186078	NO PLEIOTROPIC SNPS FOR REMOVAL	THERE WERE 13 OUTLITER SNPs IN RADIAL ANALYSIS	NA	NA	NA
ebi-a-GCST006407	Philtrum width	6	5e-06	0.993344124825631	0.968981999806841	1.01831876187824	0.598106227707616	-0.0066781242913884	0.0126689382771691	0.795758499309188	-0.0062227068893258	0.0240407233458246	0.528673271346477	0.0764412808641047	0.110935778314276	0.839490630617802	-0.0068106066611201	0.0319242803306344	0.837709455061376	0.488902105961973	0.895151477518051	not_robust	NA	NO PLEIOTROPIC SNPS FOR REMOVAL	NA	NA	NA	NA
ebi-a-GCST006414	Atrial fibrillation	106	5e-08	0.993225225176983	0.975473344577705	1.0113001584425	0.46003626857015	-0.00679782778806201	0.00920133489088878	0.282437649598365	-0.0212494667083253	0.0197695301367053	0.527269246199957	-0.0143210320078277	0.0225772243390096	0.78972868571998	-0.00540975644643699	0.0202351857618898	0.998420769538489	0.699455725013803	0.989646125458472	not_robust	97.0585905411413	NO PLEIOTROPIC SNPS FOR REMOVAL	THERE WERE 2 OUTLITER SNPs IN RADIAL ANALYSIS	NA	NA	NA
ebi-a-GCST006464	Endometrial cancer	14	5e-08	0.974284013432533	0.937351784321905	1.01267139478151	0.186382744650675	-0.026052422945201	0.0197164323542225	0.256914235866331	-0.0304303223499129	0.026841252031049	0.458175642056525	0.0739272573910208	0.0964439959434806	0.777203549332915	-0.0114744381181407	0.0397158786609406	0.44814720663558	0.310436299415586	0.977689144738022	not_robust	46.1646621405204	NO PLEIOTROPIC SNPS FOR REMOVAL	NA	NA	NA	NA
ebi-a-GCST006465	Endometrial cancer (endometrioid histology)	10	5e-08	0.979014805165369	0.940650126566535	1.018944197915	0.298407755495132	-0.0212085138230031	0.0203956657907119	0.183776406999519	-0.0348681020817183	0.0262320626272648	0.245848739807696	0.154173300412614	0.123117461748473	0.46727214089679	-0.0322985350368717	0.0425548209618282	0.420371162659092	0.186719197727483	0.975986289054089	not_robust	44.2826363386355	NO PLEIOTROPIC SNPS FOR REMOVAL	NA	NA	NA	NA
ebi-a-GCST006466	Endometrial cancer (Non-endometrioid histology)	9	5e-06	0.973354296327779	0.96217562363846	0.984662844187519	4.5928873957594e-06	-0.0270071352967835	0.00589344322812762	0.253434609386301	-0.0190881377019284	0.0167139730219029	0.462709339020776	-0.0444745028145949	0.0572528952482525	0.543427307385047	-0.0155192066768266	0.0244563825356016	0.989369225000052	0.76332110443448	0.916410504616133	all_significant	22.2793789562178	NO PLEIOTROPIC SNPS FOR REMOVAL	THERE WERE 2 OUTLITER SNPs IN RADIAL ANALYSIS	0.587812145464474	-0.0694703262692945	0.12817185032308
ebi-a-GCST006475	Depressed affect	55	5e-08	1.08359200217825	0.932051313728654	1.25977144164671	0.296257464912045	0.0802814504136773	0.076861662539321	0.873026982784946	0.0175399294694003	0.109751611970334	0.698619994055383	0.151316605959338	0.388696971792734	0.088662655914905	0.529270439598852	0.305268661239359	0.24337805541722	0.852762862420377	0.974208949569152	not_robust	38.5313966973449	NO PLEIOTROPIC SNPS FOR REMOVAL	THERE WERE 3 OUTLITER SNPs IN RADIAL ANALYSIS	NA	NA	NA
ebi-a-GCST006478	Worry	45	5e-08	0.924038532389002	0.794705929682505	1.07441907433702	0.30445099852439	-0.0790015064902462	0.0769294010396877	0.370855430745343	-0.100833177854518	0.112678863421791	0.246626329298871	-0.49905425990251	0.424878601589157	0.791337056418565	-0.0758427400596398	0.284920580734303	0.488913630462084	0.320321203344973	0.973532365240132	not_robust	NA	NO PLEIOTROPIC SNPS FOR REMOVAL	THERE WERE 5 OUTLITER SNPs IN RADIAL ANALYSIS	NA	NA	NA
ebi-a-GCST006487	Insomnia complaints	14	5e-06	0.997667810434093	0.949002445453682	1.04882876197492	0.927085652923327	-0.00233491335574664	0.025514790890568	0.944571610308367	-0.00314037119451725	0.0451688485256043	0.496953937737105	0.0848558399459061	0.121130634752689	0.763609628288434	0.0213120904744118	0.0693913045878682	0.868715800431174	0.468409432898832	0.962812009400654	not_robust	24.982767859432	NO PLEIOTROPIC SNPS FOR REMOVAL	NA	NA	NA	NA
ebi-a-GCST006488	Insomnia complaints	12	5e-06	1.04370105552319	0.987156803410551	1.10348415726532	0.132289208872541	0.0427731031715074	0.0284181054258979	0.416394088805586	0.0337500124340609	0.0415286115936497	0.39194125629095	-0.119768898877338	0.133855489460892	0.901089829337815	0.00933200133925782	0.073373935933063	0.640820955220349	0.239740919453486	0.961530642461033	not_robust	23.8956283133507	NO PLEIOTROPIC SNPS FOR REMOVAL	NA	NA	NA	NA
ebi-a-GCST006572	Cognitive performance	122	5e-08	0.968958570929095	0.906098107399872	1.03617997268657	0.356816141932074	-0.0315334224645069	0.034221566338707	0.474887463089179	-0.0390629867813059	0.0546679931152875	0.506062956838549	0.116335389292648	0.174420108415659	0.869193755755531	-0.0217235828577569	0.131632107752806	0.888217320096615	0.387272961226659	0.97727540467917	not_robust	43.4133094367842	NO PLEIOTROPIC SNPS FOR REMOVAL	THERE WERE 12 OUTLITER SNPs IN RADIAL ANALYSIS	NA	NA	NA
ebi-a-GCST006586	Urinary albumin excretion	28	5e-08	1.03753798164876	0.846151224980207	1.27221356133942	0.72317794394713	0.0368505812707122	0.104034573310888	0.719933906139566	-0.066641269768096	0.185864743104117	0.347701745919153	-0.319143832619435	0.333708754692273	0.636226674069671	-0.109777352052917	0.229474530357015	0.826595854405688	0.263014493326193	0.981124796651592	not_robust	52.8895278565704	NO PLEIOTROPIC SNPS FOR REMOVAL	THERE WERE 5 OUTLITER SNPs IN RADIAL ANALYSIS	NA	NA	NA
ebi-a-GCST006677	Acute insulin response (insulin secretion adjusted)	7	5e-06	1.00159092912116	0.972820231938885	1.03121250603349	0.914866275552907	0.00158966493406653	0.0148702220847064	0.944480790404397	-0.00185583705422242	0.0266492943902189	0.310969464098345	-0.0698686919454939	0.0620046249679994	0.47998561452382	-0.0245211445748775	0.0325680070178746	0.812492470748691	0.274833671564525	0.976800086491378	not_robust	37.6213501747015	NO PLEIOTROPIC SNPS FOR REMOVAL	THERE WERE 2 OUTLITER SNPs IN RADIAL ANALYSIS	NA	NA	NA
ebi-a-GCST006678	Acute insulin response (insulin secretion and BMI adjusted)	14	5e-06	1.03235717831388	1.00275905826539	1.06282893665382	0.0319013217067002	0.0318447101968631	0.0148415567072249	0.0876436527956195	0.0400050250677823	0.0234226860885928	0.634793389246942	-0.0208702576202857	0.0428241705532495	0.262193925759247	0.0481297911568661	0.0410632503557739	0.57379512479364	0.209958306674098	0.966006955775601	not_robust	29.395070738105	NO PLEIOTROPIC SNPS FOR REMOVAL	THERE WERE 3 OUTLITER SNPs IN RADIAL ANALYSIS	0.408565349429249	-0.0463996897937428	0.0561453462706395
ebi-a-GCST006679	insulin secretion rate (BMI adjusted)	7	5e-06	1.00323381902383	0.982860638163161	1.024029304413	0.757749900815317	0.00322860147646746	0.0104676236337724	0.813792198828467	0.00388543671678785	0.0164960991041601	0.271540183404225	0.0580817444137496	0.0470123408295925	0.983670836006077	0.000566557245052057	0.0265562690803788	0.652603326336671	0.280120582060869	0.962084632330723	not_robust	23.5202731077528	NO PLEIOTROPIC SNPS FOR REMOVAL	NA	NA	NA	NA
ebi-a-GCST006685	Sleep duration (oversleepers)	9	5e-06	1.14198607418792	0.662554714199576	1.96833886423198	0.632658293122103	0.132768916928224	0.277765843871981	0.816219659867924	-0.116547357568505	0.501473290369043	0.505628696920546	-1.43203318585791	2.04134650091981	0.666236601685108	-0.332114620556996	0.7418050607892	0.848705263533124	0.460496488247902	0.952838645989991	not_robust	22.6041046472835	NO PLEIOTROPIC SNPS FOR REMOVAL	THERE WERE 1 OUTLITER SNPs IN RADIAL ANALYSIS	NA	NA	NA
ebi-a-GCST006686	Sleep duration (undersleepers)	7	5e-06	0.840857702379695	0.478218273497766	1.47849154838823	0.547185298596367	-0.173332833824977	0.287936315192322	0.404867646439986	-0.382055227675096	0.458672107266826	0.201666453823497	-3.78261333553065	2.57423075552489	0.467774986953434	-0.486129088489062	0.627265802315857	0.632610823500265	0.216384049535309	0.9608126302615	not_robust	22.5438299852294	NO PLEIOTROPIC SNPS FOR REMOVAL	THERE WERE 1 OUTLITER SNPs IN RADIAL ANALYSIS	NA	NA	NA
ebi-a-GCST006696	Parental longevity (mother's attained age)	9	5e-07	0.922656702132235	0.662729795428462	1.28452862065627	0.633487565660011	-0.0804980506831766	0.16882136201881	0.305542562391409	-0.194667473187286	0.189989936466678	0.172091623311838	-0.416115843610511	0.273598320919401	0.276761868078665	-0.22089611976305	0.189262530021426	0.257506408487043	0.1777878641517	0.98543045553772	not_robust	61.460928924245	NO PLEIOTROPIC SNPS FOR REMOVAL	THERE WERE 1 OUTLITER SNPs IN RADIAL ANALYSIS	NA	NA	NA
ebi-a-GCST006697	Parental longevity (combined parental attained age, Martingale residuals)	9	5e-08	0.786332296252547	0.646560406282311	0.956319740772718	0.0160716238833007	-0.240375807125323	0.0998534908936646	0.161301400992704	-0.225918413916445	0.161288726391028	0.280662580388695	-0.299374365874463	0.256092015182366	0.254858208008846	-0.233287729239114	0.190195535057907	0.748050353101854	0.799315128548253	0.987998117853747	all_significant	84.3981439508402	NO PLEIOTROPIC SNPS FOR REMOVAL	NA	0.235171825457405	-0.00699459161174053	0.0058919613408344
ebi-a-GCST006698	Parental longevity (both parents in top 10%)	7	5e-07	1.35182920798847	1.05097802082614	1.73880154613914	0.0189189782429995	0.301458644188728	0.128437482215473	0.268199321908942	0.262503764110115	0.237083902036934	0.340191628149885	0.429592019345848	0.407641243459619	0.363846669604627	0.262250221274005	0.266951592968958	0.866196447062918	0.733768363620132	0.935158090556798	not_robust	55.7420214846278	NO PLEIOTROPIC SNPS FOR REMOVAL	NA	0.660682720402127	-0.00205263769440043	0.00467602369441545
ebi-a-GCST006699	Parental longevity (mother's age at death)	20	5e-06	1.2546502061615	1.03956869336328	1.51423099778844	0.0180562440550869	0.22685681354402	0.0959443389438374	0.319803479327822	0.169972977445449	0.17085084157	0.331418378840899	0.427186528682941	0.427961610696396	0.578325101576192	0.149518190076526	0.264381582820244	0.911483493933833	0.630656482039112	0.959222299413892	all_significant	25.3848559135599	NO PLEIOTROPIC SNPS FOR REMOVAL	THERE WERE 2 OUTLITER SNPs IN RADIAL ANALYSIS	0.68035276335513	-0.0038293988872267	0.00929506810657364
ebi-a-GCST006700	Parental longevity (father's age at death)	9	5e-07	1.10222606090632	0.824350338073535	1.47376938327003	0.511363621417287	0.0973318266316058	0.148209948212969	0.423680480871143	0.168581728427729	0.210713378240355	0.161897381022141	1.13787700022044	0.727749817886126	0.475001762773026	0.212943890639243	0.284105084268984	0.57292714149831	0.185871253905773	0.96463538808756	not_robust	35.7414558162699	NO PLEIOTROPIC SNPS FOR REMOVAL	NA	NA	NA	NA
ebi-a-GCST006701	Parental longevity (father's attained age)	13	5e-08	0.813456086061677	0.665785563670673	0.993879771592786	0.0433766317207381	-0.206463335265436	0.102206276271595	0.135001648493063	-0.276382001133205	0.184912223124241	0.191871363853159	-0.552075752897955	0.397037260129407	0.270691853919833	-0.280062490613093	0.242542223592936	0.865585128014014	0.374498814746201	0.979679130403981	not_robust	53.2906968033747	NO PLEIOTROPIC SNPS FOR REMOVAL	NA	0.857823550623721	0.0012406006305585	0.00692510537516192
ebi-a-GCST006702	Parental longevity (combined parental age at death)	6	5e-08	1.2332739238163	1.01967290628956	1.49162006932187	0.0307131202322036	0.209672359943189	0.0970359511143618	0.186824051538333	0.227995948056904	0.172719905125245	0.226167197184863	0.618018284357332	0.432434412284789	0.335492932293354	0.244454824671127	0.229489420717352	0.780483071761742	0.375464917659615	0.833866724763016	not_robust	49.1592887853525	NO PLEIOTROPIC SNPS FOR REMOVAL	NA	0.061665651150269	-0.0184528262302279	0.0098747275361616
ebi-a-GCST006802	Body mass index	10	5e-06	1.02871174546373	0.912571234717264	1.1596331497156	0.643265400842616	0.0283072868632911	0.0611206214245679	0.768811247960917	-0.024428271251479	0.0831090920563916	0.648143331133124	-0.0681991364541376	0.143869580433421	0.670525395154117	-0.0463520665113882	0.105418170084319	0.40823124320547	0.477436297450925	0.959312458758299	not_robust	24.0165083041288	NO PLEIOTROPIC SNPS FOR REMOVAL	NA	NA	NA	NA
ebi-a-GCST006804	Red cell distribution width	113	5e-08	1.01151667938983	0.979671958380014	1.04439652878881	0.482915750711179	0.0114508672473239	0.0163205953818797	0.733414092096962	0.010433578134834	0.0306340548206271	0.634930168588294	-0.0192936600185085	0.0405233393865078	0.915415493946091	0.00436043400237873	0.0409621445159535	0.98340730782274	0.392119122983195	0.989066795845263	not_robust	92.4348073628287	NO PLEIOTROPIC SNPS FOR REMOVAL	THERE WERE 13 OUTLITER SNPs IN RADIAL ANALYSIS	NA	NA	NA
ebi-a-GCST006810	Self-reported risk-taking behaviour	9	5e-07	1.14944777087852	0.442756122739159	2.98410368625431	0.774763400623498	0.139281627806509	0.486743776191626	0.675477361677458	0.287212663475985	0.68605696911351	0.299672031241653	-6.54113382028812	5.84039026855474	0.415036497016888	1.05915026873933	1.23217710637083	0.492893466993286	0.288628475677368	0.96433826960827	not_robust	30.8766980823029	NO PLEIOTROPIC SNPS FOR REMOVAL	NA	NA	NA	NA
ebi-a-GCST006862	Asthma	16	5e-08	1.00174328262381	0.96801990388031	1.03664149906365	0.920589618755197	0.00174176487031944	0.0174716300650241	0.564969564071651	-0.0145908917252559	0.0253544843229455	0.797363160570936	-0.0159345702893683	0.0608885370688627	0.588187748718578	-0.0193289871752445	0.0349318459548296	0.521429524352296	0.765621861287445	0.986681310859092	not_robust	NA	NO PLEIOTROPIC SNPS FOR REMOVAL	THERE WERE 2 OUTLITER SNPs IN RADIAL ANALYSIS	NA	NA	NA
ebi-a-GCST006867	Type 2 diabetes	109	5e-08	1.00962276850167	0.989768867505523	1.02987492145108	0.344602418680913	0.00957676455296698	0.0101329565460756	0.665792752205847	0.00933624182288881	0.0216152051711758	0.563014862526468	-0.0150121905052249	0.0258751783411098	0.912822614434619	-0.00241632102618422	0.0220194569705764	0.95877642029539	0.291175441189661	0.987119679343429	not_robust	77.9154538161175	NO PLEIOTROPIC SNPS FOR REMOVAL	THERE WERE 6 OUTLITER SNPs IN RADIAL ANALYSIS	NA	NA	NA
ebi-a-GCST006906	Stroke	8	5e-08	1.00238169254155	0.927666205119417	1.08311486609897	0.952003081431233	0.00237886080718844	0.0395215124833321	0.879684990350085	0.00934710169941052	0.061750615804422	0.593697184859083	-0.186614495283909	0.331339826515055	0.531765763722903	0.0646536097366416	0.0983051739289133	0.655202272383163	0.585484543684765	0.979026293320139	not_robust	41.8088410851115	NO PLEIOTROPIC SNPS FOR REMOVAL	NA	NA	NA	NA
ebi-a-GCST006907	Ischemic stroke (large artery atherosclerosis)	6	5e-07	1.04348109171288	1.00323919578149	1.0853371691824	0.033907476381188	0.0425623273066288	0.0200654930705522	0.075258844774627	0.0513322540399363	0.0288564432112156	0.826661281469558	0.031117516213728	0.133128079670178	0.253434995638318	0.05219777710971	0.0404581405322948	0.54911493736093	0.93469219838535	0.955754067926815	not_robust	33.5985487233671	NO PLEIOTROPIC SNPS FOR REMOVAL	NA	0.104107510939171	0.133067074174632	0.0818744108585036
ebi-a-GCST006908	Ischemic stroke	9	5e-08	0.988577831583287	0.922891027627781	1.05893989630601	0.743304819844642	-0.0114879024115942	0.035079700142625	0.650489693642385	0.0251046131829346	0.0554085419063752	0.936708986422923	-0.0242632432646979	0.294800336553562	0.552884433576908	0.0574003546048629	0.0926720118263272	0.646776702406523	0.966325330962117	0.978139369653115	not_robust	40.7404532009087	NO PLEIOTROPIC SNPS FOR REMOVAL	NA	NA	NA	NA
ebi-a-GCST006909	Ischemic stroke (small-vessel)	21	5e-06	0.988514645257655	0.959716917521775	1.01817649147223	0.443782848648063	-0.0115518208437298	0.0150842320117103	0.24342883135423	-0.0255190903812496	0.0218773962850001	0.291215867848998	-0.0722777060711234	0.0665753755194767	0.180925566543891	-0.0596036815607284	0.0429956555720625	0.405675786306009	0.360693495343579	0.949491229523382	not_robust	23.6443927533028	NO PLEIOTROPIC SNPS FOR REMOVAL	THERE WERE 2 OUTLITER SNPs IN RADIAL ANALYSIS	NA	NA	NA
ebi-a-GCST006910	Ischemic stroke (cardioembolic)	7	5e-07	0.990414156491751	0.962751880349781	1.01887123920535	0.505122580116982	-0.00963208344257962	0.0144527906855017	0.716453072990581	-0.00960855821395607	0.0264550459650313	0.482574682288321	-0.0396454804008286	0.052296109916768	0.464351156358564	-0.0238890421479143	0.0305776174829009	0.852805391742843	0.555523327061016	0.983972167844893	not_robust	53.5311423414694	NO PLEIOTROPIC SNPS FOR REMOVAL	NA	NA	NA	NA
ebi-a-GCST006940	Neurociticism	85	5e-08	0.993369169349955	0.890098674616849	1.10862125150314	0.905440828984392	-0.00665291227473891	0.0560051223320748	0.570986580518115	-0.0471559655850734	0.0832263320621379	0.694924106727289	-0.144436516139842	0.3670114128747	0.62912350774658	-0.105238047431621	0.217102714381756	0.639675041956694	0.704791689222502	0.97501632946807	not_robust	39.7420195556656	REMOVED 1 PLEIOTROPIC SNP	THERE WERE 6 OUTLITER SNPs IN RADIAL ANALYSIS	NA	NA	NA
ebi-a-GCST006941	Irritable mood	32	5e-08	0.91067927153019	0.740874256800966	1.11940282440878	0.374178849529726	-0.0935645056971682	0.105285640976708	0.222139223758953	-0.171917608025914	0.140816866351989	0.611188078961217	0.429558682718556	0.836118799958967	0.182401593318553	-0.458411574963514	0.336088108747831	0.267272587613585	0.532962521095691	0.971555973115409	not_robust	35.1157700463947	NO PLEIOTROPIC SNPS FOR REMOVAL	THERE WERE 4 OUTLITER SNPs IN RADIAL ANALYSIS	NA	NA	NA
ebi-a-GCST006942	Feeling lonely	20	5e-07	1.14118715613055	0.815376652835007	1.59718593951556	0.44129765512615	0.132069085588781	0.17151745274031	0.900249003391375	-0.025941469348273	0.206957571938927	0.530493687310613	0.709996838276006	1.11007499509451	0.311590514382714	-0.454662058680167	0.437357451606778	0.0529453668639248	0.604490247967754	0.968125333392065	not_robust	29.8407017105391	NO PLEIOTROPIC SNPS FOR REMOVAL	NA	NA	NA	NA
ebi-a-GCST006943	Feeling miserable	28	5e-08	1.2306230807692	0.974197544029903	1.55454422586329	0.0817321851211613	0.207520610852253	0.119215198712927	0.1384729790521	0.229976141617425	0.155231795485525	0.00904990858339544	1.69919060813145	0.602364728283464	0.0987673845903266	0.61863278136457	0.361809400278851	0.132577509766928	0.0183011018743946	0.971016447991641	not_robust	36.6095264908451	NO PLEIOTROPIC SNPS FOR REMOVAL	THERE WERE 2 OUTLITER SNPs IN RADIAL ANALYSIS	NA	NA	NA
ebi-a-GCST006944	Experiencing mood swings	37	5e-08	0.989466635170303	0.827624060521829	1.18295766014577	0.907490660747959	-0.0105892333859256	0.0911260344395025	0.586151086044018	-0.0733030050054861	0.134643714446373	0.163254526092318	0.721972304813292	0.506944942753251	0.2100214223923	-0.404429444093091	0.316875950579543	0.382703358356801	0.15097579622075	0.974313906666434	not_robust	37.9148055055227	NO PLEIOTROPIC SNPS FOR REMOVAL	THERE WERE 3 OUTLITER SNPs IN RADIAL ANALYSIS	NA	NA	NA
ebi-a-GCST006945	Feeling guilty	13	5e-08	1.02760541896312	0.735833055991714	1.43507129570198	0.873032156323291	0.0272312596565057	0.170399628437199	0.559799936604166	-0.127952823542881	0.219420910697067	0.811000041191367	-0.286201389640606	1.16837824442758	0.440509801339425	-0.287907193471834	0.36089342484993	0.179015735873539	0.791102323831437	0.968312176611731	not_robust	40.0346110510662	NO PLEIOTROPIC SNPS FOR REMOVAL	NA	NA	NA	NA
ebi-a-GCST006946	Worry too long after an embarrassing experience	18	5e-08	1.1828682246821	0.922403892275131	1.51688132355066	0.185678054060558	0.167942187990564	0.126895039949438	0.273220716261653	0.198740649817427	0.18138637922987	0.85222939696699	0.145018861489304	0.766033296227512	0.223153556514837	0.469513415172735	0.371338093035198	0.428166182639766	0.976147028276152	0.971263689792973	not_robust	38.4991522753112	NO PLEIOTROPIC SNPS FOR REMOVAL	THERE WERE 2 OUTLITER SNPs IN RADIAL ANALYSIS	NA	NA	NA
ebi-a-GCST006947	Feeling fed-up	24	5e-08	1.04797103732872	0.840295530308626	1.30697267266967	0.67753952499529	0.0468559493802503	0.112682437042766	0.969774198547401	0.00587450237084181	0.15503487573026	0.539853389714056	-0.342892037540626	0.550612669833278	0.225646686910948	-0.456453658352501	0.366612023128786	0.347530147910465	0.477005300034456	0.975316797269753	not_robust	39.4550703603393	NO PLEIOTROPIC SNPS FOR REMOVAL	THERE WERE 1 OUTLITER SNPs IN RADIAL ANALYSIS	NA	NA	NA
ebi-a-GCST006948	Feeling nervous	27	5e-08	0.871617213704116	0.719737810526962	1.05554627826082	0.159544025415118	-0.137404926560896	0.0976853871308585	0.354045261740775	-0.140040443517304	0.151105710274367	0.884742710448361	-0.115768215869737	0.790510336825608	0.409151143183635	-0.244335120711884	0.291243128886651	0.634393159794756	0.978192296582937	0.974669337565569	not_robust	38.017097778978	NO PLEIOTROPIC SNPS FOR REMOVAL	THERE WERE 7 OUTLITER SNPs IN RADIAL ANALYSIS	NA	NA	NA
ebi-a-GCST006950	Feeling worry	32	5e-08	0.8714812892852	0.728739733906975	1.04218228022564	0.13173820719442	-0.137560883804801	0.0912641555484778	0.0984010451956539	-0.230989485377192	0.139768705128112	0.896073264326396	-0.0944124226400769	0.716683214743957	0.266513663782885	-0.296798556970718	0.262300655207645	0.634973904346664	0.951954134184367	0.972876935494023	not_robust	36.9162994563997	NO PLEIOTROPIC SNPS FOR REMOVAL	THERE WERE 5 OUTLITER SNPs IN RADIAL ANALYSIS	NA	NA	NA
ebi-a-GCST006951	Feeling hurt	25	5e-08	0.86356656750301	0.712021181554438	1.04736661749425	0.136243500916168	-0.146684294033173	0.0984506758190212	0.17978377709275	-0.215638601001872	0.160753848403844	0.827271706498787	-0.146523950162676	0.663898742357987	0.280840108277189	-0.337369854858539	0.305784403375252	0.783253279065474	0.999806584408102	0.973333369672328	not_robust	34.8793706714054	NO PLEIOTROPIC SNPS FOR REMOVAL	THERE WERE 3 OUTLITER SNPs IN RADIAL ANALYSIS	NA	NA	NA
ebi-a-GCST006952	Feeling tense	21	5e-08	1.01608490248503	0.799371129785163	1.29155093371396	0.896268767095777	0.0159569111029121	0.122391254752383	0.774803438591343	-0.0488010552301544	0.170574903725201	0.372275472288177	0.815179614886314	0.892081396875093	0.92620870002339	0.0295937734351075	0.315530072155006	0.439389325228495	0.377035992210743	0.972710241099437	not_robust	35.5268558317881	NO PLEIOTROPIC SNPS FOR REMOVAL	THERE WERE 1 OUTLITER SNPs IN RADIAL ANALYSIS	NA	NA	NA
ebi-a-GCST006956	Erectile dysfunction	7	5e-06	0.984246845096613	0.937670435926193	1.03313681968201	0.520886947741206	-0.0158785545516799	0.0247337677489445	0.572712404227972	-0.0160658439111291	0.0284824423863497	0.985114587044989	0.00137859102037845	0.070308044386419	0.612618709152532	-0.0169912545893232	0.0318263085545453	0.178096193982303	0.801097449615873	0.960649358230701	not_robust	27.4792040529926	NO PLEIOTROPIC SNPS FOR REMOVAL	NA	NA	NA	NA
ebi-a-GCST006979	Heel bone mineral density	409	5e-08	1.00559917397072	0.97787404140016	1.0341103821947	0.695474536663462	0.00558355686428588	0.0142642684338706	0.759110435115174	-0.0100442419531786	0.0327548333614961	0.972611995182227	0.000985188766051228	0.0286778589738123	0.850463048077671	-0.00585518308517274	0.0310377236578187	0.999327446907113	0.846706048775637	0.994006963300446	not_robust	166.779986335375	NO PLEIOTROPIC SNPS FOR REMOVAL	THERE WERE 47 OUTLITER SNPs IN RADIAL ANALYSIS	NA	NA	NA
ebi-a-GCST007090	Knee osteoarthritis	8	5e-08	0.944895959035248	0.875463822572479	1.01983468691789	0.145500157587163	-0.0566804538084289	0.0389392838369642	0.260301983444001	-0.0660685721939789	0.058692265639683	0.134211148543153	-0.429667900859125	0.248251805892047	0.424146244352952	-0.0732526666925291	0.0863172522253628	0.598521042996008	0.17773218929727	0.979735743151576	not_robust	43.9670262630178	NO PLEIOTROPIC SNPS FOR REMOVAL	NA	NA	NA	NA
ebi-a-GCST007091	Osteoarthritis (hip)	21	5e-08	1.04161889519303	0.991978991416414	1.09374284355958	0.101684581492918	0.0407761328539349	0.0249130014199506	0.593822694301569	0.0169897048368915	0.0318574086044587	0.689449948438755	0.0445703709222856	0.109843400261552	0.714671195825218	0.0205456244479853	0.0554061135361394	0.12178016220179	0.972037865284327	0.97895693020322	not_robust	46.0814656747991	NO PLEIOTROPIC SNPS FOR REMOVAL	THERE WERE 2 OUTLITER SNPs IN RADIAL ANALYSIS	NA	NA	NA
ebi-a-GCST007092	Osteoarthritis of the hip or knee	24	5e-08	0.959477573515208	0.897146729632099	1.026138962192	0.227406829053164	-0.0413663369026826	0.0342701608229282	0.432593701636286	-0.0371146321843223	0.0472941844615961	0.794147968087825	0.0637142830550495	0.241234837717296	0.637608050222731	-0.0476015172848605	0.0997174681296162	0.399581833265419	0.664070773660406	0.97490262758444	not_robust	38.1893370923764	NO PLEIOTROPIC SNPS FOR REMOVAL	THERE WERE 1 OUTLITER SNPs IN RADIAL ANALYSIS	NA	NA	NA
ebi-a-GCST007236	Breast cancer	290	5e-08	1.00003134569139	0.998838790226167	1.00122532499853	0.958936943298369	3.134520012546e-05	0.000608790663475142	0.755419421931613	-0.000341442836779038	0.00109611948724627	0.657178030730107	0.00138150088337387	0.00310956841652926	0.524523323104151	-0.00167431635579051	0.00262776918826565	0.999949747136257	0.655616201133425	0.993404929497501	not_robust	3687.27019119664	NO PLEIOTROPIC SNPS FOR REMOVAL	THERE WERE 14 OUTLITER SNPs IN RADIAL ANALYSIS	NA	NA	NA
ebi-a-GCST007429	Lung function (FVC)	215	5e-08	0.928000039659327	0.879816231620414	0.978822670754339	0.00601722038266008	-0.074723503459594	0.0272034273275033	0.103943214501892	-0.0755900938853682	0.0464875069768917	0.114705383905451	-0.169908407891045	0.107273762251459	0.301206170774713	0.142633082193833	0.137629555910725	0.984177096617859	0.355964732751139	0.981679923899129	all_significant	54.4450638972803	REMOVED 1 PLEIOTROPIC SNP	THERE WERE 14 OUTLITER SNPs IN RADIAL ANALYSIS	0.373976262183117	-0.0078991568064768	0.00888494200501646
ebi-a-GCST007430	Peak expiratory flow	175	5e-08	0.918846146131409	0.875855642630579	0.963946795758265	0.000536275280740153	-0.084636585079886	0.0244476571750394	0.117456237797462	-0.0712365439181248	0.0455028443245154	0.204207584943074	-0.110662491184746	0.0868304875410643	0.499032461725033	-0.0491690786414931	0.072581711952978	0.997777772223363	0.751111905722251	0.984762485760834	all_significant	65.1341073710281	NO PLEIOTROPIC SNPS FOR REMOVAL	THERE WERE 20 OUTLITER SNPs IN RADIAL ANALYSIS	0.430064940828146	0.009954307756917	0.0126150720744697
ebi-a-GCST007431	Lung function (FEV1/FVC)	262	5e-08	0.940277694284909	0.907672337139774	0.974054299325416	0.000626283151093026	-0.0615800278937904	0.0180060203032366	0.0147398690636338	-0.0856513648555206	0.035121614087829	0.143748614819972	-0.0711084423273649	0.0484919492831135	0.0208556220576109	-0.125924616938229	0.0541681363346263	0.999975496213947	0.826097083220782	0.988165810915261	all_significant	83.9685941462378	NO PLEIOTROPIC SNPS FOR REMOVAL	THERE WERE 21 OUTLITER SNPs IN RADIAL ANALYSIS	0.00808854961940891	0.0254975181412839	0.00962769593036576
ebi-a-GCST007432	FEV1	238	5e-08	0.913539295564155	0.87341458740943	0.95550733474141	7.94536426099671e-05	-0.0904288875986668	0.0229163513295238	0.0236994316549147	-0.0965255032530577	0.0426732555967906	0.100600303767225	-0.151793988013697	0.0920854080079694	0.0869126418849369	-0.175901651499237	0.10232545927418	0.999986250618299	0.484601041562796	0.982686062910193	all_significant	57.6998974635386	NO PLEIOTROPIC SNPS FOR REMOVAL	THERE WERE 19 OUTLITER SNPs IN RADIAL ANALYSIS	0.0772932773905091	-0.0114108826657627	0.00645919109295276
ebi-a-GCST007515	Type 2 diabetes	60	5e-08	1.00585386567612	0.979433869834734	1.03298653462566	0.667341542458263	0.00583679837849308	0.0135802839090411	0.676500749952715	0.0117175328980787	0.0280832410270241	0.910682473882081	-0.0042584397592138	0.0377962058671007	0.778562862762467	0.00801981783887468	0.0283905816605396	0.983036706742911	0.766484006646103	0.988805759894351	not_robust	88.9478257057954	NO PLEIOTROPIC SNPS FOR REMOVAL	THERE WERE 7 OUTLITER SNPs IN RADIAL ANALYSIS	NA	NA	NA
ebi-a-GCST007516	Type 2 diabetes (adjusted for BMI)	54	5e-08	0.987783396275498	0.961644123378119	1.0146331831468	0.369015569776976	-0.0122918398086436	0.0136831587085062	0.684218708105521	0.0116275519755069	0.0285890756770352	0.816219216134515	0.00859747691003276	0.036805591751407	0.763909892774788	0.00844993301723551	0.0279891900113642	0.983909386956213	0.523440734845537	0.988902707155203	not_robust	89.2747958091874	NO PLEIOTROPIC SNPS FOR REMOVAL	THERE WERE 4 OUTLITER SNPs IN RADIAL ANALYSIS	NA	NA	NA
ebi-a-GCST007517	Type 2 diabetes	49	5e-08	1.01280403561479	0.987589969940308	1.03866183920398	0.322595532394619	0.0127227570115932	0.0128624666164777	0.673996426407843	0.0117199064294249	0.0278601278966914	0.715378253127503	-0.0145872113274343	0.0397635431391817	0.684680964411446	0.0114091537136636	0.0279254081636736	0.992263529646515	0.451307038663168	0.98648272772503	not_robust	73.816410891478	NO PLEIOTROPIC SNPS FOR REMOVAL	THERE WERE 5 OUTLITER SNPs IN RADIAL ANALYSIS	NA	NA	NA
ebi-a-GCST007542	High IL-1beta levels in gingival crevicular fluid	24	5e-05	0.998289187540546	0.987713590059955	1.00897801952879	0.752673237901595	-0.00171227757034818	0.00543379300664723	0.341291619568987	-0.00859991682379041	0.00903716861609373	0.237497828381907	-0.0255143773873217	0.0210111521907641	0.211667513958012	-0.0174826197260878	0.0136077644188887	0.811667173465861	0.247493312038554	0.95280481996194	not_robust	20.7889854912302	NO PLEIOTROPIC SNPS FOR REMOVAL	THERE WERE 1 OUTLITER SNPs IN RADIAL ANALYSIS	NA	NA	NA
ebi-a-GCST007557	Birth weight	44	5e-08	1.06420625661561	0.985370384728524	1.14934949758189	0.11303504266356	0.0622292223355682	0.039268829449101	0.395512918947643	0.0530545779109698	0.0624419655431606	0.437214804505105	0.115871254372233	0.147722013557296	0.730411484210353	0.0402300890647789	0.115994034103174	0.766552784087235	0.706229833522887	0.980640665983301	not_robust	52.4851952010666	NO PLEIOTROPIC SNPS FOR REMOVAL	THERE WERE 2 OUTLITER SNPs IN RADIAL ANALYSIS	NA	NA	NA
ebi-a-GCST007799	Asthma (adult onset)	43	5e-08	1.00136736379195	0.998851485468447	1.00388957903724	0.287040785689413	0.00136642980138603	0.00128347162305392	0.241462682359357	0.00220866858032128	0.00188559353328707	0.726026737810067	-0.00631351559476173	0.0178941573427207	0.568091843967441	0.00267302620330929	0.00464552024028939	0.592711741399609	0.669177677166966	0.984421935081664	not_robust	11388.940965889	NO PLEIOTROPIC SNPS FOR REMOVAL	THERE WERE 1 OUTLITER SNPs IN RADIAL ANALYSIS	NA	NA	NA
ebi-a-GCST007800	Asthma (childhood onset)	90	5e-08	1.00019535190215	0.998620668475122	1.00177251838203	0.808016448052646	0.000195332823455921	0.000803885970265022	0.926481205986357	0.000120916837643136	0.00131042609383142	0.510343318025041	0.00523573022101118	0.00792100141818823	0.543484081285132	-0.0021112910471708	0.0034617171078011	0.953205086161463	0.523399933628664	0.98748968644095	not_robust	5847.04460461668	NO PLEIOTROPIC SNPS FOR REMOVAL	THERE WERE 3 OUTLITER SNPs IN RADIAL ANALYSIS	NA	NA	NA
ebi-a-GCST007857	Fasting blood insulin adjusted for BMI	7	5e-06	1.14876014765768	0.865819739524904	1.52416238231139	0.33640093064019	0.138683228300698	0.144266210898362	0.638619818708456	0.0864608184503897	0.184104357904794	0.954449862089788	0.0525442078300489	0.875157174203591	0.968897162611435	-0.010939393034735	0.269140702667863	0.426785034003747	0.924178298950441	0.967281783102979	not_robust	NA	NO PLEIOTROPIC SNPS FOR REMOVAL	THERE WERE 1 OUTLITER SNPs IN RADIAL ANALYSIS	NA	NA	NA
ebi-a-GCST007858	Fasting blood glucose adjusted for BMI	8	5e-08	0.970509536059942	0.907399142802418	1.0380093116182	0.38289608663687	-0.029934050496625	0.034305513229862	0.72242649826671	-0.0357558131465409	0.100658869651589	0.819038020626048	-0.0424989597362041	0.17779793436746	0.492336231523902	-0.0757682289028309	0.104599569148266	0.988913725437179	0.939469599597173	0.992225645982275	not_robust	NA	NO PLEIOTROPIC SNPS FOR REMOVAL	THERE WERE 1 OUTLITER SNPs IN RADIAL ANALYSIS	NA	NA	NA
ebi-a-GCST008311	Lymphangioleiomyomatosis (sporadic)	17	5e-05	0.994582366901528	0.985749171488072	1.0034947156569	0.232663376557807	-0.00543236169283273	0.00455152296980385	0.397406897114712	-0.00530380401591224	0.00626733486583772	0.295838250820008	-0.0248675913320556	0.0229581774026455	0.493863594511216	-0.0067722953572435	0.0096720503550294	0.305386048393456	0.401205292973124	0.951949628678445	not_robust	20.1863119629072	NO PLEIOTROPIC SNPS FOR REMOVAL	NA	NA	NA	NA
ebi-a-GCST008403	Arterial stiffness index	6	5e-07	1.41902520869297	1.06493978276498	1.89084169405148	0.0168663665118559	0.349970163131436	0.146455054884349	0.287591270743862	0.185737446688027	0.174660386298429	0.258972016387804	1.46835003008821	1.11701104887444	0.720821655082481	0.103110505834022	0.272650126460977	0.305832787035794	0.369667899016978	0.976186642012474	not_robust	35.2473533185881	NO PLEIOTROPIC SNPS FOR REMOVAL	NA	0.879578740557959	0.00173382113556743	0.0114441177844062
ebi-a-GCST009722	Glaucoma (multi-trait analysis)	69	5e-08	0.999393227068995	0.981477257790764	1.01763623597309	0.947565745147102	-0.000606957092199888	0.00922932617969782	0.767774717324456	-0.00477948101297212	0.0161858886901718	0.356713215293784	-0.0282993949623389	0.0304934095189959	0.711400690707421	-0.00855694703321447	0.0230318723623395	0.961819326483519	0.334404328663053	0.985509225210111	not_robust	NA	REMOVED 2 PLEIOTROPIC SNP	THERE WERE 11 OUTLITER SNPs IN RADIAL ANALYSIS	NA	NA	NA
ebi-a-GCST009760	Snoring	28	5e-08	1.28287820130326	0.797324789179653	2.06412305463674	0.304611040950435	0.249106148393871	0.242652712725928	0.0308720945017688	0.686489353400406	0.318007970349655	0.125717468250472	2.06464856479312	1.30500804345342	0.152805145930094	1.03325536344653	0.702336038409691	0.18255734102965	0.168935541240127	0.973929335449248	not_robust	NA	REMOVED 1 PLEIOTROPIC SNP	THERE WERE 2 OUTLITER SNPs IN RADIAL ANALYSIS	NA	NA	NA
ebi-a-GCST009761	Snoring	21	5e-08	2.06420456427075	1.34858941654813	3.15955355341774	0.000846975059864458	0.724744953304478	0.217186624361887	0.0139085289194994	0.859595181641943	0.349483323031668	0.878304827188434	0.202356415452861	1.30388893160009	0.120341401777752	1.08904033559722	0.671185675598067	0.811273869815728	0.687397442536869	0.97293422024178	all_significant	40.7552677194009	REMOVED 1 PLEIOTROPIC SNP	THERE WERE 5 OUTLITER SNPs IN RADIAL ANALYSIS	2.20784946272305e-05	0.0152294150741327	0.00358950440304181
ebi-a-GCST009762	Snoring	10	5e-07	1.18842605632779	0.681696754296137	2.07182516633383	0.542676984864508	0.172629789919463	0.283571505987314	0.325662193451319	0.380985363757396	0.387617990642271	0.305237213471864	-1.53217927040294	1.3987929206147	0.368674435986368	0.62455636653729	0.659950048300492	0.428978140023028	0.248590120291824	0.965914394057527	not_robust	28.6126060324703	NO PLEIOTROPIC SNPS FOR REMOVAL	THERE WERE 1 OUTLITER SNPs IN RADIAL ANALYSIS	NA	NA	NA
ebi-a-GCST009763	Snoring	7	5e-08	2.94101415639334	1.38002107394851	6.26770448030763	0.00520046059773054	1.07875447302282	0.386048828057715	0.0266772148769783	1.06105316213672	0.478769522012537	0.994977441614131	0.0318319163457067	4.81169224882093	0.127179766542761	1.1094148154352	0.626900287104063	0.282742774897615	0.83573983047009	0.973884472230473	all_significant	38.2495975251655	REMOVED 1 PLEIOTROPIC SNP	THERE WERE 1 OUTLITER SNPs IN RADIAL ANALYSIS	0.00672253835659445	0.0134157628327819	0.00494994512842778
ebi-a-GCST009965	Cotinine levels in current smokers	9	5e-06	1.01832882519738	0.975598416812531	1.06293079033065	0.406281171037569	0.0181628769709018	0.0218709757122315	0.61706266108918	0.0130414143568288	0.0260819088733724	0.416923915144962	-0.043190986536995	0.0500702347913416	0.928574915388902	0.00302388848306068	0.0326905330186659	0.232845415171479	0.219784685077904	0.979747734113372	not_robust	44.017940691783	NO PLEIOTROPIC SNPS FOR REMOVAL	NA	NA	NA	NA
ebi-a-GCST009966	Smoking intensity (cotinine levels/cigarettes per day)	7	5e-06	1.00774867438473	0.958125951886935	1.05994142912437	0.764473101921262	0.00771880759351423	0.0257626752350853	0.908258805571966	0.00352854372850675	0.0306203993907505	0.532925558840715	0.0486692322479022	0.072709835477213	0.976314757626201	0.00118852701977554	0.0384039594055026	0.261795129033742	0.570096667054732	0.965173987308555	not_robust	32.9587994451856	NO PLEIOTROPIC SNPS FOR REMOVAL	NA	NA	NA	NA
ebi-a-GCST009968	Smoking behaviour (cigarettes smoked per day)	9	5e-06	0.971616071160933	0.935150516170822	1.00950357553539	0.140115798856617	-0.0287945410677684	0.0195169600610751	0.878864037141968	-0.00469982824609739	0.0308368643605	0.829468911131088	0.0286462789584259	0.128125341505238	0.87269642965588	0.00833933940239748	0.0504048124119087	0.707391701175215	0.662105842317437	0.96698041484074	not_robust	26.9088354838847	NO PLEIOTROPIC SNPS FOR REMOVAL	NA	NA	NA	NA
ebi-a-GCST009970	Cotinine and 3'-hydroxycotinine levels in current smokers	7	5e-06	0.991909385097997	0.963683263958746	1.02096224459036	0.581271882128507	-0.00812352153687597	0.0147291230520191	0.720206986285373	0.00936471538228068	0.0261451184686647	0.950855001970476	-0.00307568038342428	0.0474746075984989	0.696120557094682	0.0134528569819104	0.032820766589403	0.821183819408189	0.910051594038329	0.98027470743778	not_robust	47.9539706247886	NO PLEIOTROPIC SNPS FOR REMOVAL	NA	NA	NA	NA
ebi-a-GCST009971	Nicotine metabolite ratio in current smokers	60	5e-05	0.992361587850274	0.977720437924224	1.00722198579738	0.31196841215255	-0.00766773423134079	0.00758355427159748	0.134866199689873	-0.0167452092538375	0.0111994239178587	0.297630112390674	-0.0136596177129	0.0129971116248871	0.180176669159585	-0.0152545079220706	0.0112472823308515	0.690142095763678	0.561125509754643	0.974219702830845	not_robust	38.1886706270437	NO PLEIOTROPIC SNPS FOR REMOVAL	THERE WERE 5 OUTLITER SNPs IN RADIAL ANALYSIS	NA	NA	NA
ebi-a-GCST009979	Major depressive disorder	6	5e-07	0.957021357645069	0.910256346404613	1.00618895172382	0.0856834325967818	-0.0439295704897367	0.0255609435232585	0.326142861443241	-0.0548627620116266	0.0558733605771233	0.339367838764349	-1.9528426453712	1.80165837128827	0.422572644421085	-0.0605933427536132	0.0694037506649842	0.90566753633289	0.348959254387036	0.969878055290947	not_robust	27.6656191145155	NO PLEIOTROPIC SNPS FOR REMOVAL	NA	NA	NA	NA
ebi-a-GCST009980	Major depressive disorder in trauma exposed individuals	64	5e-05	0.976748401621086	0.959867925822374	0.993925741660727	0.00816912871484803	-0.0235261814741098	0.00889459172404399	0.147351760193896	-0.0212836131158883	0.0146889984900542	0.597585513230275	0.139362976517953	0.262647379892568	0.595496257242889	0.0163192109321059	0.030583250575628	0.911119224083837	0.537108439150473	0.945348172200778	all_significant	18.3799874419811	NO PLEIOTROPIC SNPS FOR REMOVAL	THERE WERE 4 OUTLITER SNPs IN RADIAL ANALYSIS	0.580808595551274	0.0287409300307802	0.0520476674142384
ebi-a-GCST009981	Major depressive disorder in trauma-unexposed individuals	7	5e-06	0.981226910962163	0.919460268128777	1.04714285561875	0.567787327649819	-0.0189515403920023	0.0331718907039577	0.642593956211462	-0.0170726697020288	0.0367885941194243	0.995528797053566	-0.00574202865992194	0.974993709093997	0.635043796128362	-0.0248576495006467	0.049739853617881	0.156311921078512	0.98970717316633	0.950438404343608	not_robust	24.1965393909346	NO PLEIOTROPIC SNPS FOR REMOVAL	NA	NA	NA	NA
ebi-a-GCST009982	Trauma exposure	13	5e-07	0.967682384976272	0.929505143870086	1.00742766661251	0.109674981396126	-0.0328513602408982	0.0205365191717711	0.394525974416661	-0.0395566061186281	0.046458575275387	0.928055988308998	-0.0433976294772683	0.469765624937264	0.547784623629851	-0.0390042235278403	0.063059110950065	0.9786753448819	0.982443492852584	0.967641567647871	not_robust	28.9320959773582	NO PLEIOTROPIC SNPS FOR REMOVAL	THERE WERE 3 OUTLITER SNPs IN RADIAL ANALYSIS	NA	NA	NA
ebi-a-GCST009983	Trauma exposure in major depressive disorder	40	5e-05	0.981256155330319	0.957824536203461	1.00526099090148	0.124913097996762	-0.0189217369570982	0.0123310904046799	0.00899773920229118	-0.0499800220111532	0.0191337453074628	0.961122649362963	0.0152780672626675	0.311369540298977	0.0819029672456445	-0.0638367847005998	0.0357461218551881	0.64076983383332	0.913041774512039	0.918708465934685	not_robust	18.2091097413158	NO PLEIOTROPIC SNPS FOR REMOVAL	THERE WERE 4 OUTLITER SNPs IN RADIAL ANALYSIS	NA	NA	NA
ebi-a-GCST010005	Membranous nephropathy	6	5e-07	1.01073075294979	1.00750500887857	1.01396682493473	5.96850250814423e-11	0.0106735870124318	0.00163091867063889	0.117710347432928	0.0110510558639099	0.00706382967615285	0.41071229119996	0.0112205692886849	0.0122271072580214	0.201044380802305	0.011033657294123	0.007496588324251	0.996252366962558	0.96143126301551	0.994338099115268	all_significant	NA	NO PLEIOTROPIC SNPS FOR REMOVAL	NA	0.00735220084733673	0.280446021269192	0.104626249764686
ebi-a-GCST010144	Serum 25-Hydroxyvitamin D levels	165	5e-06	1.05337711054257	0.942547044608379	1.17723920876125	0.35924176449973	0.0520012987087758	0.0567197678115274	0.571003503817135	0.0515566919608728	0.0909972452551235	0.497483727296519	0.225130081659979	0.331084930879855	0.832487803217363	0.0595400211921544	0.281049190239323	0.971906278268766	0.594914124599293	0.957696306017155	not_robust	23.5119829936614	REMOVED 1 PLEIOTROPIC SNP	THERE WERE 13 OUTLITER SNPs IN RADIAL ANALYSIS	NA	NA	NA
ebi-a-GCST010681	Type 1 diabetes	31	5e-08	0.994330171497692	0.988366822674682	1.00032950041268	0.0639315934654788	-0.00568596299537284	0.00306908629321969	0.965760739783886	0.000229290153903941	0.00534155541084722	0.56465445041023	-0.00354474137952964	0.00608417508236064	0.516329974584717	-0.00330518443420963	0.00503241399675489	0.969148864501832	0.641090473972745	0.992367774795041	not_robust	135.559257336106	REMOVED 1 PLEIOTROPIC SNP	THERE WERE 1 OUTLITER SNPs IN RADIAL ANALYSIS	NA	NA	NA
ebi-a-GCST010723	Early age-related macular degeneration	7	5e-07	0.963453959245217	0.932327865289385	0.99561920880394	0.0262810608327466	-0.0372305771732218	0.0167551847931653	0.267628672056795	-0.0266458480120851	0.0240368844560938	0.541099023935146	-0.0227202179336005	0.0346605732101037	0.425484983264386	-0.0207701216460232	0.0242989710039556	0.653334283581368	0.629305046435064	0.991596620443594	not_robust	109.595623295712	REMOVED 2 PLEIOTROPIC SNP	THERE WERE 5 OUTLITER SNPs IN RADIAL ANALYSIS	0.886357398174769	-0.00860118134288454	0.0601839409284653
ebi-a-GCST010775	COVID-19 (very severe respiratory confirmed vs not hospitalized) RELEASE 4	6	5e-06	0.997727026015684	0.992490733500799	1.00299094474246	0.396661506746947	-0.00227556111074036	0.00268471524324566	0.556146397192892	-0.00271072043740748	0.00460556489765902	0.483219877490277	-0.00740608004146333	0.00959401892394285	0.568467165615049	-0.00381284724069723	0.00624971477349144	0.765552525386901	0.592536081197004	0.939831778948523	not_robust	22.8849315791196	NO PLEIOTROPIC SNPS FOR REMOVAL	THERE WERE 1 OUTLITER SNPs IN RADIAL ANALYSIS	NA	NA	NA
ebi-a-GCST010776	COVID-19 (RELEASE 4)	6	5e-07	0.976794683084061	0.914467315816042	1.04337009797869	0.485215232106023	-0.0234787993985918	0.0336401797657988	0.282795341104512	-0.0502299324247748	0.0467663682665661	0.311332501886519	-0.159554505176219	0.137796255605862	0.419820244324104	-0.0630807492647475	0.0717953618293709	0.530616911054828	0.363227899015651	0.609852908728342	not_robust	32.5599202724549	NO PLEIOTROPIC SNPS FOR REMOVAL	THERE WERE 1 OUTLITER SNPs IN RADIAL ANALYSIS	NA	NA	NA
ebi-a-GCST010777	COVID-19 (hospitalized vs population) RELEASE 4	10	5e-06	0.977473860600589	0.923093519365155	1.03505780087647	0.435307299563929	-0.0227837285537312	0.0292045918210103	0.331336420216873	-0.0375424852986176	0.0386467970249771	0.587395743167926	0.0598405532151962	0.105864083695981	0.436026236228414	-0.055030857215266	0.0675101391706898	0.340318424090269	0.439581566787463	0.961285455457999	not_robust	25.1315210632884	NO PLEIOTROPIC SNPS FOR REMOVAL	NA	NA	NA	NA
ebi-a-GCST010778	COVID-19 (covid vs lab/self reported negative) RELEASE 4	10	5e-06	0.977473860600589	0.923093519365155	1.03505780087647	0.435307299563929	-0.0227837285537312	0.0292045918210103	0.316004335794948	-0.0375424852986176	0.0374412934125018	0.587395743167926	0.0598405532151962	0.105864083695981	0.433073625827409	-0.055030857215266	0.067062196956334	0.340318424090269	0.439581566787463	0.961285455457999	not_robust	25.1311220287928	NO PLEIOTROPIC SNPS FOR REMOVAL	NA	NA	NA	NA
ebi-a-GCST010779	COVID-19 (hospitalized vs population) RELEASE 4	7	5e-08	1.04422304661455	0.994736973894449	1.09617094739325	0.0806431058263677	0.0432731128238704	0.0247704272644082	0.00607958263335563	0.0695936581659154	0.0253671309598715	0.0696361205224419	0.0989075722333023	0.042974013159887	0.0183304274950808	0.0809431030421743	0.0252034889905247	0.0637510563308264	0.18941497875545	0.981398268661631	not_robust	70.9287291210319	NO PLEIOTROPIC SNPS FOR REMOVAL	NA	NA	NA	NA
ebi-a-GCST010780	COVID-19 (RELEASE 4)	7	5e-07	1.10274100527334	1.00021083070715	1.21578140065882	0.0495029655811383	0.0977989033369925	0.0497898443119981	0.0383289036547024	0.113641649558864	0.054864362266161	0.101912868257555	0.235800083193192	0.117887991052984	0.0453121414547501	0.159823570627132	0.0634323544912905	0.0755504588220189	0.257279850765437	0.971871225673844	not_robust	40.4017434999572	NO PLEIOTROPIC SNPS FOR REMOVAL	NA	0.00202999856411673	-0.115579223689642	0.0374550923420997
ebi-a-GCST010782	COVID-19 (hospitalized covid vs not hospitalized covid) RELEASE 4	6	5e-06	1.01104528366963	0.996233856814112	1.02607691822436	0.144599171699328	0.0109847300042158	0.00752958314485566	0.437298055584984	0.0127519202834409	0.0164167253848283	0.47525672090214	-0.0466104190129211	0.0592203041114996	0.493989030990252	0.0143582136999141	0.0194705427305849	0.897366866108054	0.374942510820689	0.913684895942692	not_robust	21.6894616295286	NO PLEIOTROPIC SNPS FOR REMOVAL	THERE WERE 1 OUTLITER SNPs IN RADIAL ANALYSIS	NA	NA	NA
ebi-a-GCST010783	COVID-19 (very severe respiratory confirmed vs population) RELEASE 4	6	5e-08	0.993078067029391	0.95703898761626	1.03047426486899	0.712651625593877	-0.00694600067629964	0.0188597695264187	0.283886095624365	-0.0245044761994584	0.022866538064293	0.363471390102929	-0.109015077302111	0.106398277150132	0.397060383437457	-0.0284137335639125	0.0306926916085322	0.338389936911466	0.384810472030207	0.979716369337721	not_robust	46.5663233468262	NO PLEIOTROPIC SNPS FOR REMOVAL	THERE WERE 1 OUTLITER SNPs IN RADIAL ANALYSIS	NA	NA	NA
ebi-a-GCST011071	COVID-19 (RELEASE 5)	6	5e-08	1.00010240369675	0.930631979109112	1.07475870197101	0.997775696602869	0.000102398453849748	0.0367315176772137	0.790649101280872	0.0151119503784006	0.0569257347919559	0.842309677529592	0.0281769792928208	0.132771392801252	0.869316233431162	0.0121197676399111	0.0699911175944074	0.675923656117112	0.832594274773628	0.975377485493791	not_robust	58.4553152895035	NO PLEIOTROPIC SNPS FOR REMOVAL	THERE WERE 1 OUTLITER SNPs IN RADIAL ANALYSIS	NA	NA	NA
ebi-a-GCST011072	COVID-19 (RELEASE 5)	6	5e-07	1.00835422111104	0.934620678446697	1.08790470688312	0.829968198849219	0.00831951775158437	0.0387418577862007	0.643222547317067	0.0294790767584895	0.0636425144926174	0.973402479961488	-0.0116977212715837	0.329767279117946	0.726181112644937	0.031727067196031	0.0856309700972897	0.729726349149444	0.953940223897796	0.954028534466122	not_robust	36.7034128430504	NO PLEIOTROPIC SNPS FOR REMOVAL	THERE WERE 1 OUTLITER SNPs IN RADIAL ANALYSIS	NA	NA	NA
ebi-a-GCST011073	COVID-19 (RELEASE 5)	6	5e-08	0.993466385561533	0.928323620553894	1.06318037954459	0.849746660005384	-0.00655505192447961	0.034601952050078	0.940121691178456	-0.00378310589185132	0.0503629041512962	0.960429671492572	0.00669674117372712	0.126853682745604	0.957728602284756	0.00332416347209935	0.0596664412639134	0.627796178155441	0.917291968521224	0.982703495286946	not_robust	59.2383845938923	NO PLEIOTROPIC SNPS FOR REMOVAL	THERE WERE 1 OUTLITER SNPs IN RADIAL ANALYSIS	NA	NA	NA
ebi-a-GCST011074	COVID-19 (RELEASE 5)	18	5e-06	1.01720131362997	0.958397709041672	1.07961288167639	0.574548572529286	0.0170550459825787	0.0303813714312812	0.549969678716342	-0.0264371926444183	0.0442237314364687	0.860193785536516	-0.0314638856114057	0.175787385374372	0.445608729262143	-0.0550709821720261	0.0705238105964603	0.519211498301679	0.78270540286353	0.956364277290388	not_robust	26.4122782602781	NO PLEIOTROPIC SNPS FOR REMOVAL	THERE WERE 1 OUTLITER SNPs IN RADIAL ANALYSIS	NA	NA	NA
ebi-a-GCST011075	COVID-19 (very severe respiratory confirmed vs population) RELEASE 5	6	5e-08	0.992562312041123	0.955622078996321	1.03093049536815	0.699644611060652	-0.00746548547858566	0.019350649728098	0.416713897745524	-0.0189360027312283	0.023316310207643	0.25886298960043	-0.180516354444643	0.137286099184529	0.373234831207638	-0.0295257747905429	0.030206791758785	0.311733413026779	0.272354899683153	0.980658313943033	not_robust	50.2468388919039	NO PLEIOTROPIC SNPS FOR REMOVAL	THERE WERE 1 OUTLITER SNPs IN RADIAL ANALYSIS	NA	NA	NA
ebi-a-GCST011076	COVID-19 (very severe respiratory confirmed vs population) RELEASE 5	14	5e-07	1.00572952138564	0.980505082817602	1.03160288295491	0.659323010597496	0.00571317010492677	0.0129594997757016	0.657750983617957	-0.00857454111073016	0.0193547322611967	0.592163686742003	-0.0365428469924671	0.0663969304806899	0.418554240017093	-0.0279062428044044	0.0334026078368534	0.617277794788272	0.527096042517457	0.974005354679025	not_robust	37.1190620738494	NO PLEIOTROPIC SNPS FOR REMOVAL	THERE WERE 1 OUTLITER SNPs IN RADIAL ANALYSIS	NA	NA	NA
ebi-a-GCST011077	COVID-19 (very severe respiratory confirmed vs population) RELEASE 5	10	5e-07	1.00184139655201	0.974985400452402	1.02943714170443	0.894429781428074	0.00183970325973821	0.0138635128832194	0.587727920501843	-0.0109384502947855	0.0201767473538926	0.358534996654567	-0.108756905759957	0.111648226426794	0.398928790299862	-0.0280936841626682	0.0317264317124629	0.533551769466601	0.346921783313885	0.977748334029316	not_robust	42.090745682487	NO PLEIOTROPIC SNPS FOR REMOVAL	THERE WERE 1 OUTLITER SNPs IN RADIAL ANALYSIS	NA	NA	NA
ebi-a-GCST011078	COVID-19 (very severe respiratory confirmed vs population) RELEASE 5	6	5e-08	0.99280220267676	0.957914248983696	1.02896080174772	0.6922593494086	-0.00722382644315352	0.0182516270560484	0.407781531686911	-0.0177635813671795	0.0214586813131495	0.158404745298508	-0.176295641005079	0.101816815564722	0.395989632233371	-0.0251475391662203	0.0270980993854625	0.324741750501656	0.167471022795369	0.980133944281108	not_robust	50.2180959724529	NO PLEIOTROPIC SNPS FOR REMOVAL	THERE WERE 1 OUTLITER SNPs IN RADIAL ANALYSIS	NA	NA	NA
ebi-a-GCST011079	COVID-19 (hospitalized vs not hospitalized) RELEASE 5	52	5e-05	0.996234503336525	0.987837015520704	1.00470337722162	0.382379939904387	-0.0037726039933973	0.00431885453918742	0.957190461294349	0.000409370280839288	0.00762618426707178	0.355111443896593	-0.0168733367280555	0.0180777451474505	0.993631778596844	0.00012415649537291	0.0154795327215949	0.955601939848543	0.452782535667888	0.946233923948309	not_robust	18.2803689641605	NO PLEIOTROPIC SNPS FOR REMOVAL	THERE WERE 7 OUTLITER SNPs IN RADIAL ANALYSIS	NA	NA	NA
ebi-a-GCST011080	COVID-19 (hospitalized vs not hospitalized) RELEASE 5	7	5e-06	0.997826743390495	0.973083192009221	1.02319947359223	0.865150922588258	-0.00217562155869961	0.0128112644740014	0.847259029699578	-0.00471285147773792	0.0244674903408728	0.69502175502456	-0.0333938786947513	0.0803749709236373	0.896598313181108	-0.00457843876813502	0.0337728031733796	0.823988257300604	0.706280191247814	0.958835735388772	not_robust	23.7305447051348	NO PLEIOTROPIC SNPS FOR REMOVAL	THERE WERE 1 OUTLITER SNPs IN RADIAL ANALYSIS	NA	NA	NA
ebi-a-GCST011081	COVID-19 (hospitalized vs population) RELEASE 5	9	5e-07	0.996168273973277	0.96196231762712	1.03159054350355	0.829492608570528	-0.00383908589557762	0.0178269969662401	0.692291677627372	0.0114622376625741	0.0289635489402909	0.951364041569204	-0.00748361453398218	0.118387164407547	0.497945234399227	0.0335712886855571	0.0472915374069275	0.756573603887677	0.975859527889546	0.975438919878554	not_robust	38.0403719695605	NO PLEIOTROPIC SNPS FOR REMOVAL	THERE WERE 2 OUTLITER SNPs IN RADIAL ANALYSIS	NA	NA	NA
ebi-a-GCST011082	COVID-19 (hospitalized vs population) RELEASE 5	8	5e-07	1.02121473481757	0.971580923261511	1.073384120293	0.408898559284257	0.020992835205469	0.0254201793910671	0.225105284381834	0.0417314566700073	0.0344016890651536	0.490637486934522	0.0867332279522652	0.118168654584024	0.360071361060681	0.0475478223687655	0.0485544698339087	0.487172036432293	0.588641346253106	0.970518923319895	not_robust	35.3170621518058	NO PLEIOTROPIC SNPS FOR REMOVAL	THERE WERE 2 OUTLITER SNPs IN RADIAL ANALYSIS	NA	NA	NA
ebi-a-GCST011083	COVID-19 (hospitalized vs population) RELEASE 5	6	5e-08	0.986340432530838	0.951590924296156	1.02235889814176	0.452288952177075	-0.0137537177117243	0.0182991429575104	0.607380884752056	-0.0152657359553419	0.0297105312737027	0.674729515658329	-0.103326849881374	0.22862536060768	0.640522501751296	-0.0216334501293391	0.0435620109844416	0.625647171473155	0.713953559740149	0.981519750888704	not_robust	45.714689635718	NO PLEIOTROPIC SNPS FOR REMOVAL	THERE WERE 1 OUTLITER SNPs IN RADIAL ANALYSIS	NA	NA	NA
ebi-a-GCST011084	COVID-19 (hospitalized vs population) RELEASE 5	13	5e-07	0.995449372889111	0.96517934977625	1.02666872661028	0.77220546611662	-0.0045610127338157	0.0157552691264104	0.987152193272986	-0.000467738978626607	0.0290466372257942	0.819121992418904	-0.0218951332566872	0.0934839642117078	0.434204242436572	0.0426003402746572	0.0526511635622577	0.901006562501558	0.852261323702772	0.973440851739259	not_robust	35.8992920319844	NO PLEIOTROPIC SNPS FOR REMOVAL	THERE WERE 2 OUTLITER SNPs IN RADIAL ANALYSIS	NA	NA	NA
ebi-a-GCST011364	Myocardial infarction	29	5e-08	0.992628898553389	0.96401922522201	1.02208763525064	0.620014280488141	-0.0073984022556342	0.0149212444583983	0.612152515350963	0.0128636074761876	0.0253718425868081	0.542822504854654	-0.0258167893208602	0.0418862394049682	0.151994492189503	-0.0493986203922225	0.0335437106302411	0.81868041498471	0.633647743696343	0.982394222884346	not_robust	59.9751387187977	NO PLEIOTROPIC SNPS FOR REMOVAL	THERE WERE 2 OUTLITER SNPs IN RADIAL ANALYSIS	NA	NA	NA
ebi-a-GCST011365	Myocardial infarction	69	5e-08	0.992933940112156	0.968677875109405	1.01779738627281	0.574136675661803	-0.00709114271669983	0.0126183723823979	0.986652766439307	0.00037099250187017	0.0221765343153714	0.435101899103878	-0.0266365625032343	0.033923117561271	0.863947226805815	0.00580103810420812	0.0337266732028956	0.957292283919644	0.524028925040237	0.984896512554561	not_robust	66.4532586449411	NO PLEIOTROPIC SNPS FOR REMOVAL	THERE WERE 5 OUTLITER SNPs IN RADIAL ANALYSIS	NA	NA	NA
ebi-a-GCST011494	Daytime nap	97	5e-08	1.08025279794239	0.901104021324976	1.29501819972626	0.404052828755871	0.0771950859143914	0.0925151341739922	0.517235980653453	0.0921155799397995	0.142238856319974	0.0258517658971647	0.829596494763869	0.36643722805115	0.737031250503925	0.100958320268198	0.299791129067897	0.693361586562489	0.0359122038130224	0.977372531871739	not_robust	44.7935481571714	NO PLEIOTROPIC SNPS FOR REMOVAL	THERE WERE 6 OUTLITER SNPs IN RADIAL ANALYSIS	NA	NA	NA
ebi-a-GCST011833	Complement C4 levels	6	5e-06	0.977503543676261	0.939473989560835	1.0170725198537	0.261074352923117	-0.0227533618849305	0.0202458081801926	0.524824969648361	-0.0150552563504006	0.0236745592527814	0.857213205146892	-0.00809828159903494	0.0422139084750083	0.894376960867506	-0.00341438044730918	0.0244471053644001	0.423335734904919	0.704159900714406	0.979132565522864	not_robust	NA	NO PLEIOTROPIC SNPS FOR REMOVAL	THERE WERE 1 OUTLITER SNPs IN RADIAL ANALYSIS	NA	NA	NA
ebi-a-GCST011834	Complement C3 levels	60	5e-05	1.01650994835287	0.999564947685708	1.03374220703992	0.0562280539104087	0.0163751409078996	0.00857667749229907	0.486231714339424	0.0103513826286409	0.0148659526009738	0.91046639730321	0.0056416829895378	0.0499519519287927	0.997802236270235	9.19049839436803e-05	0.0332244206850693	0.974909830192738	0.826840173907052	0.944630346679095	not_robust	NA	NO PLEIOTROPIC SNPS FOR REMOVAL	THERE WERE 5 OUTLITER SNPs IN RADIAL ANALYSIS	NA	NA	NA
ebi-a-GCST012234	Oral cavity and pharyngeal cancer	14	5e-06	0.990822051037283	0.979677666583596	1.00209320913202	0.110115681594551	-0.00922032582403248	0.00577109553376471	0.393115422999726	-0.0107654911338199	0.0126062394785827	0.915618437022147	-0.00451804442575969	0.0417530744741166	0.497326090491763	-0.0140511627963173	0.0201236055425495	0.98243403017277	0.909751243452264	0.958825167738878	not_robust	22.5728907067707	NO PLEIOTROPIC SNPS FOR REMOVAL	NA	NA	NA	NA
ebi-a-GCST012235	Oral cavity and pharyngeal cancer	7	5e-06	1.00961730997604	0.983274099804467	1.03666628949747	0.477976875256081	0.00957135803822388	0.0134891406407846	0.980227304954666	-0.00045542652949415	0.0183758763614511	0.845441324683173	0.018160443669761	0.0884622087683369	0.620053580364227	-0.0130683604077477	0.0250118411414134	0.390100528470766	0.925381801400043	0.965313687869769	not_robust	25.1113307627256	NO PLEIOTROPIC SNPS FOR REMOVAL	NA	NA	NA	NA
ebi-a-GCST012237	Oral cavity cancer	7	5e-06	1.02714121505244	1.01223238399038	1.04226963328358	0.000330905372396967	0.02677942397916	0.00745982195177258	0.0662391260776482	0.0234070483165388	0.0127433702317857	0.523244587891177	0.0237172236015118	0.0345752374418289	0.192198732338606	0.0246717240080535	0.0167939671255284	0.806207083352228	0.929539090211439	0.961263402040395	all_significant	22.9657274783796	NO PLEIOTROPIC SNPS FOR REMOVAL	THERE WERE 2 OUTLITER SNPs IN RADIAL ANALYSIS	0.273743400021928	-0.163568266596723	0.149448036237232
ebi-a-GCST012238	Oral cavity cancer	47	5e-05	1.00150069906402	0.992398906861121	1.01068596840572	0.74750239880639	0.00149957414048278	0.00465801164078502	0.939304588419978	-0.000529112738864379	0.00694884964404112	0.422572546497081	-0.0129982277713175	0.0160600738668965	0.580070519829488	-0.00829002154098071	0.0148771496695478	0.512607699594557	0.350110314683291	0.945625971960485	not_robust	18.0852923159071	NO PLEIOTROPIC SNPS FOR REMOVAL	THERE WERE 2 OUTLITER SNPs IN RADIAL ANALYSIS	NA	NA	NA
ebi-a-GCST012241	Oropharynx cancer	10	5e-06	1.00246791730553	0.995983748693259	1.00899429990237	0.456579793742067	0.00246487699874279	0.00331082403185255	0.706382756591209	0.00368487257955744	0.0097814995453138	0.750015172787691	0.008499093908567	0.0257698367861598	0.758644114080475	0.00480633504215436	0.0151730542954619	0.997595522184712	0.810903869444655	0.959937603617552	not_robust	23.7814336531495	NO PLEIOTROPIC SNPS FOR REMOVAL	NA	NA	NA	NA
ebi-a-GCST012486	Response to lithium treatment in bipolar disorder (dichotomous phenotype)	44	5e-05	0.997123178491023	0.990626675553569	1.00366228531898	0.38766303606451	-0.0028809675134261	0.00333498111936391	0.68614415239865	0.00225823045435396	0.00558838952257629	0.20643785145193	-0.0200542230722186	0.01562759647434	0.593253677320135	0.0063254896843524	0.0117543098916453	0.93490838842284	0.262087402697837	0.94204453040374	not_robust	18.0800525921355	NO PLEIOTROPIC SNPS FOR REMOVAL	THERE WERE 5 OUTLITER SNPs IN RADIAL ANALYSIS	NA	NA	NA
ebi-a-GCST012487	Response to lithium treatment in bipolar disorder (continuous phenotype)	6	5e-06	0.997242842413519	0.984310714826361	1.01034487562236	0.678443531745093	-0.00276096554650043	0.00665954037110244	0.534975809664977	-0.00560546048455717	0.00903482319231739	0.167605266023008	-0.0381071482953571	0.0226383930190506	0.571745331868875	-0.00908641164943565	0.0150253827180737	0.438581714631873	0.177062772007235	0.949144111815762	not_robust	23.4326410012166	NO PLEIOTROPIC SNPS FOR REMOVAL	NA	NA	NA	NA
ebi-a-GCST012597	Attention deficit hyperactivity disorder	11	5e-06	1.03158029096794	1.00256905986701	1.06143101688642	0.0326556980385766	0.0310918895381055	0.0145541449307507	0.35399655920804	0.0230952377140129	0.0249175815792022	0.420958226538558	0.0548371614716619	0.0650342321366574	0.990889511898694	0.000491626568164455	0.041993625524129	0.831378206943824	0.711347296438117	0.949784055647361	not_robust	NA	NO PLEIOTROPIC SNPS FOR REMOVAL	NA	0.4059019553908	-0.0711011771851385	0.0855479214823332
ebi-a-GCST012876	Colorectal cancer	9	5e-07	1.01832513805272	0.96275411751808	1.07710376712112	0.525914645548683	0.0181592561843299	0.0286308600258148	0.696432129001845	0.0142189602701796	0.0364456760575468	0.827031431625688	0.0289595122123972	0.127665773627304	0.230155308211285	0.0848564219799298	0.0653282681405513	0.2403823570893	0.933003311536404	0.972970706273478	not_robust	30.8554993895797	NO PLEIOTROPIC SNPS FOR REMOVAL	NA	NA	NA	NA
ebi-a-GCST012877	Colorectal cancer	6	5e-08	0.997041369447425	0.945099597406595	1.05183781171576	0.913561274941981	-0.00296301595193568	0.027296911739271	0.712319413105098	-0.0126702827207585	0.0343607558371804	0.315659371878367	-0.167785197241122	0.146397503330213	0.719776350600858	-0.0210961382568037	0.0555632781237411	0.411790993692614	0.315762953781438	0.935925248429492	not_robust	35.4923256907214	NO PLEIOTROPIC SNPS FOR REMOVAL	THERE WERE 1 OUTLITER SNPs IN RADIAL ANALYSIS	NA	NA	NA
ebi-a-GCST012878	Colorectal cancer	7	5e-06	1.00811993118262	0.987917003400638	1.02873600935027	0.43362837317669	0.00808714191953293	0.0103284343559261	0.0835021124979543	0.0261707370184963	0.0151213197910268	0.830861786269326	-0.0130876610313569	0.0581589526984604	0.246990594579036	0.0275739694532064	0.021500517994464	0.506842924433496	0.725850887805947	0.95979759675711	not_robust	22.1459181471826	NO PLEIOTROPIC SNPS FOR REMOVAL	THERE WERE 1 OUTLITER SNPs IN RADIAL ANALYSIS	NA	NA	NA
ebi-a-GCST012879	Colorectal cancer	8	5e-08	1.01467923312006	0.971406699377701	1.0598793963277	0.512237690377133	0.0145725360641636	0.0222360145598849	0.728578045772041	0.010941591802533	0.0315303594746284	0.696343770991951	-0.0721826951207194	0.176241313336695	0.937765739500637	0.00365889075663003	0.0452126180612723	0.565502948944726	0.63682844015952	0.978264971698791	not_robust	43.2874918647438	NO PLEIOTROPIC SNPS FOR REMOVAL	THERE WERE 2 OUTLITER SNPs IN RADIAL ANALYSIS	NA	NA	NA
ebi-a-GCST012880	Colorectal cancer	6	5e-06	1.01690837766188	0.991128967500697	1.04335831407146	0.200600082188742	0.0167670222133896	0.0131008349915352	0.47356482468006	0.0184568357267496	0.0257528524495553	0.79177371141426	0.0471949872081928	0.167226301825953	0.548048771483339	0.0224836831177824	0.034921613941651	0.839110688410598	0.863464579184109	0.964242955151923	not_robust	24.8359128972428	NO PLEIOTROPIC SNPS FOR REMOVAL	THERE WERE 2 OUTLITER SNPs IN RADIAL ANALYSIS	NA	NA	NA
ebi-a-GCST90000014	Parkinson's disease motor subtype (tremor dominant vs postural instability/gait difficulty)	36	5e-05	0.996162352431995	0.989194952470468	1.00317882731258	0.282947147029098	-0.00384503023152619	0.00358102844611798	0.779710893916053	-0.00174801484604411	0.00624969981393169	0.841288204579662	-0.00329542742689988	0.0163314753032499	0.848178127265315	0.00238071781406819	0.0123438464246265	0.944462203013921	0.972308934642844	0.945913952064204	not_robust	NA	NO PLEIOTROPIC SNPS FOR REMOVAL	THERE WERE 3 OUTLITER SNPs IN RADIAL ANALYSIS	NA	NA	NA
ebi-a-GCST90000025	Appendicular lean mass	586	5e-08	1.05165724135057	1.02059440182447	1.0836655103222	0.000992545995053524	0.0503672450192053	0.015296959473124	0.00813254772089485	0.071536290384947	0.027030356165486	0.0613199508778408	0.0802119254906953	0.0427843972301658	0.00777817711033532	0.129814873126855	0.0486057018344516	0.999987484418057	0.445412119404868	0.989325956102037	all_significant	94.064850889874	NO PLEIOTROPIC SNPS FOR REMOVAL	THERE WERE 42 OUTLITER SNPs IN RADIAL ANALYSIS	0.778977896947695	0.0021494366722934	0.00765874589570408
ebi-a-GCST90000026	Appendicular lean mass	302	5e-08	1.05780320739736	1.02492012309851	1.09174129804123	0.000487161373659429	0.0561943117848338	0.0161120565895107	0.0042192351912338	0.079245241628333	0.0276956532732792	0.0214957357451828	0.126805420959959	0.0548640322672582	0.0339748640849772	0.129349501661618	0.0607248451164753	0.99995809980018	0.170778739469727	0.985214211831792	all_significant	67.8485347119385	NO PLEIOTROPIC SNPS FOR REMOVAL	THERE WERE 37 OUTLITER SNPs IN RADIAL ANALYSIS	0.469284789733344	0.00945698097427483	0.0130685681699128
ebi-a-GCST90000027	Appendicular lean mass	389	5e-08	1.03675300235285	1.00325578649885	1.07136864033316	0.0312416247537512	0.0360937160676773	0.0167567439621266	0.0175011707461338	0.0694632875026646	0.0292353145957294	0.00327601253721322	0.14996171417132	0.0506797165975293	0.0270377958428733	0.12700118695897	0.0572234374691531	0.976382546485979	0.0166715513340668	0.986265520239591	not_robust	72.739371377875	NO PLEIOTROPIC SNPS FOR REMOVAL	THERE WERE 40 OUTLITER SNPs IN RADIAL ANALYSIS	0.59373681180667	-0.00560690561677296	0.0105110672948005
ebi-a-GCST90000030	Birth weight	12	5e-06	0.979613112564782	0.877090121281764	1.09412000776666	0.714968073328228	-0.020597568362043	0.056402021764717	0.573667479336314	-0.0560072561190341	0.0995404150530929	0.455377921487656	-0.20433897895959	0.263123859801404	0.678633446279766	-0.0675124379491354	0.158642874413182	0.859364526322563	0.482951607493613	0.959314330133473	not_robust	22.7883781280663	NO PLEIOTROPIC SNPS FOR REMOVAL	THERE WERE 1 OUTLITER SNPs IN RADIAL ANALYSIS	NA	NA	NA
ebi-a-GCST90000032	Myeloproliferative neoplasms	8	5e-06	1.00137479703368	0.98808167900207	1.01484675350624	0.840310398234315	0.00137385286549844	0.00681824819495093	0.36818181642274	0.00910772112020342	0.0101209910402739	0.192906203639507	0.0342051189505646	0.0233262630226298	0.325320328622628	0.0114433838548938	0.0108191015504688	0.650255529732272	0.184668461515425	0.961603685058547	not_robust	38.9681282413162	NO PLEIOTROPIC SNPS FOR REMOVAL	THERE WERE 1 OUTLITER SNPs IN RADIAL ANALYSIS	NA	NA	NA
ebi-a-GCST90000045	Age at first sexual intercourse	56	5e-08	0.876053944952347	0.777659739660263	0.986897579141561	0.0294821994666239	-0.132327608945947	0.0607849970133269	0.163264186113731	-0.124194291711504	0.0890807257274948	0.175268267740388	0.393794068204864	0.286705437290761	0.454872370981928	-0.151969838848912	0.201914230260604	0.291983051764834	0.0660906211193852	0.975521574160849	all_significant	NA	NO PLEIOTROPIC SNPS FOR REMOVAL	THERE WERE 7 OUTLITER SNPs IN RADIAL ANALYSIS	0.000110239002275095	0.0306610602377682	0.00792915780911438
ebi-a-GCST90000046	Age at first sexual intercourse	45	5e-08	1.00595376291212	0.912744158591354	1.10868194947289	0.904756217061617	0.00593610930133599	0.0496100854890612	0.822316784232562	0.0179937318142017	0.0801266358285262	0.347562551571254	0.344947473521158	0.363209973314037	0.982088768091062	-0.00413078382245335	0.182954023912857	0.917080684863571	0.349584842045229	0.974881320419303	not_robust	NA	NO PLEIOTROPIC SNPS FOR REMOVAL	THERE WERE 7 OUTLITER SNPs IN RADIAL ANALYSIS	NA	NA	NA
ebi-a-GCST90000047	Age at first sexual intercourse	142	5e-08	0.895384588101909	0.820227647125887	0.977428112085302	0.0134960522009233	-0.110501945628622	0.0447303128458587	0.127351783887679	-0.106512903782998	0.0698615456592656	0.580563085214279	0.122279416795368	0.22077961070699	0.411483812719923	-0.161066607966922	0.195533125338642	0.758031612129601	0.282508678752214	0.978100134296571	all_significant	NA	NO PLEIOTROPIC SNPS FOR REMOVAL	THERE WERE 10 OUTLITER SNPs IN RADIAL ANALYSIS	0.00791546201580141	0.0131021097898149	0.0049336646922215
ebi-a-GCST90000048	Age at first birth	46	5e-08	0.994495548381177	0.963636743997071	1.02634255274204	0.731437387659001	-0.00551965693626155	0.0160822551174614	0.471423345946861	-0.0187319833595217	0.0260106789758268	0.935965596949583	-0.00836750596752884	0.103555284777806	0.256818267956022	-0.0680011129868789	0.0592070524833513	0.85284373068899	0.977840385481746	0.973113556692706	not_robust	NA	NO PLEIOTROPIC SNPS FOR REMOVAL	THERE WERE 9 OUTLITER SNPs IN RADIAL ANALYSIS	NA	NA	NA
ebi-a-GCST90000049	Age at first birth	9	5e-06	0.996648998708418	0.975903982823407	1.01783499617732	0.754453684206519	-0.00335662847105026	0.0107318608123256	0.739689191952909	0.0107144822800179	0.0322468011676765	0.746678573867122	0.0341484485546899	0.101615953658725	0.724834262688416	0.0176357691342157	0.0483655078385509	0.993166288968423	0.714637144812276	0.9243746299588	not_robust	NA	NO PLEIOTROPIC SNPS FOR REMOVAL	NA	NA	NA	NA
ebi-a-GCST90000050	Age at first birth	50	5e-08	0.973923607070268	0.94309113180234	1.00576408835065	0.107436508695159	-0.0264224105816147	0.0164132398658323	0.110229720364379	-0.0422533680366369	0.0264552889637322	0.0375365894146313	-0.207853213462034	0.0971655865426843	0.09466206855147	-0.0902468410170785	0.0529529057638819	0.879750205093693	0.0630681516800918	0.974476611589424	not_robust	NA	NO PLEIOTROPIC SNPS FOR REMOVAL	THERE WERE 3 OUTLITER SNPs IN RADIAL ANALYSIS	NA	NA	NA
ebi-a-GCST90000059	Diastolic blood pressure	173	5e-08	1.0172637279562	0.954651126426702	1.08398289549894	0.597427563985201	0.0171164029732134	0.0324110820712935	0.782877876808125	0.0159192167768813	0.0577681927231134	0.986257598658218	-0.00152960562307695	0.0886748193740146	0.809227015974105	0.0225813243630628	0.0933903522749574	0.99827225787128	0.815861141504521	0.989412811678544	not_robust	93.4660331936709	NO PLEIOTROPIC SNPS FOR REMOVAL	THERE WERE 17 OUTLITER SNPs IN RADIAL ANALYSIS	NA	NA	NA
ebi-a-GCST90000061	Pulse pressure	176	5e-08	0.937837661807092	0.872460597444523	1.00811369875041	0.0817172500074028	-0.0641784133899185	0.0368670270701224	0.480591183153803	-0.0425761201677398	0.0603615185310528	0.265607140207318	-0.118926337627869	0.106485691182011	0.953928176689079	-0.00672767709814925	0.116280196091277	0.991962086341794	0.576106687377519	0.986915566277019	not_robust	76.5387491018386	NO PLEIOTROPIC SNPS FOR REMOVAL	THERE WERE 14 OUTLITER SNPs IN RADIAL ANALYSIS	NA	NA	NA
ebi-a-GCST90000062	Systolic blood pressure	171	5e-08	0.974873063275355	0.906819780014602	1.04803347968939	0.490652689190028	-0.0254480079723968	0.036920173280348	0.589714916021928	-0.033040105752047	0.0612705697992422	0.716643405219947	-0.0346084271080468	0.0951940154690511	0.961191281917635	-0.00435068950424711	0.0892806457808631	0.890592138846841	0.915847313895409	0.988954179345899	not_robust	89.6282447776095	NO PLEIOTROPIC SNPS FOR REMOVAL	THERE WERE 21 OUTLITER SNPs IN RADIAL ANALYSIS	NA	NA	NA
ebi-a-GCST90000063	Diastolic blood pressure	178	5e-08	1.01087694970143	0.947755242415017	1.07820264315689	0.742264595479862	0.0108182211585217	0.032896537922018	0.806582175387004	0.0147438521160733	0.0602189035558847	0.952525825071565	-0.00537279755364232	0.0901171677331351	0.767375318125946	0.02554348963491	0.0862184915370545	0.999148877094371	0.841950624594489	0.989271843815808	not_robust	91.6595512339691	NO PLEIOTROPIC SNPS FOR REMOVAL	THERE WERE 15 OUTLITER SNPs IN RADIAL ANALYSIS	NA	NA	NA
ebi-a-GCST90000065	Pulse pressure	167	5e-08	0.921659511202542	0.853844593583292	0.994860494490261	0.0364255406647406	-0.0815794173378266	0.0389931934397832	0.462348814195373	-0.0480263986303124	0.0653433994561468	0.514494470336849	-0.0721759659898165	0.110484908686731	0.874962211889043	-0.0166051444436981	0.105361461963838	0.981533366679802	0.92617961700608	0.987251786354626	not_robust	78.7399831297548	NO PLEIOTROPIC SNPS FOR REMOVAL	THERE WERE 13 OUTLITER SNPs IN RADIAL ANALYSIS	0.428573730133305	0.00721316090493499	0.00911172950640122
ebi-a-GCST90000066	Systolic blood pressure	177	5e-08	0.990664732422832	0.920074077570913	1.06667129961692	0.803606789557857	-0.00937911428136159	0.0377152953063058	0.568864915878743	-0.0357909405524757	0.0628215436756279	0.437006155605904	-0.075142358632731	0.0964546116316434	0.910057647091702	-0.0108267896784322	0.095703501414067	0.887967757028219	0.453807664811971	0.988781678531007	not_robust	88.2945004406588	NO PLEIOTROPIC SNPS FOR REMOVAL	THERE WERE 20 OUTLITER SNPs IN RADIAL ANALYSIS	NA	NA	NA
ebi-a-GCST90000255	Severe COVID-19 infection with respiratory failure (analysis I)	7	5e-06	0.988503155441045	0.972149667454598	1.00513174157161	0.174271484122593	-0.0115634442257818	0.00851125677892316	0.332648640632526	-0.0138861622034877	0.0143334714650617	0.580040589826571	0.0501492613333755	0.08481257307421	0.556432119693079	-0.0132659791509793	0.0213061556498761	0.770800541775065	0.495681380889596	0.957096495496433	not_robust	NA	NO PLEIOTROPIC SNPS FOR REMOVAL	THERE WERE 2 OUTLITER SNPs IN RADIAL ANALYSIS	NA	NA	NA
ebi-a-GCST90000256	Severe COVID-19 infection with respiratory failure (analysis II)	51	5e-05	0.994773999111087	0.98860423797372	1.00098226499184	0.0987994702529703	-0.00523970419473407	0.00317422810203756	0.150579857412642	-0.00769363693169416	0.00535214619403908	0.846587386760041	-0.00340613711251786	0.0175121367100622	0.415507811448425	-0.00988818734560437	0.0120431461345817	0.955431156871582	0.914988327071581	0.944636078910269	not_robust	NA	NO PLEIOTROPIC SNPS FOR REMOVAL	THERE WERE 6 OUTLITER SNPs IN RADIAL ANALYSIS	NA	NA	NA
ebi-a-GCST90000287	Myocardial fractal dimension (slice 1)	11	5e-06	1.19323384157828	0.448369705495915	3.17552007469566	0.72351432642869	0.176667135289684	0.499389942191054	0.925289486569264	-0.0993794833952004	1.05978791459739	0.756043060012739	1.20616664094767	3.76559206452518	0.45111761277794	1.27960269029542	1.63179986610884	0.954347327790044	0.78589269909043	0.959891727399451	not_robust	23.2686753160602	NO PLEIOTROPIC SNPS FOR REMOVAL	THERE WERE 2 OUTLITER SNPs IN RADIAL ANALYSIS	NA	NA	NA
ebi-a-GCST90000288	Myocardial fractal dimension (slice 2)	7	5e-07	0.563258431437874	0.0713896620765413	4.44406166603927	0.585977054864542	-0.574016730517952	1.05387014206404	0.614984198798478	0.654432301052368	1.30113156615634	0.210785892802375	7.18844628569322	5.00973101880096	0.53893502257052	1.09277647376481	1.67763758319971	0.380232501087095	0.174343307268207	0.973282159799918	not_robust	34.8466971385935	NO PLEIOTROPIC SNPS FOR REMOVAL	NA	NA	NA	NA
ebi-a-GCST90000289	Myocardial fractal dimension (slice 3)	6	5e-08	5.39099317095383	1.33761296181064	21.7273667338947	0.0178343138055974	1.6847296297193	0.711144375545452	0.270472527739904	1.29184588591266	1.17230050749386	0.692376500882009	-1.42095937539097	3.33962298920639	0.47353952330789	1.09021930542989	1.40727404297878	0.704768591603781	0.388023526430867	0.983578947589307	not_robust	53.6827903983692	NO PLEIOTROPIC SNPS FOR REMOVAL	NA	0.488030918679856	0.00124209044625201	0.00179119054292948
ebi-a-GCST90000290	Myocardial fractal dimension (slice 4)	9	5e-08	2.06590390527209	0.30225520107932	14.1203821491841	0.459364734437166	0.725567857162705	0.980638489247942	0.255935884987664	1.77642533878308	1.56368668422114	0.328025412815789	8.66884287747436	8.24531661704779	0.424073291314534	1.93415417205641	2.29622300276079	0.756073525586673	0.362307115446104	0.976232814178226	not_robust	39.9593815233263	NO PLEIOTROPIC SNPS FOR REMOVAL	NA	NA	NA	NA
ebi-a-GCST90000291	Myocardial fractal dimension (slice 5)	8	5e-08	0.657672283553202	0.101006478701248	4.28222860667588	0.661102917703479	-0.419048521035818	0.955878621227238	0.951732936207595	-0.0823451620356619	1.36038591688818	0.779788658429045	2.70554243063008	9.25114844204572	0.901755757413174	0.278748096418532	2.17787719146496	0.589870026674078	0.745416476982122	0.978222041996589	not_robust	41.5324930889959	NO PLEIOTROPIC SNPS FOR REMOVAL	NA	NA	NA	NA
ebi-a-GCST90000292	Myocardial fractal dimension (slice 6)	9	5e-08	0.459594091991223	0.113904425658852	1.8544207406468	0.274705756427623	-0.777411587765478	0.711726513196733	0.99367992380242	-0.00814894865063934	1.02876169836138	0.418740863463966	4.02525131572447	4.68554329344285	0.966629717991775	-0.0559764358170103	1.29687094193155	0.561907974147373	0.333240276344852	0.980040369636173	not_robust	44.5902644447409	NO PLEIOTROPIC SNPS FOR REMOVAL	NA	NA	NA	NA
ebi-a-GCST90000293	Myocardial fractal dimension (slice 7)	10	5e-07	1.49992650398461	0.599652513234599	3.75180536677801	0.386102355845142	0.405416109564161	0.467765839647026	0.750450973011166	0.285130332254561	0.896510033553273	0.798513353311078	-1.13756314477708	4.31027040589241	0.893672667240521	0.174906510880044	1.27216864440705	0.926027522997624	0.725921507400956	0.971113594162559	not_robust	36.9700187840862	NO PLEIOTROPIC SNPS FOR REMOVAL	NA	NA	NA	NA
ebi-a-GCST90000294	Myocardial fractal dimension (slice 8)	10	5e-07	2.68426098218366	0.787535972237536	9.14911480170499	0.114511377336162	0.987405450665326	0.625638612734254	0.620841670818225	0.584660665636928	1.18194967478028	0.285562529177268	-14.1726166487404	12.3849199460729	0.848147454139583	0.361728011142418	1.83548246926184	0.894724081506968	0.254562804849649	0.965551011965293	not_robust	30.5918537781089	NO PLEIOTROPIC SNPS FOR REMOVAL	NA	NA	NA	NA
ebi-a-GCST90000295	Myocardial fractal dimension (slice 9)	16	5e-06	0.970403601317526	0.261693159298238	3.59842478104991	0.964161792675712	-0.0300432101910816	0.668642550548983	0.922039707758336	-0.105974189976068	1.08286398136121	0.785065154098707	-1.15791046971683	4.16493354506172	0.7869951263942	-0.512143817529035	1.86168691431043	0.725395888436092	0.786939938757983	0.95668164385229	not_robust	23.1069382539539	NO PLEIOTROPIC SNPS FOR REMOVAL	THERE WERE 2 OUTLITER SNPs IN RADIAL ANALYSIS	NA	NA	NA
ebi-a-GCST90000437	4E-BP1 levels	34	5e-05	0.999890147052713	0.992403597165336	1.0074331743948	0.977143385774948	-0.000109858981563524	0.00383446095731675	0.726769093454023	0.0028139016032035	0.00805291266614057	0.695570855608101	0.00762043164265257	0.0192994021169788	0.692727259050643	0.0058839245859698	0.014760045718826	0.999294665826877	0.675645222437614	0.944430665891251	not_robust	NA	NO PLEIOTROPIC SNPS FOR REMOVAL	THERE WERE 1 OUTLITER SNPs IN RADIAL ANALYSIS	NA	NA	NA
ebi-a-GCST90000438	Adenosine Deaminase levels	48	5e-05	1.00905747250626	1.000781580157	1.01740180176078	0.0318777282319774	0.00901669961677804	0.00420174731351817	0.0367793245623889	0.0145259684118295	0.00695619765325982	0.145534562616644	0.020591871296673	0.0139079309370286	0.262957240074211	0.0161169954182764	0.0142249475335189	0.919967367602856	0.378029881672842	0.93952428532058	not_robust	NA	NO PLEIOTROPIC SNPS FOR REMOVAL	THERE WERE 7 OUTLITER SNPs IN RADIAL ANALYSIS	0.508647188331997	-0.0979697302470602	0.148226612432947
ebi-a-GCST90000439	Axin-1 levels	6	5e-06	0.999742831131429	0.988908148343517	1.01069622095124	0.963100239056967	-0.000257201942154469	0.00555950152685086	0.670412957165503	0.00626697880829244	0.014725690654295	0.811905489281978	-0.0225507925101802	0.0887281756441958	0.673435801253898	0.0101683013528136	0.0227375678948777	0.969026320511408	0.812023342992523	0.921020743683705	not_robust	NA	NO PLEIOTROPIC SNPS FOR REMOVAL	NA	NA	NA	NA
ebi-a-GCST90000440	beta-nerve growth factor levels	8	5e-06	1.0003030907938	0.988836686459142	1.0119024578615	0.958912072856815	0.000303044871060855	0.00588221216146655	0.795121563916664	-0.00365703288412076	0.0140836131351497	0.737342150831166	0.0162648442227457	0.0462937957547069	0.754042819301523	-0.00728178507776391	0.0223451984570776	0.967086811487845	0.734194422893099	0.951164019684716	not_robust	NA	NO PLEIOTROPIC SNPS FOR REMOVAL	NA	NA	NA	NA
ebi-a-GCST90000441	Caspase 8 levels	6	5e-06	1.0166317886857	0.992459077930365	1.04139325917759	0.179116268873634	0.0164949951519546	0.0122778029220396	0.360935185889381	0.0164847255135341	0.0180440063817928	0.718744596312725	-0.0225828667711222	0.0584155558703916	0.480693137689194	0.0189555698631486	0.0248912380001238	0.54918079470774	0.529144766302778	0.959294587385452	not_robust	NA	NO PLEIOTROPIC SNPS FOR REMOVAL	NA	NA	NA	NA
ebi-a-GCST90000442	CCL11 levels	55	5e-05	0.985097503228	0.976581519387181	0.993687748130837	0.000700278306637058	-0.0150146546603112	0.00442979402764488	0.140361081760449	-0.0106929782692718	0.00725219216806865	0.124481693296479	-0.0301025530788694	0.0192844618621396	0.446196089740658	-0.0121345412042635	0.0158128813418877	0.916465028539255	0.420658534357917	0.943931225653887	all_significant	NA	NO PLEIOTROPIC SNPS FOR REMOVAL	THERE WERE 2 OUTLITER SNPs IN RADIAL ANALYSIS	0.929633856315873	0.0115709319647986	0.131032949174082
ebi-a-GCST90000443	CCL19 levels	35	5e-05	1.00225921695962	0.991694168721297	1.01293682030596	0.67639927833928	0.00225666876621356	0.00540672737599724	0.944762430169547	-0.000584700535249502	0.00843901251415453	0.29046769232258	-0.0189459469576127	0.0176351265184158	0.480269110937109	-0.0109707521244309	0.015371148077249	0.753665128571997	0.210427367173482	0.947456095590269	not_robust	NA	NO PLEIOTROPIC SNPS FOR REMOVAL	THERE WERE 2 OUTLITER SNPs IN RADIAL ANALYSIS	NA	NA	NA
ebi-a-GCST90000444	CCL20 levels	37	5e-05	1.00627350872861	0.998215130219204	1.01439694081438	0.12738033208966	0.00625391218939544	0.0041022330347902	0.52774587808753	0.00494659993204296	0.00783370732587796	0.557174532355858	-0.010519470234942	0.0177475843973641	0.573817739047333	0.00765242214012841	0.0134816487192582	0.987433905022315	0.326626165921788	0.946807135362115	not_robust	NA	NO PLEIOTROPIC SNPS FOR REMOVAL	THERE WERE 5 OUTLITER SNPs IN RADIAL ANALYSIS	NA	NA	NA
ebi-a-GCST90000445	CCL23 levels	33	5e-05	1.01142347689168	0.999922909054477	1.02305631798652	0.0515603039022271	0.011358721666123	0.00583459978740103	0.342479573952359	0.0088274245518098	0.00929909959429076	0.886645116315393	-0.00354466302848892	0.0246622111107454	0.485981886649863	0.0142117074791626	0.0201617792658612	0.773911827203816	0.535594951779842	0.945556635728313	not_robust	NA	NO PLEIOTROPIC SNPS FOR REMOVAL	THERE WERE 2 OUTLITER SNPs IN RADIAL ANALYSIS	NA	NA	NA
ebi-a-GCST90000446	CCL25 levels	6	5e-06	0.996908995131265	0.980323206118548	1.01377539404433	0.717600702219904	-0.00309579189130284	0.00855977940674043	0.952363441645078	0.000640634734072947	0.0107238791751605	0.813954477579689	0.00627125809690089	0.0249539170279714	0.855501154685236	0.00225786801988513	0.0117766451280146	0.531460075975252	0.705937629356897	0.9826276865271	not_robust	NA	NO PLEIOTROPIC SNPS FOR REMOVAL	NA	NA	NA	NA
ebi-a-GCST90000447	CCL28 levels	36	5e-05	1.00950363328879	0.999443979891859	1.01966453961086	0.0641476475328266	0.00945875786164637	0.00510965949300569	0.338390297391684	0.00775948590674282	0.00810516595108003	0.467528319935193	0.0135145703758729	0.0183933758465046	0.702383450570262	0.00611555886671909	0.0158742498593808	0.888240813287278	0.816888642073524	0.946064457567529	not_robust	NA	NO PLEIOTROPIC SNPS FOR REMOVAL	THERE WERE 3 OUTLITER SNPs IN RADIAL ANALYSIS	NA	NA	NA
ebi-a-GCST90000448	CCL3 levels	24	5e-05	0.99986110749398	0.991532551563613	1.00825962062724	0.974035299276493	-0.000138902152476813	0.00426765244122778	0.911113276997038	0.00109772060114671	0.00983317306267324	0.976626240186041	-0.000555809873006814	0.0187558963475882	0.986384958099121	-0.000247539757315854	0.0143490931318024	0.997588806640951	0.981075941688279	0.947363966305541	not_robust	NA	NO PLEIOTROPIC SNPS FOR REMOVAL	THERE WERE 2 OUTLITER SNPs IN RADIAL ANALYSIS	NA	NA	NA
ebi-a-GCST90000449	CCL4 levels	6	5e-06	0.983906266155689	0.965454816932534	1.00271035329878	0.0930018620862769	-0.0162246444390729	0.00965884252737467	0.119088913998125	-0.0250250738318269	0.0160560289871558	0.312307172214208	-0.0589098646394132	0.0509941245984778	0.213536099045472	-0.0275632803331639	0.0193458255711574	0.711089778794023	0.436347461144867	0.963340795026314	not_robust	NA	NO PLEIOTROPIC SNPS FOR REMOVAL	NA	NA	NA	NA
ebi-a-GCST90000450	CD244 levels	46	5e-05	0.997444078350191	0.988995235990559	1.00596509794043	0.555415864503937	-0.00255919359396029	0.00434008712932045	0.685209699541843	-0.00289878313087616	0.00715105561633228	0.189593361106745	0.0219284888434466	0.0164580694285673	0.537748364037122	-0.00857804297310354	0.0138138108450572	0.923354553952158	0.124548874406835	0.94572530715782	not_robust	NA	NO PLEIOTROPIC SNPS FOR REMOVAL	THERE WERE 2 OUTLITER SNPs IN RADIAL ANALYSIS	NA	NA	NA
ebi-a-GCST90000451	CD40 levels	43	5e-05	0.992827002052443	0.982966559649633	1.00278635761097	0.157475482196038	-0.007198847584437	0.00509251555964291	0.855478135911523	0.00148818975374095	0.0081708834104878	0.658735039480564	-0.00648264360573702	0.014571151717879	0.841479516021465	0.00268614684325198	0.0133477331045708	0.520637464414018	0.958336272811893	0.946886396943325	not_robust	NA	NO PLEIOTROPIC SNPS FOR REMOVAL	THERE WERE 3 OUTLITER SNPs IN RADIAL ANALYSIS	NA	NA	NA
ebi-a-GCST90000452	CD5 levels	30	5e-05	1.00159953317561	0.991637577646494	1.01166156615257	0.753985564671687	0.00159825528492039	0.00509991778132246	0.313111839270842	0.00866604832917056	0.00859118516555797	0.416497866041879	0.0114524572119851	0.0138863719826764	0.326045657115332	0.0106948250967682	0.0107052541673407	0.788493241998349	0.442003373681066	0.943015563029054	not_robust	NA	NO PLEIOTROPIC SNPS FOR REMOVAL	THERE WERE 2 OUTLITER SNPs IN RADIAL ANALYSIS	NA	NA	NA
ebi-a-GCST90000453	CD6 levels	37	5e-05	1.00415673353372	0.99329257803754	1.01513971592669	0.454822545089781	0.00414811818311455	0.00555006938616564	0.811688514310046	-0.00197817089749972	0.00830297997455483	0.050013607687799	0.0456948657414203	0.0225100018219483	0.333202875140829	-0.0186157098886585	0.0189787656230984	0.646204167311421	0.0641374638837973	0.945970309052732	not_robust	NA	NO PLEIOTROPIC SNPS FOR REMOVAL	THERE WERE 5 OUTLITER SNPs IN RADIAL ANALYSIS	NA	NA	NA
ebi-a-GCST90000454	CDCP1 levels	44	5e-05	0.994876204821493	0.985190947785413	1.00465667609403	0.303387523492876	-0.00513696682884492	0.00499124191278937	0.411244214441034	0.00656104067393383	0.00798465663629537	0.0256574578314765	-0.0650722234736015	0.0281263918452273	0.419110640941331	0.0139175467684566	0.0170599942788172	0.889807256829257	0.0351175261486796	0.944848721783658	not_robust	NA	NO PLEIOTROPIC SNPS FOR REMOVAL	THERE WERE 1 OUTLITER SNPs IN RADIAL ANALYSIS	NA	NA	NA
ebi-a-GCST90000455	Colony stimulating factor levels	8	5e-06	0.994234380874455	0.973214527766165	1.01570822866952	0.595850898716901	-0.00578230447264266	0.0109022632038171	0.586467106172797	-0.00810704520857267	0.0149036771420872	0.258896760922691	-0.049735890697433	0.039887213198636	0.547934881792329	-0.0133290598192334	0.0211157489302634	0.498102527835903	0.293820349525571	0.949547938302793	not_robust	NA	NO PLEIOTROPIC SNPS FOR REMOVAL	NA	NA	NA	NA
ebi-a-GCST90000456	Cystatin D levels	37	5e-05	1.0203736729606	1.00831400684215	1.03257757544382	0.000884390170156574	0.0201689062476624	0.00606595427794201	0.0132115057096169	0.0218706275623388	0.00882586055325624	0.130189743304355	-0.0301497605431383	0.0194541822160949	0.130761409918187	0.0331476267975556	0.0214357359066905	0.398863811419325	0.0101889368275427	0.954386624878454	all_significant	NA	NO PLEIOTROPIC SNPS FOR REMOVAL	THERE WERE 4 OUTLITER SNPs IN RADIAL ANALYSIS	0.103110382126175	0.165361083832685	0.101451134168852
ebi-a-GCST90000457	CX3CL1 levels	39	5e-05	1.01121946844207	1.00120371162409	1.02133542003907	0.0280293745714664	0.0111569970357155	0.00507857616919513	0.342678148268706	0.00826171207547357	0.0087067407640427	0.532695821809299	0.0133832598089828	0.0212500251850067	0.908570527069621	-0.00207169261624747	0.0179196865290755	0.904695831397019	0.913617178496998	0.945315547978266	not_robust	NA	NO PLEIOTROPIC SNPS FOR REMOVAL	THERE WERE 1 OUTLITER SNPs IN RADIAL ANALYSIS	0.790644712849398	0.0378518493266824	0.142582395989631
ebi-a-GCST90000458	CXCL1 levels	7	5e-06	1.00629862864473	0.98971660976297	1.02315846781109	0.458893939007923	0.00627887518640255	0.00847729835853263	0.675360495425864	0.0064683546333745	0.0154448815604334	0.790476165738468	0.0119832219329493	0.0427517522845727	0.476857823550162	0.017580478051696	0.0231767779950168	0.841620807102687	0.894430934436582	0.957990996333085	not_robust	NA	NO PLEIOTROPIC SNPS FOR REMOVAL	NA	NA	NA	NA
ebi-a-GCST90000459	CXCL10 levels	33	5e-05	1.00576732044095	0.996029685284012	1.01560015510835	0.246640607605036	0.00575075311727004	0.00496376043721136	0.801795556645202	0.00207596843144815	0.00826999992682846	0.340250123524141	-0.0126732849631054	0.0130843621519021	0.898584654452594	0.00176558149214763	0.0137436309208131	0.822090698667199	0.128463502662955	0.944540338746874	not_robust	NA	NO PLEIOTROPIC SNPS FOR REMOVAL	THERE WERE 4 OUTLITER SNPs IN RADIAL ANALYSIS	NA	NA	NA
ebi-a-GCST90000460	CXCL11 levels	35	5e-05	0.995982538046881	0.98596461762372	1.00610224582408	0.435107645743644	-0.00402555363267247	0.00515778375186948	0.584078875039362	-0.00481435585351442	0.00879436377981815	0.496206152033688	0.0185969794097804	0.0270270409710319	0.626554522935949	-0.00904981806737983	0.0184299880703092	0.930585030771204	0.395526345834922	0.946144543455132	not_robust	NA	NO PLEIOTROPIC SNPS FOR REMOVAL	THERE WERE 4 OUTLITER SNPs IN RADIAL ANALYSIS	NA	NA	NA
ebi-a-GCST90000461	CXCL5 levels	6	5e-06	0.985852663700839	0.96608622844966	1.00602352658077	0.167943879466275	-0.0142483638403169	0.0103335824018357	0.470566346470362	-0.0127667584488377	0.0176933256514426	0.952810837284147	-0.00409846533469725	0.0650851197023418	0.62682153810129	-0.0125844003978108	0.0243134859009787	0.745222518648722	0.880848204316659	0.960192717721632	not_robust	NA	NO PLEIOTROPIC SNPS FOR REMOVAL	NA	NA	NA	NA
ebi-a-GCST90000462	CXCL6 levels	41	5e-05	0.99587298576305	0.985496023604553	1.00635921405866	0.439025683832534	-0.00413555386374514	0.00534420073228391	0.974348195502578	0.000265746767858773	0.00826447548279531	0.169630120430858	0.0259573442512828	0.0185503857970871	0.789521678318272	0.00378208820917357	0.0140741391971377	0.656821967333015	0.0965353114262145	0.948668012365824	not_robust	NA	NO PLEIOTROPIC SNPS FOR REMOVAL	THERE WERE 7 OUTLITER SNPs IN RADIAL ANALYSIS	NA	NA	NA
ebi-a-GCST90000463	CXCL9 levels	28	5e-05	0.980807163354684	0.969138494488738	0.992616325900199	0.0015052141091806	-0.0193794102433745	0.00610629688359626	0.0168059511182738	-0.0216665012450794	0.00906197159015985	0.952964554857025	-0.00108778040567045	0.0182647873376268	0.229133538949495	-0.021123279111538	0.0171668217228731	0.62658678356854	0.29407501058876	0.946887983352293	all_significant	NA	NO PLEIOTROPIC SNPS FOR REMOVAL	THERE WERE 2 OUTLITER SNPs IN RADIAL ANALYSIS	0.0356867638489262	0.218472149442154	0.104010653858613
ebi-a-GCST90000464	DNER levels	7	5e-06	1.01428432808087	0.986604805503593	1.04274040877527	0.315038300665203	0.0141832683101886	0.014116830475823	0.52522842675747	0.0105459579429472	0.0165997910998182	0.641543542206342	0.0247720311513934	0.0500384839189324	0.704838183912887	-0.01183279133297	0.0297769987709405	0.228500340382679	0.832809262702335	0.9343014938487	not_robust	NA	NO PLEIOTROPIC SNPS FOR REMOVAL	NA	NA	NA	NA
ebi-a-GCST90000465	EN-RAGE levels	40	5e-05	0.994696036620589	0.983845490483724	1.00566625027904	0.341949417387954	-0.00531807932895346	0.00559609020218784	0.567665774743665	-0.00466524933281079	0.0081632716304756	0.676763210574823	0.00760818945731515	0.0181095202137742	0.301903377519033	-0.0166390430253691	0.0159040516386539	0.465325686194467	0.457300163769626	0.943763576476979	not_robust	NA	NO PLEIOTROPIC SNPS FOR REMOVAL	THERE WERE 3 OUTLITER SNPs IN RADIAL ANALYSIS	NA	NA	NA
ebi-a-GCST90000466	Fibroblast growth factor 19 levels	40	5e-05	0.994146166742376	0.984199445701664	1.00419341340307	0.252478109904556	-0.00587103409961749	0.00513044879981978	0.160698877483221	-0.0114990306638064	0.00819763757108806	0.993480549608364	0.000203533302705431	0.0247458661700995	0.162502964590967	-0.0257164438495719	0.0180638925462263	0.781341250520041	0.802256894721889	0.946696131426484	not_robust	NA	NO PLEIOTROPIC SNPS FOR REMOVAL	THERE WERE 2 OUTLITER SNPs IN RADIAL ANALYSIS	NA	NA	NA
ebi-a-GCST90000467	Fibroblast growth factor 21 levels	31	5e-05	1.01087417610186	0.998993286596076	1.02289636338946	0.0729696997782905	0.0108154773988777	0.006031988713821	0.484960972523617	0.00665341752246429	0.00952739697737595	0.350037853167417	0.0199181777816367	0.0209698166157481	0.971276542083891	0.000594445709150848	0.0163718776182866	0.63596866396046	0.651971533491584	0.945999160606676	not_robust	NA	NO PLEIOTROPIC SNPS FOR REMOVAL	THERE WERE 2 OUTLITER SNPs IN RADIAL ANALYSIS	NA	NA	NA
ebi-a-GCST90000468	Fibroblast growth factor 23 levels	41	5e-05	0.999320186929144	0.990506831132321	1.00821196241775	0.880398052396559	-0.000680044248539025	0.00451962855524172	0.912397926728753	-0.000855419153475345	0.00777551738089023	0.995876412557355	0.000142352277410051	0.0273680358435446	0.935564823610835	-0.001372698896224	0.0168728115075181	0.980626173405311	0.975614489409182	0.943175660118521	not_robust	NA	NO PLEIOTROPIC SNPS FOR REMOVAL	NA	NA	NA	NA
ebi-a-GCST90000469	Fibroblast growth factor 5 levels	6	5e-06	1.0079704371153	0.984985730071125	1.03149149381589	0.499953270114656	0.00793884096046114	0.0117688602616772	0.766429001216157	0.00528874538213871	0.0178042783525344	0.682013202912117	0.0158002580002506	0.0358297748431707	0.897773039250097	0.00284057206376705	0.0210194801801963	0.522550038732964	0.825284193389485	0.972458070320924	not_robust	NA	NO PLEIOTROPIC SNPS FOR REMOVAL	NA	NA	NA	NA
ebi-a-GCST90000470	Flt3L levels	29	5e-05	0.987801532334516	0.976414647806554	0.999321209974037	0.0380063837632752	-0.012273479616929	0.0059155403615872	0.607357239239203	-0.00483078504319114	0.00940116774245298	0.436763123094385	0.0233556718445558	0.0295870753570507	0.812917148990564	0.00456561485928872	0.0191103680785958	0.865044927474954	0.22585450006058	0.94622656559442	not_robust	NA	NO PLEIOTROPIC SNPS FOR REMOVAL	THERE WERE 1 OUTLITER SNPs IN RADIAL ANALYSIS	0.551058500880004	-0.0879981570294435	0.147604639438689
ebi-a-GCST90000471	Hepatocyte growth factor levels	47	5e-05	1.00081110595789	0.991885096459537	1.00981744093532	0.859208699922813	0.000810777189217585	0.00457080907001729	0.320890166832874	0.00696416870663729	0.00701587378976526	0.749051318901782	0.00605823881269118	0.0188227565761356	0.625033849294308	0.00688338601394502	0.0139895943567862	0.840419698719648	0.773335086118811	0.946272059252852	not_robust	NA	NO PLEIOTROPIC SNPS FOR REMOVAL	THERE WERE 3 OUTLITER SNPs IN RADIAL ANALYSIS	NA	NA	NA
ebi-a-GCST90000472	Interleukin-10 receptor B levels	48	5e-05	0.986509022657727	0.977609931780999	0.995489121118214	0.00330459574331503	-0.0135828074308039	0.00462332848732603	0.0215437811772571	-0.0173312061240233	0.0075408265187059	0.00461587965188947	-0.0549360295595485	0.0184463103038985	0.0378096555795943	-0.029173172777968	0.0136497726465991	0.83155493550633	0.0239559555725174	0.948303132239343	all_significant	NA	NO PLEIOTROPIC SNPS FOR REMOVAL	THERE WERE 2 OUTLITER SNPs IN RADIAL ANALYSIS	0.753186412801403	-0.0375287790214662	0.119350927350825
ebi-a-GCST90000473	Interleukin-12 subunit B levels	9	5e-06	0.998421022592521	0.984606814223382	1.01242904675707	0.824079790992682	-0.00158022530608142	0.00710850284293051	0.764031178891831	0.00388570676951047	0.0129440983744182	0.930078376108453	0.0031153750982523	0.0342528160541698	0.802269185023768	0.00392780614798206	0.0151726870509594	0.850037543957905	0.890111677825127	0.968757412231697	not_robust	NA	NO PLEIOTROPIC SNPS FOR REMOVAL	NA	NA	NA	NA
ebi-a-GCST90000474	interleukin 15 receptor subunit alpha levels	46	5e-05	1.00151118801289	0.993418028799946	1.00967028042228	0.715280252444658	0.00151004731734276	0.00413968122976292	0.755723085534954	0.00227973431477151	0.00732793219184797	0.226253206643128	0.0234988706209738	0.0191475235778702	0.184125584012587	0.0197747273511249	0.0146601439428291	0.977732548610315	0.238848248881229	0.948483455131948	not_robust	NA	NO PLEIOTROPIC SNPS FOR REMOVAL	THERE WERE 1 OUTLITER SNPs IN RADIAL ANALYSIS	NA	NA	NA
ebi-a-GCST90000475	interleukin-18 receptor 1 levels	40	5e-05	0.995900328451803	0.986923572920168	1.00495873381133	0.373863452620465	-0.00410809824059836	0.00461968266549518	0.225944623442484	-0.00889480429843249	0.00734578661442842	0.490705610925376	-0.00957356677068318	0.0137564501143201	0.242229679848802	-0.0140942482812574	0.0118692721099531	0.812855617190543	0.670493291602753	0.95350198017152	not_robust	NA	NO PLEIOTROPIC SNPS FOR REMOVAL	THERE WERE 3 OUTLITER SNPs IN RADIAL ANALYSIS	NA	NA	NA
ebi-a-GCST90000476	Interleukin-10 levels	37	5e-05	0.998639549855527	0.990670742828308	1.00667245677254	0.739095527353538	-0.00136137639694611	0.00408758717340566	0.442843106747769	-0.00691131502528523	0.00900613187879162	0.30726371168001	-0.012887177344726	0.0124382227813469	0.569201476365318	-0.00559277005925402	0.00973499913807581	0.979195229564239	0.311369590768093	0.946860852683502	not_robust	NA	NO PLEIOTROPIC SNPS FOR REMOVAL	THERE WERE 1 OUTLITER SNPs IN RADIAL ANALYSIS	NA	NA	NA
ebi-a-GCST90000477	Interleukin-18 levels	7	5e-06	1.00567720217001	0.978709537815465	1.03338794186269	0.683117328294202	0.00566114759250078	0.0138681228561373	0.774095797289576	-0.00480507862874932	0.0167411754979783	0.520534164124645	0.038880988449017	0.0562967265640323	0.798929903315351	-0.00679428497719348	0.0255145254446156	0.246174985205985	0.567812546876008	0.962592554263534	not_robust	NA	NO PLEIOTROPIC SNPS FOR REMOVAL	NA	NA	NA	NA
ebi-a-GCST90000478	Interleukin-6 levels	51	5e-05	0.998370220213919	0.989410346882888	1.00741123210426	0.722868448533034	-0.00163110932191978	0.00459949652368017	0.89388971790325	0.000930377785603332	0.00697518410639713	0.671671033745996	-0.00583071938466738	0.013673725634079	0.910782365179199	-0.00128307639865599	0.0113929189571263	0.648810856264983	0.744203868460836	0.945642683714816	not_robust	NA	NO PLEIOTROPIC SNPS FOR REMOVAL	THERE WERE 1 OUTLITER SNPs IN RADIAL ANALYSIS	NA	NA	NA
ebi-a-GCST90000479	Interleukin-7 levels	35	5e-05	0.996795905007959	0.986811302658963	1.00688153202479	0.532094430629531	-0.00320923909546967	0.00513632726902044	0.673050144831985	0.00389915330767404	0.00924045357982809	0.777767533372032	0.00531066092681795	0.0186634147456463	0.720959645874252	0.00451696674257979	0.0125417620258471	0.858516396531348	0.63324189837776	0.947284441353497	not_robust	NA	NO PLEIOTROPIC SNPS FOR REMOVAL	THERE WERE 1 OUTLITER SNPs IN RADIAL ANALYSIS	NA	NA	NA
ebi-a-GCST90000480	Interleukin-8 levels	37	5e-05	0.991614706955672	0.980775135657547	1.00257407768759	0.133206182480144	-0.00842064739047426	0.0056078662317913	0.884398491741046	0.00124069473696827	0.00853323093821185	0.677745013016652	-0.00629308478740911	0.015017736121329	0.343531463291763	0.0142072763894187	0.0148014991419151	0.51114793339416	0.879227570935174	0.943918661251984	not_robust	NA	NO PLEIOTROPIC SNPS FOR REMOVAL	THERE WERE 2 OUTLITER SNPs IN RADIAL ANALYSIS	NA	NA	NA
ebi-a-GCST90000481	Transforming growth factor-beta levels	46	5e-05	1.00299411686044	0.993015132284493	1.01307338201614	0.557856988250665	0.00298964341966557	0.00510154056915721	0.615688192114183	0.00402576193287901	0.00801991555280241	0.872444161612273	-0.00240820540995411	0.0149121068316772	0.320045770866467	0.0118985238420679	0.0118337676833927	0.412859547533427	0.701566598089255	0.939945270039845	not_robust	NA	NO PLEIOTROPIC SNPS FOR REMOVAL	THERE WERE 5 OUTLITER SNPs IN RADIAL ANALYSIS	NA	NA	NA
ebi-a-GCST90000482	Leukemia inhibitory factor receptor levels	42	5e-05	1.0048421086106	0.995360691801976	1.01441384168893	0.317969284286689	0.00483042330852015	0.00483700331494291	0.452337438887719	0.00592552089243677	0.00788467419883569	0.0605793949133349	0.0327411814964929	0.016954706331296	0.52374357119984	0.0106325554200259	0.0165334318815836	0.86369021573765	0.089243782770341	0.946922036172402	not_robust	NA	NO PLEIOTROPIC SNPS FOR REMOVAL	THERE WERE 3 OUTLITER SNPs IN RADIAL ANALYSIS	NA	NA	NA
ebi-a-GCST90000483	Monocyte chemoattractant protein-1 levels	8	5e-06	1.00798134909425	0.991770268493163	1.02445740954258	0.336545290847819	0.00794966659530545	0.00827216800643181	0.791298665297583	0.00408509257231028	0.0154373120605663	0.762015173262498	-0.0185869672226483	0.0586419914571953	0.686760161835927	-0.0104660440715145	0.0248922312516017	0.864121757729153	0.659923719316827	0.953637414929129	not_robust	NA	NO PLEIOTROPIC SNPS FOR REMOVAL	THERE WERE 1 OUTLITER SNPs IN RADIAL ANALYSIS	NA	NA	NA
ebi-a-GCST90000484	Monocyte chemoattractant protein-2 levels	39	5e-05	0.996593769280411	0.989912483166163	1.00332014987008	0.320130731339808	-0.00341204513068465	0.00343198748605185	0.889391176176823	0.00100762554358387	0.00724521465857171	0.778394422377106	0.00255368193246247	0.00900855407386432	0.776855769325736	0.00211169345398009	0.00739798041236734	0.989260397205728	0.444895243365464	0.961326396794756	not_robust	NA	NO PLEIOTROPIC SNPS FOR REMOVAL	THERE WERE 6 OUTLITER SNPs IN RADIAL ANALYSIS	NA	NA	NA
ebi-a-GCST90000486	Monocyte chemoattractant protein-4 levels	6	5e-06	1.00386669351408	0.982070358690751	1.02614678208024	0.730408929168797	0.0038592370697258	0.0111997764810022	0.657095527296435	-0.00493714190831361	0.0111215232111239	0.364079561729886	-0.0265814517778269	0.0259801834392428	0.612637787572493	-0.00622284208079935	0.0115327098911709	0.204337464504655	0.269112681815575	0.9792908900359	not_robust	NA	NO PLEIOTROPIC SNPS FOR REMOVAL	THERE WERE 1 OUTLITER SNPs IN RADIAL ANALYSIS	NA	NA	NA
ebi-a-GCST90000487	Matrix metalloproteinase levels	28	5e-05	0.996699240819246	0.982349564797494	1.01125852980293	0.654981369188275	-0.00330621870336212	0.0073988994737462	0.399145245075644	-0.00850668778665195	0.0100891895662893	0.171130610281496	-0.0430213876826528	0.0305663934895858	0.153147387467754	-0.0287541934935476	0.0195620543097922	0.21448793892939	0.192498391483908	0.950698861542614	not_robust	NA	NO PLEIOTROPIC SNPS FOR REMOVAL	THERE WERE 1 OUTLITER SNPs IN RADIAL ANALYSIS	NA	NA	NA
ebi-a-GCST90000488	Matrix metalloproteinase-10 levels	45	5e-05	1.00613522891644	0.997830775561724	1.01450879614016	0.148049737694802	0.00611648502581273	0.00422860491807127	0.181051342774746	0.00989017677585403	0.00739438673977473	0.223485924344442	0.0264501060702705	0.0214147162699763	0.134990524842831	0.0223046944532661	0.0146481752229834	0.973832354011131	0.33239670735678	0.94790351954924	not_robust	NA	NO PLEIOTROPIC SNPS FOR REMOVAL	NA	NA	NA	NA
ebi-a-GCST90000490	Osteoprotegerin levels	27	5e-05	1.00505560092431	0.993635164471189	1.01660729920617	0.387098447419875	0.00504286428350579	0.00583063354043648	0.130812716794152	0.0133806294528389	0.00885603763209289	0.034041096441136	0.0419973750772639	0.0187281206975563	0.275655593917282	0.0191403873678255	0.0171884069794747	0.63608527230293	0.0468125554018169	0.948298077258217	not_robust	NA	NO PLEIOTROPIC SNPS FOR REMOVAL	THERE WERE 1 OUTLITER SNPs IN RADIAL ANALYSIS	NA	NA	NA
ebi-a-GCST90000491	Oncostatin-M levels	33	5e-05	0.99501122248476	0.981909615914485	1.00828764361224	0.459576609186135	-0.00500126300799484	0.00676262891631278	0.926424412683689	-0.000867807428664447	0.00939751003317088	0.438039767804582	-0.0161857135764099	0.0206018294724385	0.420775926885307	0.0156996317579742	0.0192499100402298	0.201984426038052	0.56912438745457	0.947406417718608	not_robust	NA	NO PLEIOTROPIC SNPS FOR REMOVAL	THERE WERE 4 OUTLITER SNPs IN RADIAL ANALYSIS	NA	NA	NA
ebi-a-GCST90000492	PD-L1 levels	46	5e-05	1.00781167062005	0.995709601226156	1.0200608311773	0.20679311531267	0.00778131749106759	0.00616374818159943	0.233167979586522	0.0106436815833241	0.00892748138060879	0.00533568885173962	0.070003394738938	0.0238805993204865	0.0873114557732876	0.036900583723986	0.0211120326692163	0.143941905655286	0.0101797170196001	0.945099079696571	not_robust	NA	NO PLEIOTROPIC SNPS FOR REMOVAL	NA	NA	NA	NA
ebi-a-GCST90000493	Stem cell factor levels	22	5e-05	1.00051455557101	0.986824616284692	1.0143944115199	0.941660488443312	0.000514423232691859	0.0070292715839781	0.76242096426885	0.00309100338344725	0.0102248461822462	0.679041096935109	0.0113706078169212	0.0270798716979344	0.657424756657426	0.00851603923349584	0.0189306651936651	0.594908083935822	0.681230081871279	0.94810831805048	not_robust	NA	NO PLEIOTROPIC SNPS FOR REMOVAL	THERE WERE 4 OUTLITER SNPs IN RADIAL ANALYSIS	NA	NA	NA
ebi-a-GCST90000494	Sirtuin-2 levels	52	5e-05	0.993727236652806	0.986185149024181	1.0013270042068	0.105482466066343	-0.00629251978885322	0.00388706342026721	0.176394602161525	-0.00964251035777572	0.00713235233037579	0.420884467759245	-0.0134224042293337	0.0165387857718337	0.712198799009286	0.00559260111263193	0.0150757456172603	0.994511057421683	0.651981630769086	0.941858084865006	not_robust	NA	NO PLEIOTROPIC SNPS FOR REMOVAL	THERE WERE 1 OUTLITER SNPs IN RADIAL ANALYSIS	NA	NA	NA
ebi-a-GCST90000495	SLAMF1 levels	31	5e-05	1.01201569850869	0.999135092564853	1.02506235808302	0.067609514365792	0.0119440831053216	0.00653539019832292	0.279885326706772	0.00988795403160424	0.00915062435038417	0.340218613787421	0.0303546446973764	0.0313033885675637	0.487585460807079	0.0133616251275062	0.0190114079930528	0.434773578359853	0.552059960686051	0.947186064107145	not_robust	NA	NO PLEIOTROPIC SNPS FOR REMOVAL	THERE WERE 2 OUTLITER SNPs IN RADIAL ANALYSIS	NA	NA	NA
ebi-a-GCST90000496	Sulfotrasferase 1A1 levels	47	5e-05	0.996845202588327	0.987983660385476	1.00578622680425	0.487947824904039	-0.0031597842761544	0.00455578324808722	0.801489143230604	-0.00187756104554925	0.00746781681193041	0.370200994202506	-0.0146596819774533	0.0161956621078253	0.776597515962952	-0.00479172461334131	0.0167878534222239	0.91335994699864	0.455982762624087	0.946546006087067	not_robust	NA	NO PLEIOTROPIC SNPS FOR REMOVAL	THERE WERE 2 OUTLITER SNPs IN RADIAL ANALYSIS	NA	NA	NA
ebi-a-GCST90000497	STAM binding protein levels	7	5e-06	1.00243377164887	0.983632364146884	1.02159455419476	0.801324423558941	0.00243081482317055	0.00966014297749822	0.637302181963103	0.00798308749777708	0.0169321852660552	0.266633501180767	0.0631082662259512	0.0504886912634547	0.588765663047627	0.0121613897861812	0.0213004205064604	0.776112507827624	0.268463930668965	0.95914609490841	not_robust	NA	NO PLEIOTROPIC SNPS FOR REMOVAL	NA	NA	NA	NA
ebi-a-GCST90000498	Transforming growth factor-alpha levels	6	5e-06	1.00031809309239	0.978616813574758	1.02250060849947	0.977326341255177	0.000318042511513008	0.0111903885370601	0.651429916657804	0.00765172580484369	0.0169369673415386	0.415499965519907	0.0338869258553433	0.0373435413049204	0.559863119979497	0.0123845418376674	0.0198403966008972	0.56582740614507	0.39328988361897	0.960878219515288	not_robust	NA	NO PLEIOTROPIC SNPS FOR REMOVAL	NA	NA	NA	NA
ebi-a-GCST90000499	Tumor necrosis factor beta levels	53	5e-05	1.00631092040492	0.998512412794241	1.01417033534151	0.112978672888967	0.00629108993535088	0.0039692779068797	0.258002473378199	0.008058310872814	0.00712415577879499	0.188898056750212	0.0166820119346836	0.0125273670809512	0.260211631300164	0.0133635128394338	0.0117398623875297	0.947431429118024	0.374603935143267	0.949028890390884	not_robust	NA	NO PLEIOTROPIC SNPS FOR REMOVAL	THERE WERE 2 OUTLITER SNPs IN RADIAL ANALYSIS	NA	NA	NA
ebi-a-GCST90000500	Tumor necrosis factor receptor superfamily member 9 levels	47	5e-05	0.991881992726995	0.983089454274098	1.00075316973319	0.0727699612145458	-0.00815113771800264	0.00454286936796056	0.430905226141209	-0.0059666864635842	0.00757536371558397	0.212656870795614	-0.0201332313557741	0.0159252969972303	0.85984724700532	-0.00247223431348979	0.0139232861024149	0.862131180511209	0.430682776133617	0.947355376316594	not_robust	NA	NO PLEIOTROPIC SNPS FOR REMOVAL	THERE WERE 2 OUTLITER SNPs IN RADIAL ANALYSIS	NA	NA	NA
ebi-a-GCST90000501	Tumor necrosis factor ligand superfamily member 14 levels	9	5e-06	0.980941332048834	0.962178885912915	1.00006964506269	0.0508276561112491	-0.0192426254366844	0.00985319799707456	0.183619335341346	-0.0194019346017177	0.0145912852621568	0.138128572654842	-0.0530388073989875	0.0316918942557268	0.119880132816505	-0.0414718481332918	0.0238220627549013	0.488722447627552	0.29710806338602	0.945713490267419	not_robust	NA	NO PLEIOTROPIC SNPS FOR REMOVAL	NA	NA	NA	NA
ebi-a-GCST90000502	Tumor necrosis factor ligand superfamily member 10 levels	7	5e-06	1.00047085727358	0.971552374312292	1.03025010562322	0.974905013813197	0.000470746455075401	0.0149647180120593	0.335150610935875	-0.0153505100061004	0.0159272150798555	0.362830517933703	-0.0552503854702	0.0552017471472318	0.363374370164805	-0.0185764961367643	0.0188895115711957	0.103951230718494	0.342628074325463	0.958224388897173	not_robust	NA	NO PLEIOTROPIC SNPS FOR REMOVAL	NA	NA	NA	NA
ebi-a-GCST90000503	Tumor necrosis factor ligand superfamily member 11 levels	33	5e-05	1.00232152195436	0.99316793652259	1.01155947189606	0.620322306233971	0.00231883138560177	0.00468078584523292	0.59927594300945	-0.00451075822462838	0.00858469246432158	0.4099540283049	-0.0195860770511546	0.0234486342353226	0.652937223465302	-0.00727038470959789	0.0160162446152424	0.975111526356845	0.340262905969722	0.946166670657425	not_robust	NA	NO PLEIOTROPIC SNPS FOR REMOVAL	THERE WERE 2 OUTLITER SNPs IN RADIAL ANALYSIS	NA	NA	NA
ebi-a-GCST90000504	Tumor necrosis factor ligand superfamily member 12 levels	30	5e-05	0.999434684773995	0.987504351330001	1.01150915212068	0.926465668232155	-0.000565475076904701	0.00612699016813036	0.397866024755056	-0.00823420651861483	0.00973956824355511	0.600294448755809	0.0135711730885711	0.0256063019208277	0.400916547944637	-0.0154680779109001	0.0181441351279417	0.7570592479898	0.571382331937123	0.945434350273811	not_robust	NA	NO PLEIOTROPIC SNPS FOR REMOVAL	THERE WERE 2 OUTLITER SNPs IN RADIAL ANALYSIS	NA	NA	NA
ebi-a-GCST90000505	Urokinase-type plasminogen activator levels	6	5e-06	0.98147180946406	0.96242028931304	1.00090046258297	0.0614833111567321	-0.018701987569025	0.0100010433565163	0.243395653758697	-0.0156255233496058	0.0133947448932498	0.855101862002343	0.0045140299912045	0.023182100045863	0.553966542811455	-0.00899003614961723	0.0141805582769196	0.50052580458142	0.321784973013767	0.693212571728954	not_robust	NA	NO PLEIOTROPIC SNPS FOR REMOVAL	NA	NA	NA	NA
ebi-a-GCST90000506	Vascular endothelial growth factor A levels	7	5e-06	0.998137746757439	0.984894922966155	1.01155863257126	0.784442272159113	-0.00186398939189848	0.00681445474504407	0.878359445527893	0.00242172257811288	0.0158231598760356	0.771603130591856	-0.0190137945002748	0.0620426602610938	0.73776047783526	0.0075421768698261	0.0215028268476867	0.943730167601799	0.788929270544768	0.964483285106465	not_robust	NA	NO PLEIOTROPIC SNPS FOR REMOVAL	NA	NA	NA	NA
ebi-a-GCST90000512	Frozen shoulder	24	5e-06	1.01959178222826	0.976937915707366	1.06410794961796	0.373530454656606	0.0194023336876798	0.0218033206598339	0.273714134109895	0.0375753589315532	0.0343295259971002	0.613899538276427	0.0382778817090432	0.0747926734576405	0.1261010964935	0.0705401214983577	0.0444406461342563	0.423358217750752	0.793971856911013	0.961056690128031	not_robust	NA	NO PLEIOTROPIC SNPS FOR REMOVAL	THERE WERE 1 OUTLITER SNPs IN RADIAL ANALYSIS	NA	NA	NA
ebi-a-GCST90000513	Frozen shoulder	9	5e-07	0.991320842321281	0.942521049263523	1.04264728431101	0.735017396970542	-0.00871704092343558	0.0257550946682777	0.357690834640814	-0.035692948754936	0.0388062131711912	0.780596915711685	-0.0234817218431871	0.0811156120423718	0.311532017127774	-0.045706473065691	0.0423123112452189	0.644440264884331	0.850494524242916	0.970769215628158	not_robust	NA	NO PLEIOTROPIC SNPS FOR REMOVAL	THERE WERE 2 OUTLITER SNPs IN RADIAL ANALYSIS	NA	NA	NA
ebi-a-GCST90000514	Gastroesophageal reflux disease	68	5e-08	1.03730225166722	0.988634669274109	1.08836559626614	0.13523300643631	0.0366233541533994	0.024517226436823	0.210107539505144	0.0543780031924444	0.0433889045339733	0.0728797996690992	0.36038615381618	0.197721794280132	0.502155837435563	0.0693143394470441	0.102725818098425	0.993903695145926	0.102028908254355	0.973851778284526	not_robust	38.9035454216874	NO PLEIOTROPIC SNPS FOR REMOVAL	THERE WERE 8 OUTLITER SNPs IN RADIAL ANALYSIS	NA	NA	NA
ebi-a-GCST90000515	Barrett's esophagus	15	5e-08	0.998936303221754	0.954743700359401	1.04517446673773	0.963230221404527	-0.00106426290515832	0.0230857592870939	0.815439565747024	-0.00730016929760475	0.0312755623198983	0.268291603505297	-0.177555340524926	0.153529526492604	0.68081797695805	-0.0235852668997306	0.0561475297092676	0.327703670862027	0.265949343188843	0.974022987465227	not_robust	36.8865432750755	NO PLEIOTROPIC SNPS FOR REMOVAL	THERE WERE 1 OUTLITER SNPs IN RADIAL ANALYSIS	NA	NA	NA
ebi-a-GCST90000529	Type 1 diabetes	27	5e-08	0.999022230050388	0.992353707809031	1.005735564125	0.774660551510802	-0.000978248278471634	0.00341705442854338	0.82596552729826	0.000999159367996695	0.00454413636293906	0.72920012189477	-0.00161622121551797	0.00461652728907566	0.804196029640444	-0.000997720009120434	0.00398346278801239	0.560343124362205	0.831516088166399	0.994934693985183	not_robust	NA	NO PLEIOTROPIC SNPS FOR REMOVAL	THERE WERE 2 OUTLITER SNPs IN RADIAL ANALYSIS	NA	NA	NA
ebi-a-GCST90000614	Serum 25-Hydroxyvitamin D levels	93	5e-08	1.00245200577813	0.940846571490269	1.0680912853802	0.939672371208877	0.00244900451703558	0.0323592885565204	0.646414731462408	0.0269941857178854	0.0588430951506773	0.844720284257443	-0.0108288660022632	0.0551314837403472	0.752586319644675	0.0170937658295609	0.0540643494621276	0.771706542527784	0.758853397910936	0.992337991094273	not_robust	135.517606306485	NO PLEIOTROPIC SNPS FOR REMOVAL	THERE WERE 8 OUTLITER SNPs IN RADIAL ANALYSIS	NA	NA	NA
ebi-a-GCST90000615	Serum 25-Hydroxyvitamin D levels	94	5e-08	1.01219559511644	0.961835374472416	1.06519259944572	0.641537673485435	0.0121218279966698	0.026037652736882	0.976707152312687	-0.00119758978227069	0.0410169964363178	0.519230689449392	-0.0242258031237078	0.037442176849695	0.862083727802399	-0.00600567376901706	0.0344749299068621	0.804289141550685	0.149450612082821	0.995221659083946	not_robust	211.196276146557	NO PLEIOTROPIC SNPS FOR REMOVAL	THERE WERE 8 OUTLITER SNPs IN RADIAL ANALYSIS	NA	NA	NA
ebi-a-GCST90000616	Serum 25-Hydroxyvitamin D levels	94	5e-08	1.01984580691414	0.966924902002866	1.07566313343047	0.469782118725862	0.0196514461768724	0.0271866803699625	0.961662478217978	0.00203889368538827	0.04241733646533	0.922978117504749	-0.00382059973981324	0.0394085165269343	0.830061628734667	0.0078434228148383	0.0364425590616333	0.816941210871914	0.377369014189446	0.994689310517387	not_robust	192.09459602408	NO PLEIOTROPIC SNPS FOR REMOVAL	THERE WERE 6 OUTLITER SNPs IN RADIAL ANALYSIS	NA	NA	NA
ebi-a-GCST90000617	Serum 25-Hydroxyvitamin D levels	93	5e-08	1.00898247343107	0.94104209116699	1.08182794504823	0.801482597855063	0.00894237098380721	0.0355662148617774	0.742054841600299	-0.0204184886800754	0.0620371168213146	0.300971447777642	-0.067707299543956	0.0650864023728504	0.680724667423689	-0.0270307522763784	0.0654838760972137	0.804681342102163	0.149863348697308	0.991233632595434	not_robust	113.463918424091	NO PLEIOTROPIC SNPS FOR REMOVAL	THERE WERE 5 OUTLITER SNPs IN RADIAL ANALYSIS	NA	NA	NA
ebi-a-GCST90000618	Serum 25-Hydroxyvitamin D levels	95	5e-08	1.04348716625516	0.973234036041327	1.11881153537153	0.231283878416127	0.0425681487102402	0.0355606347286154	0.0520505230578688	0.118201185776292	0.0608432763527764	0.893856950085877	0.00874292781624227	0.0653476585323035	0.206234331076331	0.0741869217415616	0.058287200826776	0.800864930798161	0.52611182676707	0.990221965784515	not_robust	105.271339911915	NO PLEIOTROPIC SNPS FOR REMOVAL	THERE WERE 8 OUTLITER SNPs IN RADIAL ANALYSIS	NA	NA	NA
ebi-a-GCST90001389	Creutzfeldt-Jakob disease (sporadic)	6	5e-07	0.995931250039822	0.983831587535561	1.00817972036299	0.513277832707051	-0.00407704984438323	0.00623647837345833	0.92931379223661	0.00213278104951699	0.0240426515648387	0.80421711182208	-0.0248419518014604	0.0937984061842657	0.865079611115035	0.00578150433149427	0.0323266899259514	0.992691690571746	0.831835785140181	0.489203999088191	not_robust	36.2700795744843	NO PLEIOTROPIC SNPS FOR REMOVAL	NA	NA	NA	NA
ebi-a-GCST90001390	Dementia with Lewy bodies	18	5e-06	0.984163863100195	0.970406610851074	0.998116149046871	0.0262468751355478	-0.0159628682532069	0.00718226562305524	0.137789706479221	-0.0174293063073092	0.0117442423678884	0.103663071718423	-0.0283714221378201	0.0164407821716891	0.187059794160685	-0.017138934669528	0.0124669452430589	0.688339308516454	0.40037825729222	0.972072968678033	not_robust	38.6839232320926	NO PLEIOTROPIC SNPS FOR REMOVAL	NA	0.281602076895739	-0.130010223525725	0.120745720804557
ebi-a-GCST90001391	IgD+ B cell %B cell	62	5e-05	0.999924593524644	0.985504266309133	1.01455592524223	0.991881884264327	-7.54093185667289e-05	0.00741143571395956	0.839384778925627	0.00257189593157573	0.0126894109111497	0.853132179465046	0.00399655867805979	0.0214957570080306	0.094464013502811	0.0393703764371901	0.0231762481038237	0.90075886872763	0.83759126936016	0.946227006417106	not_robust	18.3716833758052	NO PLEIOTROPIC SNPS FOR REMOVAL	THERE WERE 5 OUTLITER SNPs IN RADIAL ANALYSIS	NA	NA	NA
ebi-a-GCST90001392	IgD+ CD38+ B cell Absolute Count	10	5e-06	0.954882621031113	0.921427513024789	0.989552414116723	0.0111747141093402	-0.0461668559705138	0.0181960770066558	0.0643830903959668	-0.0494664362245004	0.0267455864220488	0.243417341776543	-0.0971428723031596	0.0771397603138619	0.0924697370404261	-0.0826808345999448	0.0439259825228006	0.602782635887231	0.51292214371322	0.941151816155287	all_significant	24.0967021790737	NO PLEIOTROPIC SNPS FOR REMOVAL	THERE WERE 1 OUTLITER SNPs IN RADIAL ANALYSIS	0.236718654781093	0.0787090570360553	0.0665205969133652
ebi-a-GCST90001393	IgD+ CD38dim B cell %B cell	46	5e-05	0.989044843594694	0.973326737574951	1.00501677892715	0.177741925261029	-0.0110156060266972	0.00817338920830273	0.411097678016867	-0.0115775154881728	0.0140851943771638	0.0720298997152216	-0.0518969190546177	0.028154604709269	0.808951656890654	-0.0061589054786228	0.025323901492513	0.927553728605614	0.129133222580683	0.947725051603872	not_robust	18.7683418602161	NO PLEIOTROPIC SNPS FOR REMOVAL	THERE WERE 6 OUTLITER SNPs IN RADIAL ANALYSIS	NA	NA	NA
ebi-a-GCST90001394	IgD+ CD38dim B cell Absolute Count	8	5e-06	0.969648484263473	0.94178647001885	0.998334774352442	0.0382616107243655	-0.030821660520119	0.0148750238995901	0.389892041746961	-0.0248147882639067	0.0288606749822155	0.846916127079419	-0.0200941135270244	0.0996900518022741	0.936301727780313	-0.00356707664901731	0.043062448554363	0.905094209153935	0.915414495072366	0.960719597634643	not_robust	22.7503912165771	NO PLEIOTROPIC SNPS FOR REMOVAL	NA	0.922340388426621	-0.00453140572969706	0.0464825926661926
ebi-a-GCST90001395	IgD+ CD38- B cell %B cell	71	5e-05	1.0011385972573	0.989500421723762	1.01291365714861	0.848725869157078	0.00113794954704571	0.00596583535091999	0.942435354410878	0.000828933679692568	0.0114795992685871	0.309564080814162	0.0156731553082678	0.0153106645566536	0.540068604120369	0.010625866949358	0.0172573027982513	0.971654908334576	0.287451816189936	0.946498176754663	not_robust	18.3823849450174	NO PLEIOTROPIC SNPS FOR REMOVAL	THERE WERE 3 OUTLITER SNPs IN RADIAL ANALYSIS	NA	NA	NA
ebi-a-GCST90001396	IgD+ CD38- B cell Absolute Count	41	5e-05	0.991694161115552	0.972394956907807	1.01137639824671	0.405512831069749	-0.0083405245601863	0.0100268868498125	0.654707107943416	0.00665124099029927	0.0148719941819589	0.781295682730266	-0.0073801392245148	0.026399527143061	0.720313363278142	0.00783354992964083	0.0217250756498995	0.342667918301425	0.968763797572146	0.947279901640765	not_robust	18.8140809014535	NO PLEIOTROPIC SNPS FOR REMOVAL	THERE WERE 4 OUTLITER SNPs IN RADIAL ANALYSIS	NA	NA	NA
ebi-a-GCST90001397	Unswitched memory B cell %B cell	10	5e-06	0.980801470539971	0.951659676572184	1.01083564670758	0.20778690068004	-0.0193852144742632	0.015389069500452	0.648062364695208	-0.0103551771650139	0.0226860538256387	0.773770290241973	0.00955576084568962	0.0321358302922875	0.849674796583153	-0.00476809535637993	0.0244436577499396	0.527920962043842	0.326962750288041	0.956856285215409	not_robust	22.2284459382274	NO PLEIOTROPIC SNPS FOR REMOVAL	THERE WERE 2 OUTLITER SNPs IN RADIAL ANALYSIS	NA	NA	NA
ebi-a-GCST90001398	Unswitched memory B cell Absolute Count	7	5e-06	0.981127669160129	0.922946349760121	1.04297666212318	0.541287014682645	-0.019052686029109	0.0311895337125429	0.424312744418269	-0.0294114472443652	0.0368120963924193	0.543406633188348	0.0829700052177219	0.127328969935136	0.375681083738217	-0.0609342870892651	0.0636949176336679	0.220552583381068	0.44543448470783	0.960669077825245	not_robust	24.5260624087694	NO PLEIOTROPIC SNPS FOR REMOVAL	NA	NA	NA	NA
ebi-a-GCST90001399	IgD- CD27- B cell %B cell	7	5e-06	1.02708173951093	1.00539366488066	1.04923766330079	0.0141275951120681	0.0267215183449162	0.0108889526438115	0.123751128341726	0.0319078166311308	0.0207298903329284	0.143650980232808	0.0668550456348771	0.0385795613865368	0.166779335476966	0.036453800910653	0.0231745848310352	0.885371923015018	0.296259504398384	0.981337941260388	not_robust	53.9556380000679	NO PLEIOTROPIC SNPS FOR REMOVAL	NA	0.441348137192161	-0.0654075500921827	0.0849538431555538
ebi-a-GCST90001400	IgD+ B cell Absolute Count	8	5e-06	0.984776376690264	0.937476375681768	1.03446288060533	0.541300636426676	-0.0153406923258225	0.0251137900010391	0.356670389721082	-0.0273705292360386	0.0296947956172662	0.754716315312346	0.0261285882606688	0.0798841045711786	0.46262840735952	-0.0306435648698878	0.0394406298063365	0.223080546330022	0.602052576657804	0.963947189047229	not_robust	23.5221614595601	NO PLEIOTROPIC SNPS FOR REMOVAL	NA	NA	NA	NA
ebi-a-GCST90001401	IgD- CD27- B cell Absolute Count	7	5e-06	1.03164191649912	0.997739330958794	1.06669649161293	0.0676626628292348	0.0311516267113228	0.0170483953686074	0.207284132602601	0.0309681633146127	0.0245570806566809	0.122641297081038	0.107274520585191	0.0578070385299229	0.230354657324107	0.0405715668122908	0.0303950578721827	0.606334100619454	0.220375749692593	0.972689662352002	not_robust	37.5842948917677	NO PLEIOTROPIC SNPS FOR REMOVAL	NA	NA	NA	NA
ebi-a-GCST90001402	Switched memory B cell %B cell	6	5e-06	0.988948542112228	0.933790119571833	1.04736513960369	0.704294526554995	-0.0111129789332383	0.0292809175768544	0.277403135998977	-0.0263742013100641	0.0242818026245474	0.334336622941132	-0.0617439852987651	0.056296156937535	0.247776288657588	-0.0329408486103407	0.0251841032431921	0.025093685846692	0.353304069696573	0.964480325660394	not_robust	23.4682026245038	NO PLEIOTROPIC SNPS FOR REMOVAL	THERE WERE 1 OUTLITER SNPs IN RADIAL ANALYSIS	NA	NA	NA
ebi-a-GCST90001403	Switched memory B cell Absolute Count	8	5e-06	1.01397913109799	0.9828944164711	1.0460469212895	0.382178069120893	0.0138823241859919	0.0158856623877594	0.41813101106613	0.024325236008336	0.0300434694676288	0.427155240978241	0.210965172206035	0.247752412038636	0.406671882957926	0.0367127096888865	0.0415898316979811	0.855728668104695	0.454762282017898	0.96174262581982	not_robust	24.2559591523085	NO PLEIOTROPIC SNPS FOR REMOVAL	NA	NA	NA	NA
ebi-a-GCST90001404	Plasma Blast-Plasma Cell %B cell	11	5e-06	0.982993783373827	0.950192460356596	1.01692743151104	0.321886060765185	-0.0171524829914611	0.0173154296253029	0.377670170410034	-0.0228740388233585	0.0259284869210753	0.954570412840287	-0.00379218885468672	0.064740510589667	0.430526289774586	-0.0386679794256342	0.0470715292891004	0.610399022521596	0.833790516527155	0.959019926535886	not_robust	23.2781337914653	NO PLEIOTROPIC SNPS FOR REMOVAL	THERE WERE 1 OUTLITER SNPs IN RADIAL ANALYSIS	NA	NA	NA
ebi-a-GCST90001405	Plasma Blast-Plasma Cell Absolute Count	65	5e-05	0.992893925559446	0.977205280812278	1.00883444530037	0.380160441871591	-0.00713144283878722	0.00812606772976571	0.144078570692355	-0.0193744365977289	0.0132631670721748	0.329166083009266	-0.0266716726286918	0.0271215458294491	0.226277656857832	-0.0270339471087071	0.0221269608800585	0.821535862552513	0.448577931483835	0.946623575051167	not_robust	18.4640688169588	NO PLEIOTROPIC SNPS FOR REMOVAL	THERE WERE 1 OUTLITER SNPs IN RADIAL ANALYSIS	NA	NA	NA
ebi-a-GCST90001406	Memory B cell %B cell	9	5e-06	0.987115781824575	0.950048316606247	1.0256294860959	0.506641885330412	-0.0129679396154158	0.0195278043264878	0.834725926346502	-0.00529482600892499	0.0253772858742197	0.309306218528576	-0.126471068652597	0.11538270265899	0.81454990885787	-0.0108319732701615	0.0446816665532581	0.399918152547858	0.351468025860598	0.962458694521009	not_robust	24.3901428014215	NO PLEIOTROPIC SNPS FOR REMOVAL	NA	NA	NA	NA
ebi-a-GCST90001407	Memory B cell Absolute Count	52	5e-05	1.01312854922291	1.00129555798317	1.02510137897544	0.0295552837611133	0.0130431167445186	0.00599408024104425	0.462372096905365	0.00909528311708538	0.0123754361910638	0.851410966818595	0.00442865784363804	0.0235203314367383	0.801502021136349	0.00522201854582466	0.0206634268791537	0.999838377501609	0.693162322063893	0.947533165890408	all_significant	18.8430096879898	NO PLEIOTROPIC SNPS FOR REMOVAL	THERE WERE 7 OUTLITER SNPs IN RADIAL ANALYSIS	0.236201819293532	-0.0782780476234105	0.0660834217766348
ebi-a-GCST90001408	Naive-mature B cell %B cell	13	5e-06	1.01371267196004	0.984831853728894	1.04344043848854	0.355719485910338	0.0136195040285273	0.0147468690228938	0.886960051741617	0.00309472500955906	0.0217705550989818	0.123485807915245	0.105746885126884	0.063394749247594	0.935191093235707	0.00287905115111381	0.0346718499394791	0.600259124498049	0.161266135919669	0.959951801478031	not_robust	23.0861789378072	NO PLEIOTROPIC SNPS FOR REMOVAL	NA	NA	NA	NA
ebi-a-GCST90001409	Naive-mature B cell Absolute Count	11	5e-06	1.0103411001305	0.988695199131863	1.03246090353147	0.351814474617207	0.0102879967391102	0.011049582942819	0.568333144968163	0.0134185149074722	0.0235202890736838	0.834929549828826	0.0114213065863735	0.0532432642074381	0.619640198145511	0.0145404420913431	0.0283888584727576	0.950237120924696	0.982496871143032	0.961003985107146	not_robust	23.1219273779268	NO PLEIOTROPIC SNPS FOR REMOVAL	NA	NA	NA	NA
ebi-a-GCST90001410	IgD- CD38+ B cell %B cell	8	5e-06	0.973596634326656	0.941298837080376	1.00700263192958	0.120045463125281	-0.0267581942512621	0.0172124600093943	0.200696476462453	-0.0367275344187863	0.0287030331597317	0.417851325454349	-0.0507769055872318	0.0583787695892032	0.208547597379845	-0.0446352384954713	0.0322246982471657	0.718615286447448	0.673772784291843	0.961800189875684	not_robust	23.7297930250312	NO PLEIOTROPIC SNPS FOR REMOVAL	NA	NA	NA	NA
ebi-a-GCST90001411	IgD+ CD24+ B cell %B cell	72	5e-05	1.00198053399213	0.989941499345438	1.0141659796695	0.748350938284497	0.00197857532040329	0.00616734922966607	0.41079788976379	0.00977037235656277	0.0118790118705993	0.336714018552427	0.0226631388343976	0.0234287737913575	0.608733605868588	0.0105802731510392	0.0205775995655528	0.995530588354182	0.351895824359559	0.943257087737168	not_robust	18.3248384904132	NO PLEIOTROPIC SNPS FOR REMOVAL	THERE WERE 5 OUTLITER SNPs IN RADIAL ANALYSIS	NA	NA	NA
ebi-a-GCST90001412	IgD+ CD24+ B cell Absolute Count	9	5e-06	1.01791826548068	0.9934177635989	1.04302301928391	0.153083849449331	0.0177596255932631	0.0124304185941063	0.841714040530244	0.00485200245245304	0.0242962744448721	0.832737133094454	0.0123713549742159	0.0564346898549453	0.970421836180863	-0.00125309348473016	0.0327564011961469	0.923294640211084	0.921676092506334	0.959375724216021	not_robust	26.4211511254516	NO PLEIOTROPIC SNPS FOR REMOVAL	NA	NA	NA	NA
ebi-a-GCST90001413	IgD- CD24- B cell %B cell	45	5e-05	0.999259818348869	0.987404207327983	1.01125777787469	0.903218713140567	-0.000740455720818305	0.0060894573616527	0.72838242830459	0.00417123129473063	0.0120112144061323	0.60768541158451	0.00939191967874431	0.0181601006652211	0.814163630547953	0.00406340498854932	0.0171834296833414	0.996616645363653	0.531638290065944	0.946418163204968	not_robust	18.474693599226	NO PLEIOTROPIC SNPS FOR REMOVAL	THERE WERE 3 OUTLITER SNPs IN RADIAL ANALYSIS	NA	NA	NA
ebi-a-GCST90001414	IgD- CD24- B cell Absolute Count	56	5e-05	1.02090011329006	1.00637025469328	1.03563975232287	0.00468028600986158	0.0206847021635944	0.00731359784884112	0.449175412894542	0.00988474630873483	0.0130614045919292	0.321326242392313	0.0349693749355953	0.0349369803113014	0.785961758703567	0.00772332360747954	0.0283022321487654	0.989804585455876	0.672988247221489	0.945519019665841	all_significant	18.2695524396394	NO PLEIOTROPIC SNPS FOR REMOVAL	THERE WERE 2 OUTLITER SNPs IN RADIAL ANALYSIS	0.0672814269602035	-0.125815677733231	0.0687596470760919
ebi-a-GCST90001415	IgD+ CD24- B cell %B cell	49	5e-05	0.987660663693708	0.97416921153345	1.00133896150587	0.0768400654046011	-0.0124160980292989	0.00701743057427497	0.836512226120965	0.00244689415729973	0.0118575901256956	0.928097463462234	0.00112960155081003	0.0124509691145792	0.694718443348166	0.00470909288385882	0.0119269300717346	0.71911031069124	0.179098132145683	0.945655469314753	not_robust	18.4055952295785	NO PLEIOTROPIC SNPS FOR REMOVAL	THERE WERE 3 OUTLITER SNPs IN RADIAL ANALYSIS	NA	NA	NA
ebi-a-GCST90001416	IgD+ CD24- B cell Absolute Count	7	5e-06	0.973081659107299	0.944715664133715	1.00229937031825	0.0706318800226216	-0.027287275233062	0.015093880635075	0.314608488016438	-0.0258491953240843	0.0257052705992144	0.63737756425059	-0.0238681221463333	0.0476024485163193	0.38493996746603	-0.0264271959891412	0.0282050624102675	0.746338690763728	0.940100763385505	0.957831163620386	not_robust	22.8065889258257	NO PLEIOTROPIC SNPS FOR REMOVAL	THERE WERE 1 OUTLITER SNPs IN RADIAL ANALYSIS	NA	NA	NA
ebi-a-GCST90001417	CD24+ CD27+ B cell %B cell	6	5e-06	0.985335609830854	0.925126366987591	1.04946340159145	0.646072669574558	-0.0147729752016831	0.032169368693455	0.66992046087446	-0.0140825763801694	0.0330377463704988	0.833544698782689	-0.0325100349924491	0.144966152145204	0.787388978598729	0.0167821830772705	0.0589755240934812	0.106179633957694	0.905599140248202	0.920480705523405	not_robust	23.0024911514584	NO PLEIOTROPIC SNPS FOR REMOVAL	NA	NA	NA	NA
ebi-a-GCST90001418	CD24+ CD27+ B cell Absolute Count	48	5e-05	1.01515629710997	0.997934693789211	1.03267509785535	0.0848579747086634	0.0150425879393865	0.00872960705924388	0.804014054382035	0.00388187768643891	0.0156429208958256	0.234580458849813	-0.0494981046744111	0.0410963822130233	0.815818420257214	-0.00719507330087918	0.0307170720541029	0.92575323849681	0.111597283509066	0.945056269215568	not_robust	18.8188372903197	NO PLEIOTROPIC SNPS FOR REMOVAL	THERE WERE 3 OUTLITER SNPs IN RADIAL ANALYSIS	NA	NA	NA
ebi-a-GCST90001419	CD20- B cell %B cell	6	5e-06	1.00685927244611	0.984054707014181	1.03019231276956	0.558661165685408	0.00683585466185305	0.0116885926418576	0.913535897069678	0.00345655915011754	0.0318343164851507	0.866656436824464	-0.0139774813243302	0.0780970293770801	0.98363351157135	-0.000841515000855553	0.0390328118552203	0.952727709534454	0.792656388867795	0.959186174832779	not_robust	22.0266135339391	NO PLEIOTROPIC SNPS FOR REMOVAL	NA	NA	NA	NA
ebi-a-GCST90001420	IgD- CD38+ B cell Absolute Count	45	5e-05	1.00732684666244	0.986672881817248	1.02841315972728	0.489780397385714	0.00730013571343071	0.0105698249624024	0.817259085164791	0.00365670723061669	0.0158249881817797	0.428574424332722	0.0244390333510095	0.0305798582542486	0.321619910436742	-0.0347162316273692	0.0346322753769754	0.415005200344932	0.553057166532871	0.945226468086736	not_robust	18.3436140263208	NO PLEIOTROPIC SNPS FOR REMOVAL	THERE WERE 1 OUTLITER SNPs IN RADIAL ANALYSIS	NA	NA	NA
ebi-a-GCST90001421	CD20- B cell Absolute Count	9	5e-06	0.979023863121617	0.932787536916699	1.02755202725996	0.390416155302072	-0.0211992617521478	0.0246829401333563	0.886536279816083	-0.00476749269359125	0.0334119154204858	0.649226008332882	-0.057167799103327	0.120344340964099	0.814006548858289	0.011141322728174	0.0458204764197138	0.253768324092042	0.768335087073641	0.959739145859743	not_robust	22.8222406617984	NO PLEIOTROPIC SNPS FOR REMOVAL	THERE WERE 1 OUTLITER SNPs IN RADIAL ANALYSIS	NA	NA	NA
ebi-a-GCST90001422	CD20- CD38- B cell %B cell	6	5e-06	0.997622287364647	0.955345463243837	1.04176998430216	0.91419206695366	-0.00238054388286031	0.0220927134768814	0.636125477849551	-0.0136627166117342	0.0288777307564898	0.698091640786716	-0.0404751685150266	0.0970647678834505	0.596581237208246	-0.0199920475369907	0.0353940815223127	0.463459708262126	0.706016504020665	0.960064059758682	not_robust	23.6889673978779	NO PLEIOTROPIC SNPS FOR REMOVAL	NA	NA	NA	NA
ebi-a-GCST90001423	CD20- CD38- B cell Absolute Count	8	5e-06	1.03280429216931	1.00090319287435	1.06572215326848	0.0437584553942712	0.0322777163988541	0.0160076179376328	0.126370997500512	0.0419893585359001	0.0274696936578987	0.577863615480057	-0.0715434290488002	0.121635284294069	0.156931652747078	0.0620337847684128	0.0391321810021217	0.767944983955567	0.419540751622117	0.962306563955305	not_robust	23.261662689931	NO PLEIOTROPIC SNPS FOR REMOVAL	NA	0.248475094650789	-0.104799628305364	0.0908094230622195
ebi-a-GCST90001424	IgD+ B cell %Lymphocyte	9	5e-06	0.979610999803352	0.928860735877166	1.03313411135792	0.447862225569578	-0.0205997250948198	0.0271411907501545	0.738252610203161	-0.0109809107058655	0.0328604261642638	0.0506930298672722	0.260595836566884	0.11064383903861	0.667502999091726	0.0237464288420713	0.0532572118307491	0.166435912693085	0.0356562684454188	0.966743317647456	not_robust	27.6062791052616	NO PLEIOTROPIC SNPS FOR REMOVAL	NA	NA	NA	NA
ebi-a-GCST90001425	IgD- CD38+ B cell %lymphocyte	8	5e-06	1.02519110601181	0.980713313652255	1.07168607707755	0.27159386809938	0.0248790401012491	0.0226296638340396	0.0445033891977551	0.0552857858494877	0.0275146979258505	0.0255109458934234	0.140161625569066	0.0474629213690055	0.141575546230639	0.0592451652835227	0.0357637231957004	0.230415424448176	0.0371644490137738	0.96069581154486	not_robust	23.239308103738	NO PLEIOTROPIC SNPS FOR REMOVAL	NA	NA	NA	NA
ebi-a-GCST90001426	IgD- CD38dim B cell %lymphocyte	9	5e-06	1.0282407886178	0.995751879094345	1.06178973052902	0.0891095586541912	0.0278493697783232	0.0163808875438292	0.230067922399646	0.031787502252269	0.0264855260593163	0.311348101864088	0.103471553843042	0.0948308547254771	0.321561519971398	0.0357294509662562	0.0338160493188355	0.76367435464722	0.440616276894136	0.965061875498382	not_robust	26.2818515727311	NO PLEIOTROPIC SNPS FOR REMOVAL	NA	NA	NA	NA
ebi-a-GCST90001427	IgD- CD38- B cell %lymphocyte	9	5e-06	1.00981776543619	0.96430669696997	1.05747675775221	0.677968419767503	0.00976988431247341	0.0235284535200919	0.229644609939114	0.0381555075374137	0.0317625130605233	0.769995446505629	0.0508165697923193	0.167182278725935	0.359520154727623	0.0478977306987439	0.0492776990807238	0.387463379181491	0.811012543356594	0.956697581610675	not_robust	23.9589321996519	NO PLEIOTROPIC SNPS FOR REMOVAL	NA	NA	NA	NA
ebi-a-GCST90001428	IgD- CD38dim B cell %B cell	7	5e-06	0.978013263712486	0.934042967993482	1.02405347160027	0.343505165580925	-0.022232046961077	0.0234697911095431	0.415537593976106	-0.0202627395492285	0.024887070441793	0.403709205930897	-0.0403006937793192	0.0442007311508872	0.146865075872921	-0.0419326619554863	0.0251771850885002	0.10900943550344	0.640522408120592	0.961914490295801	not_robust	22.7909769606548	NO PLEIOTROPIC SNPS FOR REMOVAL	NA	NA	NA	NA
ebi-a-GCST90001429	IgD+ CD38+ B cell %lymphocyte	9	5e-06	0.988098955524816	0.948747266800041	1.02908285491273	0.563666079509277	-0.0119724288359068	0.0207348991243428	0.692908558417978	-0.0122506128973001	0.0310211980474626	0.888947982020242	0.0170238342655995	0.117566021052377	0.700769709127542	-0.0199484127026081	0.0500736015606494	0.548582115897558	0.80886166152796	0.961407145874441	not_robust	23.3994211935761	NO PLEIOTROPIC SNPS FOR REMOVAL	NA	NA	NA	NA
ebi-a-GCST90001430	IgD+ CD38dim B cell %lymphocyte	12	5e-06	0.979262604088075	0.945038015828829	1.01472663713356	0.248275942614372	-0.0209554353542854	0.0181503513025276	0.772045521198201	-0.00751798255225524	0.0259508960203759	0.180453007615028	0.147544206791134	0.10246717011608	0.874912297966425	-0.00653998169272219	0.0405882502267352	0.602372739958503	0.124648399496259	0.951042280931464	not_robust	23.7170820453021	NO PLEIOTROPIC SNPS FOR REMOVAL	NA	NA	NA	NA
ebi-a-GCST90001431	IgD+ CD38- B cell %lymphocyte	36	5e-05	0.988833942487023	0.969373037228761	1.00868554030524	0.268188566110437	-0.011228865919017	0.0101412775073965	0.843404212894583	0.00303945317361283	0.0153864434450815	0.549929705261253	0.0145169378178118	0.0240393204885327	0.715448037900614	0.00803642682565867	0.021866939675363	0.454141830080421	0.246124741582797	0.945653293347266	not_robust	18.9049275804382	NO PLEIOTROPIC SNPS FOR REMOVAL	THERE WERE 3 OUTLITER SNPs IN RADIAL ANALYSIS	NA	NA	NA
ebi-a-GCST90001432	Unswitched memory B cell %lymphocyte	7	5e-06	0.959628724471107	0.907637454008975	1.01459815784656	0.147047599419121	-0.0412088146681195	0.0284191046795391	0.106667143964644	-0.0506972102252188	0.031423445322637	0.36725212844833	-0.11370872553369	0.114757752118898	0.145994014584219	-0.0705993463338075	0.0422796728116609	0.169033932155897	0.541795356531165	0.964891188481794	not_robust	29.0610874758231	NO PLEIOTROPIC SNPS FOR REMOVAL	THERE WERE 1 OUTLITER SNPs IN RADIAL ANALYSIS	NA	NA	NA
ebi-a-GCST90001433	IgD- CD27- B cell %lymphocyte	9	5e-06	1.03267861111296	1.00308591962234	1.06314433588271	0.0301808846669156	0.0321560198635739	0.0148341081215173	0.070650388114113	0.0389829429170498	0.0215647247207076	0.573570175959435	0.0268514345528909	0.0454909492254008	0.134139714700881	0.047509582369003	0.028505671088641	0.576687486646824	0.90412112002461	0.976051555832617	not_robust	37.4194087792185	NO PLEIOTROPIC SNPS FOR REMOVAL	THERE WERE 1 OUTLITER SNPs IN RADIAL ANALYSIS	0.0992069791220782	-0.132838187317492	0.0805709647727623
ebi-a-GCST90001434	Switched memory B cell %lymphocyte	8	5e-06	1.03094203995665	1.0106852706604	1.05160480775138	0.00261446699194892	0.0304729861477324	0.0101246936528702	0.248906166396261	0.0298790360497913	0.0259139373267211	0.885137611338278	0.0403131916026797	0.267474427385708	0.307755353737545	0.0410176226990364	0.037292005238261	0.977308005170222	0.971759677985076	0.969131464052286	all_significant	28.905887396126	NO PLEIOTROPIC SNPS FOR REMOVAL	NA	0.737147789378826	-0.0250868655447773	0.0747449767247562
ebi-a-GCST90001435	Plasma Blast-Plasma Cell %lymphocyte	6	5e-06	1.00161434256212	0.952290637006992	1.05349275970964	0.950078992301465	0.0016130409118481	0.0257643064901509	0.85806504395162	0.00629300376553126	0.0351883264298762	0.924226751407884	0.0125731116850836	0.124183001553388	0.908077222363689	0.00538320759685063	0.0443306048436095	0.463110850360862	0.932071347296568	0.965340074650492	not_robust	24.2198337658137	NO PLEIOTROPIC SNPS FOR REMOVAL	NA	NA	NA	NA
ebi-a-GCST90001436	Memory B cell %lymphocyte	8	5e-06	1.00574609276758	0.9727886556117	1.03982010612696	0.736073543695276	0.00572964694593897	0.0169990185548663	0.783446305694614	-0.0085295689076175	0.0310357201817349	0.766991872952607	0.0379371309423179	0.12234840094245	0.805007790629671	-0.0100411754385778	0.0391608360351036	0.825967410818565	0.797419398874873	0.967147660729728	not_robust	29.1195639692548	NO PLEIOTROPIC SNPS FOR REMOVAL	THERE WERE 2 OUTLITER SNPs IN RADIAL ANALYSIS	NA	NA	NA
ebi-a-GCST90001437	Naive-mature B cell %lymphocyte	6	5e-06	0.986113918241121	0.950926794723692	1.0226030701253	0.450667214977438	-0.0139833953117395	0.0185381639004598	0.936919335327004	-0.00242218204111617	0.0306053535487685	0.908446488561662	0.012587865757742	0.102798053636659	0.900670159640345	0.00585042497624236	0.0445633769812535	0.757456621784201	0.802758585320023	0.962541069919402	not_robust	24.1471014117236	NO PLEIOTROPIC SNPS FOR REMOVAL	NA	NA	NA	NA
ebi-a-GCST90001438	IgD- CD38dim B cell Absolute Count	8	5e-06	1.0192867768823	0.993724612189227	1.0455064922245	0.140427946492225	0.0191031443643401	0.0129583189728659	0.501628917450356	0.0198734042500915	0.0295766445306409	0.861564245871247	0.037334422454661	0.205116656767458	0.572837572380598	0.0242855631071924	0.0410635054774752	0.958543697057293	0.931595378777394	0.961889854306726	not_robust	22.9874621168369	NO PLEIOTROPIC SNPS FOR REMOVAL	NA	NA	NA	NA
ebi-a-GCST90001439	IgD+ CD24+ B cell %lymphocyte	48	5e-05	0.987185760451203	0.968608054160781	1.00611978338542	0.183333918996368	-0.012897050113322	0.00969295085424221	0.29359298300729	-0.0147380449225644	0.0140325954823319	0.505780080890495	0.0228303885535248	0.0340408225786877	0.515131068549347	-0.0190754794620285	0.0290859954787795	0.550134226671879	0.278405854711353	0.949512301612634	not_robust	19.6221195278696	NO PLEIOTROPIC SNPS FOR REMOVAL	THERE WERE 3 OUTLITER SNPs IN RADIAL ANALYSIS	NA	NA	NA
ebi-a-GCST90001440	IgD- CD24- B cell %lymphocyte	6	5e-06	1.00167065202567	0.940258837496605	1.06709350140317	0.958758658852324	0.00166925803893515	0.0322802758277672	0.797917335284526	0.00916349752214217	0.0357888466180776	0.877815348861917	0.0253107723777644	0.154501266773708	0.584273227951682	0.0339343294373702	0.0580587846719475	0.17594501137726	0.882596637791897	0.961192765071521	not_robust	22.4912046349449	NO PLEIOTROPIC SNPS FOR REMOVAL	NA	NA	NA	NA
ebi-a-GCST90001441	IgD+ CD24- B cell %lymphocyte	8	5e-06	0.964934149897653	0.914998872610793	1.01759460203702	0.187955005290008	-0.0356954184195284	0.0271107282689784	0.662062527182339	-0.0139097076980671	0.0318250921111775	0.183195238069634	0.188118295805095	0.125050823866473	0.99920028677668	4.62692072507598e-05	0.0445490834684772	0.212527286360235	0.118253954049889	0.957064057886172	not_robust	23.3929169701205	NO PLEIOTROPIC SNPS FOR REMOVAL	THERE WERE 1 OUTLITER SNPs IN RADIAL ANALYSIS	NA	NA	NA
ebi-a-GCST90001442	CD24+ CD27+ B cell %lymphocyte	7	5e-06	0.977486441962071	0.934150672859521	1.02283258148801	0.325009798922806	-0.0227708573343351	0.0231360594140579	0.273568051726068	-0.0342395823091741	0.0312723764125036	0.230570235642437	-0.0783408110886464	0.0574074814690343	0.323251772527575	-0.0419846171511322	0.039016813052711	0.4177696374172	0.338937693174765	0.970283917341011	not_robust	30.4304664430563	NO PLEIOTROPIC SNPS FOR REMOVAL	THERE WERE 2 OUTLITER SNPs IN RADIAL ANALYSIS	NA	NA	NA
ebi-a-GCST90001443	CD20- B cell %lymphocyte	68	5e-05	0.991899756122446	0.97808328251266	1.00591140221542	0.255771670482702	-0.00813322909931334	0.00715674873987412	0.924947787245785	-0.00110067409784842	0.0116840484281456	0.501362107682954	-0.0167316992231762	0.024748682713648	0.916656374217568	-0.00252986433571925	0.0240843280211204	0.919893728004268	0.714017539481155	0.945883959969479	not_robust	18.3997337791251	NO PLEIOTROPIC SNPS FOR REMOVAL	NA	NA	NA	NA
ebi-a-GCST90001444	CD20- CD38- B cell %lymphocyte	7	5e-06	0.996972120137951	0.945527130098221	1.05121616999939	0.910675810213167	-0.00303247316460023	0.0270307266397997	0.943297970521796	-0.00234330239213314	0.0329460799380395	0.602689977819306	-0.0766951522443393	0.138143567222958	0.95172133676476	0.00233606513129947	0.0370100000300564	0.226995252086126	0.609054166138721	0.963070977846039	not_robust	23.7723445496285	NO PLEIOTROPIC SNPS FOR REMOVAL	NA	NA	NA	NA
ebi-a-GCST90001445	IgD- CD38- B cell %B cell	6	5e-06	1.0500598466737	1.00565314343353	1.09642742012597	0.0267117703504229	0.0488471593772709	0.0220458852000781	0.0879266415030339	0.0534368622338428	0.0313148651459766	0.69619288430636	0.0561882777981127	0.133842423467163	0.282895038773123	0.0553083022960329	0.0459826684454458	0.577956957117999	0.958136778222271	0.955998951744761	not_robust	23.6588965440212	NO PLEIOTROPIC SNPS FOR REMOVAL	NA	0.262195419498582	-0.074782720571232	0.0666977999266266
ebi-a-GCST90001446	IgD- CD38- B cell Absolute Count	51	5e-05	1.027853905747	1.00946033069428	1.04658263374525	0.00286338242633894	0.0274730419015767	0.00921284688607527	0.0819469780630808	0.0248115916503157	0.0142636400478872	0.0220203757984734	0.104410700942211	0.0441435416320019	0.533978843138553	0.0221997793064919	0.0354469352369652	0.799987405227749	0.0795408798320572	0.945779211612018	all_significant	18.0781971696268	NO PLEIOTROPIC SNPS FOR REMOVAL	THERE WERE 1 OUTLITER SNPs IN RADIAL ANALYSIS	0.162660176438796	-0.0879602490000249	0.0630006328709743
ebi-a-GCST90001447	IgD+ CD38+ B cell %B cell	7	5e-06	0.991781190462918	0.948118033257645	1.03745514298086	0.719395868179338	-0.00825277015743854	0.0229711768695753	0.910829314418057	-0.00326661625775753	0.0291681570432503	0.934092288027295	0.00651270033502407	0.0749088022696777	0.697310818557966	-0.0184724262750868	0.0452559775175699	0.387993810665516	0.842579112844214	0.94196727524655	not_robust	23.0307728613525	NO PLEIOTROPIC SNPS FOR REMOVAL	NA	NA	NA	NA
ebi-a-GCST90001448	CD11c+ monocyte Absolute Count	63	5e-05	1.00161421741685	0.988776458829156	1.01461865477615	0.806406264853385	0.00161291596827035	0.00658158997387853	0.756298563569757	-0.0035757243130452	0.011521769468729	0.191541111546223	0.022336707718056	0.0169130161262964	0.38572201656789	-0.0208127962088489	0.0238249134604544	0.879671308555124	0.178208701859585	0.944768890020486	not_robust	18.2731544650294	NO PLEIOTROPIC SNPS FOR REMOVAL	THERE WERE 1 OUTLITER SNPs IN RADIAL ANALYSIS	NA	NA	NA
ebi-a-GCST90001449	CD11c+ monocyte %monocyte	60	5e-05	0.998815078787857	0.986065924124444	1.01172907125841	0.856452109109501	-0.0011856237863342	0.00655430748032143	0.948933138400137	0.000789008096860181	0.0123192856157697	0.750989995867583	0.00682369393888423	0.0214013337809246	0.885489804100786	-0.00273810531111535	0.0189307727620617	0.968866492457716	0.688575253111241	0.945482458239481	not_robust	18.4995328843383	NO PLEIOTROPIC SNPS FOR REMOVAL	THERE WERE 1 OUTLITER SNPs IN RADIAL ANALYSIS	NA	NA	NA
ebi-a-GCST90001450	CD62L- monocyte Absolute Count	7	5e-06	0.993169657199881	0.964646052922361	1.02253667549285	0.64480488379592	-0.00685377635861976	0.0148674760728801	0.823393041048099	-0.0049259591647274	0.0220713853410728	0.458266848604736	-0.0513163132907055	0.0638812687804912	0.866334438412698	-0.00486213750221612	0.0276781895808315	0.668141298207697	0.500585767326982	0.970140630662347	not_robust	30.5001431703249	NO PLEIOTROPIC SNPS FOR REMOVAL	NA	NA	NA	NA
ebi-a-GCST90001451	CD62L- monocyte %monocyte	17	5e-06	1.00966543723128	0.995450375130668	1.0240834908577	0.18363033806492	0.00961902571161582	0.00723419980750191	0.88704090996187	0.00233407589867013	0.0164314268330536	0.779736206494926	-0.0105269432869415	0.0369702560600797	0.699908357014531	-0.00865728649386854	0.0220598972264131	0.987979979420627	0.57380576063327	0.968665198989217	not_robust	30.7706090060274	NO PLEIOTROPIC SNPS FOR REMOVAL	NA	NA	NA	NA
ebi-a-GCST90001452	CD11c+ CD62L- monocyte Absolute Count	7	5e-06	1.03135959191406	0.977384163161716	1.08831577994082	0.260209786962098	0.0308779239673676	0.0274252149343919	0.486184677917146	0.0232486027430497	0.0333844621909315	0.310959434342569	-0.156442004726712	0.138830473829742	0.237320058992198	0.0742676898840501	0.0565848667288957	0.240594022163677	0.228181742941397	0.962011581445275	not_robust	24.0213561850651	NO PLEIOTROPIC SNPS FOR REMOVAL	NA	NA	NA	NA
ebi-a-GCST90001453	CD11c+ CD62L- monocyte %monocyte	7	5e-06	1.00320767831105	0.962515890236299	1.04561977213193	0.879509124549218	0.00320254468605692	0.0211261470949579	0.904678223448311	-0.00294778991156511	0.0246154296466307	0.397693255731518	-0.0529898935318407	0.0573229267327631	0.860957003272477	-0.00523908518685826	0.0286563844626604	0.280348714448517	0.340531292421085	0.959467121209504	not_robust	24.2581615677236	NO PLEIOTROPIC SNPS FOR REMOVAL	NA	NA	NA	NA
ebi-a-GCST90001454	CD62L- HLA DR++ monocyte Absolute Count	58	5e-05	0.992600606729975	0.979061688997837	1.00632674687661	0.289178121661353	-0.00742690457573472	0.00700700081932897	0.792180562928962	0.00289235591698355	0.0109775120114551	0.596188751514108	-0.00842870983730827	0.0158157083455917	0.540173985865966	0.0097241230793422	0.0157791614394696	0.633251142458819	0.943372315780383	0.947229916511846	not_robust	18.6624441769377	NO PLEIOTROPIC SNPS FOR REMOVAL	THERE WERE 3 OUTLITER SNPs IN RADIAL ANALYSIS	NA	NA	NA
ebi-a-GCST90001455	CD62L- HLA DR++ monocyte %monocyte	49	5e-05	0.99988980926949	0.985117931566322	1.01488319179344	0.988421871380014	-0.000110196801954719	0.00759373504916139	0.805348803395433	0.00296719971815719	0.0120407039035523	0.940332220833308	0.00165869793785605	0.0220413978558668	0.896376409167612	0.00226881313085806	0.0173281924018783	0.786340446392946	0.931313172118483	0.945310688069843	not_robust	18.0469201198209	NO PLEIOTROPIC SNPS FOR REMOVAL	THERE WERE 3 OUTLITER SNPs IN RADIAL ANALYSIS	NA	NA	NA
ebi-a-GCST90001456	CD11c+ HLA DR++ monocyte Absolute Count	6	5e-06	0.975828991444788	0.928234623154003	1.02586371677085	0.337514291751413	-0.0244679216043742	0.0255116478940143	0.455145541146222	-0.0265819120526046	0.035591359514778	0.987477185412874	0.00342589842013043	0.205167500806107	0.543399757539285	-0.0335456725020253	0.0514795691208099	0.496941565749165	0.897439902098782	0.961687448275295	not_robust	22.8366566292203	NO PLEIOTROPIC SNPS FOR REMOVAL	NA	NA	NA	NA
ebi-a-GCST90001457	CD11c+ HLA DR++ monocyte %monocyte	6	5e-06	0.979591629609204	0.941985313356047	1.01869928033338	0.301887319832075	-0.0206194986433626	0.0199724983679075	0.292522429422101	-0.0292008504182541	0.0277415293380083	0.834881988580662	-0.0125809747542193	0.0565639615518768	0.36132689801768	-0.0342467760695946	0.0340997276245097	0.458655191350958	0.88462951183478	0.89349398684967	not_robust	23.8951237462353	NO PLEIOTROPIC SNPS FOR REMOVAL	NA	NA	NA	NA
ebi-a-GCST90001458	Myeloid Dendritic Cell Absolute Count	7	5e-06	0.984184676705072	0.961284811333328	1.00763006597136	0.184446257180365	-0.0159417199611677	0.0120116450029563	0.0547181849620381	-0.0310651002360501	0.0161704141572868	0.129541257563871	-0.0436654231156631	0.0240822436548345	0.114072373580413	-0.0312733286588796	0.0169208505700835	0.664635691809565	0.20815192574731	0.98881608511625	not_robust	103.353667829577	NO PLEIOTROPIC SNPS FOR REMOVAL	THERE WERE 1 OUTLITER SNPs IN RADIAL ANALYSIS	NA	NA	NA
ebi-a-GCST90001459	Myeloid Dendritic Cell %Dendritic Cell	8	5e-06	0.987824151003467	0.964173059755329	1.01205540170697	0.321779292801027	-0.0122505818897507	0.0123642326664899	0.193093105762376	-0.0224102630997915	0.0172190181318385	0.256506273101709	-0.0291528442662552	0.0232490507723202	0.153969055867496	-0.0287412899732613	0.0179804171592165	0.596210336377595	0.399075318864361	0.988790912958893	not_robust	81.7202293490013	NO PLEIOTROPIC SNPS FOR REMOVAL	THERE WERE 3 OUTLITER SNPs IN RADIAL ANALYSIS	NA	NA	NA
ebi-a-GCST90001460	Plasmacytoid Dendritic Cell Absolute Count	11	5e-06	1.04904876482221	1.03637978230122	1.06187261636019	1.12408070676714e-14	0.047883815294792	0.00619905785745394	0.0141787330201221	0.0508080177001292	0.0207151116823441	0.165302342319309	0.0637345548986872	0.0422058427310063	0.101975385121299	0.0516978022596387	0.0287136232634583	0.998972820760512	0.694115054924627	0.955829970661471	all_significant	28.1533803346376	NO PLEIOTROPIC SNPS FOR REMOVAL	NA	0.705634645891852	0.0285104882801457	0.075479417756085
ebi-a-GCST90001461	Dendritic Cell Absolute Count	8	5e-06	0.985442663630801	0.956033650730492	1.01575634138167	0.342797719914275	-0.0146643340607762	0.0154580780513086	0.102877104576169	-0.0280153062904013	0.0171761070035341	0.0665991033766257	-0.0598171366831444	0.0267369885957018	0.110999942875365	-0.0338723966115199	0.0185756178908583	0.4220007050586	0.0844819072682712	0.979855559271981	not_robust	72.7465328554481	NO PLEIOTROPIC SNPS FOR REMOVAL	NA	NA	NA	NA
ebi-a-GCST90001462	CD62L- Dendritic Cell Absolute Count	50	5e-05	1.00204136170096	0.988654429265431	1.01560956066878	0.766328651213371	0.00203928095338526	0.00686209370611518	0.250999817783035	-0.012960066292989	0.0112900008743586	0.318455182026207	-0.0128874166389397	0.0127836991215937	0.135630981727491	-0.0227074676089278	0.0149662650254503	0.70225679013374	0.161414078881525	0.96789417665818	not_robust	34.2862446319755	NO PLEIOTROPIC SNPS FOR REMOVAL	THERE WERE 1 OUTLITER SNPs IN RADIAL ANALYSIS	NA	NA	NA
ebi-a-GCST90001463	CD62L- Dendritic Cell %Dendritic Cell	8	5e-06	0.97516810549902	0.958631916633034	0.991989539971237	0.00395523392141457	-0.0251454069497713	0.00872586265973513	0.0741200363357427	-0.0256404553287924	0.0143573894627625	0.289493792473442	-0.0226814162084835	0.0195250996978119	0.144857487737737	-0.0255892758829401	0.0155961960287867	0.858493737514066	0.873078453807406	0.992215756948698	not_robust	119.763011448443	NO PLEIOTROPIC SNPS FOR REMOVAL	NA	0.039536841564008	0.103505955219064	0.0502808675067199
ebi-a-GCST90001464	CD86+ myeloid Dendritic Cell Absolute Count	7	5e-06	0.984805838034743	0.966058250528283	1.00391724629127	0.118448597205266	-0.015310775986956	0.00980631114630826	0.200382374263236	-0.017097537605526	0.0133526220973913	0.180872469097346	-0.0311687746696214	0.0200556811359412	0.128807619150463	-0.0250647049284335	0.0142373346794931	0.683121010927942	0.367345757679904	0.991561842972111	not_robust	147.702220815258	NO PLEIOTROPIC SNPS FOR REMOVAL	NA	NA	NA	NA
ebi-a-GCST90001465	CD86+ myeloid Dendritic Cell %Dendritic Cell	33	5e-05	0.987900399269291	0.972680241557087	1.00335871664681	0.124361941272999	-0.0121733967721684	0.00792167628997767	0.0692409727123679	-0.0229857991213897	0.0126514970945447	0.350641010694133	-0.0152995736217978	0.0161448919964253	0.0894104170405799	-0.0243108766066959	0.0138786643160323	0.842378978373871	0.815864033246092	0.9755501909964	not_robust	45.1519269640854	NO PLEIOTROPIC SNPS FOR REMOVAL	THERE WERE 6 OUTLITER SNPs IN RADIAL ANALYSIS	NA	NA	NA
ebi-a-GCST90001466	CD86+ plasmacytoid Dendritic Cell Absolute Count	6	5e-06	1.01849059339224	0.961848673417934	1.07846807662825	0.530273048822485	0.0183217208956194	0.0291938090433704	0.935893931254431	0.00268321061717425	0.0333601213601833	0.476521849656479	-0.0529856373054426	0.0675274783695561	0.503570180102839	-0.0258611874896706	0.0359009958691301	0.179561650860191	0.309720525345306	0.963153151000872	not_robust	23.3136942218112	NO PLEIOTROPIC SNPS FOR REMOVAL	NA	NA	NA	NA
ebi-a-GCST90001467	CD86+ plasmacytoid Dendritic Cell %Dendritic Cell	13	5e-06	1.03507012950071	1.00898046454357	1.06183440674372	0.00813519079846351	0.0344691823935694	0.0130248991913819	0.107423822457605	0.0353393734053661	0.0219515429284011	0.405350804907935	0.0493019276374615	0.0569767218901455	0.301868267995349	0.0373925602306651	0.0346600479515649	0.802073500991291	0.791032950771338	0.966654789906186	all_significant	27.989815103404	NO PLEIOTROPIC SNPS FOR REMOVAL	NA	0.267223371099801	-0.087755508272191	0.0790961041168072
ebi-a-GCST90001468	CD62L- myeloid Dendritic Cell Absolute Count	8	5e-06	0.983285038942102	0.958780496559265	1.00841586919745	0.190492311837785	-0.0168562324626969	0.0128759620801478	0.217774196382816	-0.0164689928990623	0.0133626095941369	0.328267799875588	-0.0219863705151411	0.0206640894830955	0.225453481343771	-0.0189263229296698	0.0142384600387844	0.324058561049983	0.750339486206837	0.991566779045218	not_robust	135.624259851872	NO PLEIOTROPIC SNPS FOR REMOVAL	NA	NA	NA	NA
ebi-a-GCST90001469	CD62L- myeloid Dendritic Cell %Dendritic Cell	10	5e-06	0.977894927702713	0.958277564678046	0.997913887244117	0.0306198099834605	-0.0223530506057647	0.0103391626968175	0.116417135164295	-0.0206469601517014	0.0131510029029241	0.65465477208018	-0.00828463407724486	0.0178347962450078	0.150482432262876	-0.0227562668907947	0.0144792871944394	0.576284927082221	0.338809919238302	0.990886316489569	not_robust	121.531576782256	NO PLEIOTROPIC SNPS FOR REMOVAL	NA	0.418327750912738	0.0450375230342902	0.0556481965737826
ebi-a-GCST90001470	CD62L- plasmacytoid Dendritic Cell Absolute Count	10	5e-06	1.02610639117019	0.988757585846402	1.06486599048341	0.173092131545681	0.0257714364702648	0.0189171042049938	0.0234476065091621	0.0541622250643392	0.0239014786472005	0.895680843783515	0.00749925592870119	0.0554074972865724	0.0857488501786342	0.0652213374552348	0.0338031716133293	0.206534023204182	0.732934327856526	0.971466122863631	not_robust	33.1201201230531	NO PLEIOTROPIC SNPS FOR REMOVAL	NA	NA	NA	NA
ebi-a-GCST90001471	CD62L- plasmacytoid Dendritic Cell %Dendritic Cell	60	5e-05	0.981798174479508	0.968785430110761	0.994985706278726	0.00696649452696261	-0.0183695167207729	0.00680745369644108	0.0575047029738158	-0.0233187641821144	0.0122765564461522	0.510202801495567	0.0161991945688355	0.0244474279852141	0.150867270443348	-0.0399333755722292	0.0274386406897088	0.985290849450523	0.136986062926704	0.948324099163554	all_significant	19.5063888257206	NO PLEIOTROPIC SNPS FOR REMOVAL	THERE WERE 7 OUTLITER SNPs IN RADIAL ANALYSIS	0.287880465266032	-0.0857384697443812	0.080673558549563
ebi-a-GCST90001472	CD62L- CD86+ myeloid Dendritic Cell Absolute Count	8	5e-06	0.983916075424422	0.974449614458454	0.993474499978748	0.00101159160213401	-0.0162146747700381	0.00493254622171354	0.124071850853229	-0.0184823273008759	0.0120178604063793	0.248138655731521	-0.0201299899554666	0.0157390381785853	0.131582573084345	-0.0221850529564262	0.0129965095340226	0.984077946715906	0.743054800075611	0.994972044774055	not_robust	179.598393409349	NO PLEIOTROPIC SNPS FOR REMOVAL	NA	0.094210610350126	0.111208616378909	0.0664490200104352
ebi-a-GCST90001473	CD62L- CD86+ myeloid Dendritic Cell %Dendritic Cell	8	5e-06	0.986983184539431	0.970846537086598	1.00338804265283	0.119269683139674	-0.0131022766345848	0.00841050653145097	0.127020630801666	-0.0184192436880434	0.0120706195885676	0.127521517825928	-0.0275894421926974	0.0156071494495986	0.129138665460276	-0.0216378619414572	0.012580998298741	0.7426806923573	0.24907082152318	0.994486948369469	not_robust	182.757923846251	NO PLEIOTROPIC SNPS FOR REMOVAL	NA	NA	NA	NA
ebi-a-GCST90001474	Plasmacytoid Dendritic Cell %Dendritic Cell	10	5e-06	1.01147316361651	0.984363657328401	1.0393292693201	0.410500879395407	0.0114078459998588	0.0138610845655054	0.0865939224685714	0.0292144836620534	0.0170481527352888	0.146259059219674	0.0425296724103921	0.0264305854890849	0.0890315606918034	0.0338496907050684	0.0177596711349949	0.401422977891045	0.207312956362506	0.985892256095692	not_robust	68.1430031644413	NO PLEIOTROPIC SNPS FOR REMOVAL	THERE WERE 1 OUTLITER SNPs IN RADIAL ANALYSIS	NA	NA	NA
ebi-a-GCST90001475	HLA DR++ monocyte %monocyte	9	5e-06	1.00199453365972	0.973193684100181	1.03164772016812	0.893475182856918	0.00199254721837306	0.0148799516017293	0.664092388846715	-0.00891698977434657	0.020533285390556	0.926524424797931	0.00464709807700411	0.0486143916765903	0.521362147972292	-0.0165048718342726	0.0246121834564496	0.5163958789931	0.95553585903132	0.952226002144681	not_robust	35.2517142595399	NO PLEIOTROPIC SNPS FOR REMOVAL	NA	NA	NA	NA
ebi-a-GCST90001476	HLA DR++ monocyte %leukocyte	44	5e-05	1.00258001214586	0.984708262490768	1.02077612125634	0.778877108794241	0.00257668962805353	0.00917681200027614	0.407918226106077	0.0121335349307676	0.0146617719925031	0.0862116540619597	-0.0599818158331815	0.0341393821732655	0.397446294555194	0.0223880662091652	0.0261936158558991	0.797091943353205	0.0617665335249391	0.944942391692428	not_robust	19.5892043664275	NO PLEIOTROPIC SNPS FOR REMOVAL	NA	NA	NA	NA
ebi-a-GCST90001477	HLA DR++ monocyte Absolute Count	8	5e-06	0.9959941189114	0.960336992749563	1.03297518724741	0.829146772025205	-0.0040139261224016	0.0186005591233599	0.686461783437763	-0.00983707432984651	0.0243696230688543	0.473338218532284	0.0691946871900091	0.0904635784536418	0.659944847281878	-0.0134365040223056	0.0292546123953219	0.42225083877477	0.439465823721788	0.968753986056029	not_robust	28.7011195860942	NO PLEIOTROPIC SNPS FOR REMOVAL	NA	NA	NA	NA
ebi-a-GCST90001478	CD4 regulatory T cell %CD4+ T cell	8	5e-06	0.950864210736485	0.912611951589747	0.990719818740622	0.016170141114669	-0.050384012397656	0.0209492357038437	0.0259922281620748	-0.0607315121069591	0.0272787817967492	0.491007789913251	-0.0541948951438246	0.0739029854717683	0.13422096069917	-0.0796261095585072	0.0470229945774328	0.394453154855798	0.958561314822281	0.967658107764904	not_robust	27.6734512419627	NO PLEIOTROPIC SNPS FOR REMOVAL	NA	0.59973905192714	-0.0315850646434062	0.0601877301741457
ebi-a-GCST90001479	CD4 regulatory T cell %T cell	6	5e-06	0.996226867037621	0.955473789645752	1.0387181536142	0.859199066285367	-0.00378026918482118	0.0213100395553805	0.730208382963343	0.00980332074854186	0.0284279184861903	0.399605916748549	0.0569570241010537	0.0604747712185283	0.367428383187387	0.0297241077845296	0.0300103668109981	0.443948446791615	0.342189029594901	0.956206511282892	not_robust	24.2326832193056	NO PLEIOTROPIC SNPS FOR REMOVAL	THERE WERE 1 OUTLITER SNPs IN RADIAL ANALYSIS	NA	NA	NA
ebi-a-GCST90001480	Resting CD4 regulatory T cell Absolute Count	17	5e-06	1.03011914406633	1.00984504345933	1.05080027658193	0.00343340804839988	0.0296744694026494	0.0101416186925439	0.0392451087805122	0.0370889729074299	0.0179903162456708	0.0248831127628966	0.11125807416858	0.0446415108414353	0.0940240004584763	0.0579134921765493	0.0325304066678405	0.8877609531321	0.075196498526207	0.966856899357347	all_significant	28.600264957068	NO PLEIOTROPIC SNPS FOR REMOVAL	NA	0.152312741023079	0.0787621678201642	0.0550241840091794
ebi-a-GCST90001481	Resting CD4 regulatory T cell %CD4 regulatory T cell	9	5e-06	1.00164393569369	0.990170199237077	1.01325062568534	0.779904841076082	0.00164258591051149	0.00587807046887837	0.98804752328196	-0.000307173082504806	0.0205044944945115	0.621650026851127	-0.0286854641287113	0.0555760117467324	0.960382443337151	-0.00123756489370108	0.0241473534329396	0.997628628916085	0.586733412891042	0.981220649262973	not_robust	47.349822891718	NO PLEIOTROPIC SNPS FOR REMOVAL	NA	NA	NA	NA
ebi-a-GCST90001482	Resting CD4 regulatory T cell %CD4+ T cell	11	5e-06	1.00353371140695	0.987886079418184	1.01942919422787	0.659978544504522	0.0035274825185479	0.00801804828238215	0.99677362327914	8.43811526739248e-05	0.0208674439743188	0.874544356132679	0.00945802618500534	0.0582230328141939	0.956891393300064	0.00135959791080822	0.0245302837756635	0.992063325729219	0.91782141205204	0.976271406890239	not_robust	38.2914344421394	NO PLEIOTROPIC SNPS FOR REMOVAL	NA	NA	NA	NA
ebi-a-GCST90001483	CD39+ resting CD4 regulatory T cell Absolute Count	40	5e-05	0.997110161161088	0.981776736474082	1.01268306383112	0.714352493160079	-0.00289402248515609	0.00790680098188788	0.908193428503355	-0.00172053889091019	0.014920009098844	0.966028794477954	-0.00108471859753229	0.0253018806295378	0.932501451075944	-0.00177389346038687	0.0208089579336053	0.975882111472159	0.938158402653415	0.981461957449569	not_robust	18.8482226808708	NO PLEIOTROPIC SNPS FOR REMOVAL	THERE WERE 3 OUTLITER SNPs IN RADIAL ANALYSIS	NA	NA	NA
ebi-a-GCST90001484	CD39+ resting CD4 regulatory T cell %resting CD4 regulatory T cell	7	5e-07	0.99491437313264	0.990079118106899	0.999773242120877	0.0402437587604076	-0.00509860267979955	0.00248562198327647	0.455309638962245	-0.00474929043066767	0.00636128957017645	0.508782306568109	-0.00758831307609951	0.0106705058159915	0.482108654523488	-0.00491747963422146	0.00656431672628397	0.980618866008736	0.792862867248599	0.998582695849675	not_robust	605.034238849551	NO PLEIOTROPIC SNPS FOR REMOVAL	NA	0.198925694099142	-0.0592443478269449	0.0461182492647424
ebi-a-GCST90001485	CD39+ resting CD4 regulatory T cell %CD4 regulatory T cell	6	5e-07	1.00040225332824	0.990962963508322	1.00993145588515	0.933734632118304	0.0004021724460604	0.00483688298157913	0.829636007039291	-0.00180665121493984	0.00839645133516368	0.395453291805214	-0.0127243016269835	0.0133798178086625	0.600924037436022	-0.00491644682823341	0.00881130919663884	0.880542135026693	0.284037381113127	0.99666467443318	not_robust	325.771491616392	NO PLEIOTROPIC SNPS FOR REMOVAL	THERE WERE 1 OUTLITER SNPs IN RADIAL ANALYSIS	NA	NA	NA
ebi-a-GCST90001486	Activated CD4 regulatory T cell Absolute Count	39	5e-05	0.998055082485174	0.980475962794623	1.01594938119165	0.829981095692031	-0.00194681132282807	0.00906649876337651	0.914531856455414	-0.00173955150636801	0.0162083941337647	0.0547643338533039	-0.142858730405461	0.072021918169914	0.917616698692579	0.00326738911580482	0.0313790707791473	0.974353243161995	0.0548621505432095	0.945668798319588	not_robust	18.0644639513413	NO PLEIOTROPIC SNPS FOR REMOVAL	THERE WERE 1 OUTLITER SNPs IN RADIAL ANALYSIS	NA	NA	NA
ebi-a-GCST90001487	Activated CD4 regulatory T cell %CD4 regulatory T cell	8	5e-06	0.959094622330173	0.921070295193865	0.998688698769778	0.0430138653648113	-0.0417655412599132	0.0206394793479054	0.327329957590208	-0.0284102084789234	0.0290046252835934	0.79857096422623	0.0295953684647658	0.110935692224934	0.478443649760684	-0.0301829700361722	0.0403146543733952	0.476262679212653	0.536311994865717	0.957725533401008	not_robust	22.1940224530762	NO PLEIOTROPIC SNPS FOR REMOVAL	NA	0.804022023911212	0.0224593017466492	0.090508690080952
ebi-a-GCST90001488	Activated CD4 regulatory T cell %CD4+ T cell	41	5e-05	1.01274801489405	0.99609166617617	1.0296828861235	0.134349532620342	0.0126674429842535	0.00846093586901318	0.615916212388531	0.00735351364425002	0.0146587563558185	0.487890604204092	0.018572170024055	0.0265199205565568	0.879051174451363	0.00347975417755131	0.0227214410412879	0.926226372395831	0.810855558190853	0.946190263006466	not_robust	18.4035530424242	NO PLEIOTROPIC SNPS FOR REMOVAL	THERE WERE 4 OUTLITER SNPs IN RADIAL ANALYSIS	NA	NA	NA
ebi-a-GCST90001489	CD39+ activated CD4 regulatory T cell Absolute Count	8	5e-07	0.993947247921332	0.985117882074957	1.00285574917136	0.182336258898839	-0.00607114423552999	0.00455246097031001	0.417175583574708	-0.00534399643657618	0.00658670272476081	0.243202915675939	-0.0124226802245094	0.00959939008082009	0.281310851637424	-0.00691786634819014	0.0059264111347035	0.715609709866879	0.444331116490552	0.997541725568709	not_robust	483.883213726477	NO PLEIOTROPIC SNPS FOR REMOVAL	NA	NA	NA	NA
ebi-a-GCST90001490	CD39+ activated CD4 regulatory T cell %activated CD4 regulatory T cell	11	5e-05	0.976691732820149	0.951516380415267	1.00253317819175	0.0767083735343247	-0.0235842009649086	0.0133235592188611	0.309093381285343	-0.0211905666988833	0.020833762778588	0.0289861939608418	-0.0771979520654757	0.0297514602967425	0.089672524709134	-0.0457525522926513	0.0243495391868506	0.604036625676173	0.0682365493570789	0.938459908836068	not_robust	18.4550915536035	NO PLEIOTROPIC SNPS FOR REMOVAL	NA	NA	NA	NA
ebi-a-GCST90001491	CD39+ activated CD4 regulatory T cell %CD4 regulatory T cell	6	5e-07	0.993706921968151	0.984230212538603	1.00327487836459	0.196616409099698	-0.0063129629160562	0.00488902578842458	0.412245811435046	-0.00515249371190447	0.00628392821447959	0.376354215500275	-0.010383406704116	0.0104429099284368	0.428659525195845	-0.00546519737848184	0.00634859031258727	0.561706663193242	0.66984794519199	0.998853609740502	not_robust	738.983276100857	NO PLEIOTROPIC SNPS FOR REMOVAL	NA	NA	NA	NA
ebi-a-GCST90001492	Secreting CD4 regulatory T cell Absolute Count	6	5e-06	1.00243996886387	0.979209003892592	1.02622207024357	0.838577085726035	0.0024369969730735	0.0119628413712632	0.93430451109001	-0.00206071915803626	0.0249995230232862	0.677750162217855	-0.0240010555980815	0.0536465487521986	0.834289436479388	-0.00669704290774048	0.0303883145939853	0.889182164183611	0.622002036395388	0.963102416180318	not_robust	24.2147010921894	NO PLEIOTROPIC SNPS FOR REMOVAL	NA	NA	NA	NA
ebi-a-GCST90001493	Secreting CD4 regulatory T cell %CD4 regulatory T cell	11	5e-06	0.981407163189806	0.969391015496753	0.993572257802185	0.00282700084366046	-0.0187678564026901	0.0062853914890058	0.618717676675379	-0.0101379451701668	0.0203708775941742	0.698284256892258	-0.0145738333352897	0.0364089850834525	0.942973233729719	-0.00189680628542414	0.0258592942401523	0.997704687026072	0.902374689573838	0.977082655999188	all_significant	40.864960578443	NO PLEIOTROPIC SNPS FOR REMOVAL	NA	0.300755827473165	-0.0882053855401394	0.0852379205996769
ebi-a-GCST90001494	Secreting CD4 regulatory T cell %CD4+ T cell	6	5e-07	1.02536224401729	0.979291849168832	1.0736000022348	0.28559425595895	0.0250459589535489	0.0234548624302662	0.779620519688621	0.00781911290186913	0.0279440062889759	0.396703466907881	-0.133866976172094	0.141174739430341	0.910033437865646	-0.0047011022079288	0.0395601798257974	0.284786888064139	0.317693714780594	0.968318003593211	not_robust	36.6174495862003	NO PLEIOTROPIC SNPS FOR REMOVAL	NA	NA	NA	NA
ebi-a-GCST90001495	CD39+ secreting CD4 regulatory T cell Absolute Count	6	5e-07	0.993752471124481	0.984907584983543	1.00267678807907	0.1694575541787	-0.00626712635054292	0.00456139704736235	0.400411078056096	-0.00490567214514452	0.00583392351069651	0.399485723788193	-0.00979600547085844	0.0103981011744855	0.440907932679774	-0.00503496078976087	0.00601769490529953	0.572372309429978	0.715052346019295	0.998957617797482	not_robust	813.561639748605	NO PLEIOTROPIC SNPS FOR REMOVAL	NA	NA	NA	NA
ebi-a-GCST90001496	CD39+ secreting CD4 regulatory T cell %secreting CD4 regulatory T cell	8	5e-06	0.998016659253234	0.977325893354943	1.01914546510971	0.852649003837597	-0.00198531017148265	0.0106886770562482	0.403630654850508	-0.0143154741799669	0.0171411063066374	0.265772564686164	-0.0377067282720725	0.0307302827034021	0.451544386553205	-0.0151653758188955	0.0190242031988748	0.786001810426988	0.237583988584807	0.996569153603262	not_robust	57.2032310760517	NO PLEIOTROPIC SNPS FOR REMOVAL	NA	NA	NA	NA
ebi-a-GCST90001497	CD39+ secreting CD4 regulatory T cell %CD4 regulatory T cell	6	5e-06	0.990886551775865	0.969537724417014	1.01270547165213	0.4100182667658	-0.00915522973622896	0.0111125837302745	0.343624488501807	-0.0162305774565549	0.0171384338061791	0.355203238912278	-0.0355298684906355	0.0340149427596095	0.41269196276407	-0.0182260231538106	0.0204062447894325	0.759545605298917	0.433758990425092	0.995854853499032	not_robust	67.5242306799643	NO PLEIOTROPIC SNPS FOR REMOVAL	NA	NA	NA	NA
ebi-a-GCST90001498	Activated & resting CD4 regulatory T cell Absolute Count	11	5e-06	1.04246847475788	1.02499316301688	1.06024172655494	1.42086773925099e-06	0.0415914341931758	0.00862525094514698	0.0239521988903153	0.0523161527328407	0.0231703201136527	0.372506173381028	0.0737841122699265	0.0786221282499587	0.148314849898737	0.0561642408012369	0.0358547243130686	0.99340921343498	0.683924639830522	0.960862453242661	all_significant	24.7874132541987	NO PLEIOTROPIC SNPS FOR REMOVAL	NA	0.119361904708192	0.101024036367413	0.0648647148947519
ebi-a-GCST90001499	Activated & resting CD4 regulatory T cell %CD4 regulatory T cell	8	5e-06	1.01036426938659	0.999313830473601	1.02153690434694	0.0661117183955872	0.0103109285889841	0.0056108845088967	0.831089412847126	0.00460685442999191	0.0215975425656498	0.676653777637727	-0.0213505457702275	0.0487356530761467	0.953207864009803	0.00156386431515889	0.0257158856883543	0.998351992393803	0.511488206962782	0.981524535091885	not_robust	47.5682004106821	NO PLEIOTROPIC SNPS FOR REMOVAL	NA	NA	NA	NA
ebi-a-GCST90001500	Activated & resting CD4 regulatory T cell %CD4+ T cell	10	5e-06	1.00467649987187	0.993505513605038	1.01597309282379	0.413444100315423	0.00466559901836069	0.00570472772759217	0.77677058676602	0.00496411629418388	0.0175082575545826	0.742014073715976	0.00906710560515689	0.0266034953003729	0.758809058629291	0.00620646112155337	0.0196069982875322	0.996573015140743	0.851961434661984	0.968196924830312	not_robust	29.4476682278234	NO PLEIOTROPIC SNPS FOR REMOVAL	THERE WERE 1 OUTLITER SNPs IN RADIAL ANALYSIS	NA	NA	NA
ebi-a-GCST90001501	Activated & secreting CD4 regulatory T cell Absolute Count	34	5e-05	0.987088729430597	0.968091300548818	1.00645895610935	0.189970498226412	-0.0129953454832736	0.00991506730675541	0.942307130389556	0.00113054406643754	0.0156216335709228	0.384968723710235	-0.0345624934774867	0.039237792833984	0.841304087375609	0.00463763100246695	0.0229801696453997	0.818549804295436	0.570113368616708	0.94823996873665	not_robust	18.8559874853638	NO PLEIOTROPIC SNPS FOR REMOVAL	THERE WERE 2 OUTLITER SNPs IN RADIAL ANALYSIS	NA	NA	NA
ebi-a-GCST90001502	Activated & secreting CD4 regulatory T cell %CD4 regulatory T cell	8	5e-06	0.992666291531147	0.982387866071197	1.00305225703061	0.165715363108562	-0.00736073231320006	0.00531037788991316	0.9735491147267	-0.000698228973502999	0.021058049575911	0.826107716266112	0.0103190731164012	0.0449643318923298	0.985055452566514	-0.000515231386996828	0.0265441889290983	0.99857753365607	0.685253796023809	0.982464625904459	not_robust	50.5097601875052	NO PLEIOTROPIC SNPS FOR REMOVAL	NA	NA	NA	NA
ebi-a-GCST90001503	Activated & secreting CD4 regulatory T cell %CD4+ T cell	12	5e-06	0.997231579143031	0.979508880902809	1.01527494219706	0.761876260003412	-0.00277226002124154	0.00914883410498754	0.768222843241083	-0.00611528451236053	0.0207508603277283	0.987570549167136	-0.000774649248068581	0.0484990726806382	0.668285277536556	-0.0121036585960409	0.0274930065814362	0.981379602807997	0.966027388900125	0.963315277562028	not_robust	27.8199486192785	NO PLEIOTROPIC SNPS FOR REMOVAL	NA	NA	NA	NA
ebi-a-GCST90001504	CD25++ CD4+ T cell Absolute Count	34	5e-05	0.978149985795201	0.961315397710249	0.995279381761796	0.0126234043319987	-0.0220922609969232	0.00885738033199063	0.448760631341469	-0.0110938356183348	0.0146456589561665	0.151806103218881	-0.0316568068671399	0.0215613385036934	0.647956484390931	-0.00883716302576809	0.0191773938008545	0.746092077287106	0.622459927260069	0.949869817978291	all_significant	19.805497741173	NO PLEIOTROPIC SNPS FOR REMOVAL	THERE WERE 3 OUTLITER SNPs IN RADIAL ANALYSIS	0.114084123352373	0.0951802130040106	0.0602368546615899
ebi-a-GCST90001505	CD25++ CD4+ T cell %CD4+ T cell	6	5e-06	1.00852213651811	0.984876638457072	1.03273532961497	0.483264862703894	0.00848602811481874	0.0121045479148843	0.884296542350774	0.00289118702233263	0.0198673158604199	0.478219234093755	0.0219900110770838	0.0281410796114949	0.978731316741447	-0.000597938168048109	0.02134083195646	0.699071022719102	0.595007636177711	0.977763770115595	not_robust	38.6115368140072	NO PLEIOTROPIC SNPS FOR REMOVAL	NA	NA	NA	NA
ebi-a-GCST90001506	CD25++ CD4+ T cell %T cell	8	5e-06	0.987431587903806	0.955746882734972	1.0201666972746	0.447190755305307	-0.012648062678792	0.0166398496543597	0.965571216856532	0.000912512027803459	0.0211408355509111	0.961610979681919	-0.0018861245480656	0.0375903570996873	0.854628803693889	0.00485929899456636	0.0255622936368378	0.467414461172873	0.756116360425366	0.967268855653957	not_robust	30.0432102470054	NO PLEIOTROPIC SNPS FOR REMOVAL	NA	NA	NA	NA
ebi-a-GCST90001507	CD25++ CD45RA+ CD4 not regulatory T cell Absolute Count	9	5e-06	1.04791364052262	1.00715324766076	1.09032364294499	0.020770151673971	0.0468011784219751	0.0202415274898157	0.493766294573669	0.0171085267583215	0.0250003747557967	0.245579342250264	0.104700538145458	0.0826173144501498	0.979867282788324	-0.00115263501231494	0.0442728308599666	0.206294347984603	0.49236938560787	0.970003487250058	not_robust	31.1891661301069	NO PLEIOTROPIC SNPS FOR REMOVAL	THERE WERE 1 OUTLITER SNPs IN RADIAL ANALYSIS	0.520335016379316	0.0501586505516373	0.0780279745964126
ebi-a-GCST90001508	CD25++ CD45RA+ CD4 not regulatory T cell %CD4+ T cell	6	5e-07	1.00609294573003	0.969192859706386	1.0443979289678	0.750007635942972	0.00607445879146828	0.0190643449295175	0.959703458251399	-0.00112337715276616	0.0222337706806725	0.770441838041074	-0.0160231759197867	0.0513131324933311	0.899308311094621	-0.00339471624960119	0.0255057940661563	0.225207069085681	0.662279139257428	0.981313330838265	not_robust	46.4355152628241	NO PLEIOTROPIC SNPS FOR REMOVAL	THERE WERE 1 OUTLITER SNPs IN RADIAL ANALYSIS	NA	NA	NA
ebi-a-GCST90001509	CD25++ CD45RA+ CD4 not regulatory T cell %T cell	9	5e-06	1.00135687732647	0.973505326835665	1.03000524817702	0.924936515559935	0.00135595760030623	0.0143918060947702	0.900149337921748	-0.00239859972992118	0.0191165071383145	0.253920975002474	-0.0413544781181076	0.033272650268596	0.887067032752354	-0.00368439542302425	0.0251305783126744	0.443173391247078	0.196965608410716	0.973397818330275	not_robust	33.3950768923368	NO PLEIOTROPIC SNPS FOR REMOVAL	THERE WERE 1 OUTLITER SNPs IN RADIAL ANALYSIS	NA	NA	NA
ebi-a-GCST90001510	CD25++ CD45RA- CD4 not regulatory T cell Absolute Count	27	5e-05	0.993123690957874	0.975793004704427	1.01076218089978	0.4423631279417	-0.00690005979611692	0.00898201051532125	0.860267837573118	-0.00289480727044561	0.0164446638688727	0.340165610455331	-0.0240048360752391	0.0246861144271732	0.832928680878024	-0.00397215092495123	0.0186418413531147	0.922647069049421	0.443463762616948	0.953762736530774	not_robust	20.9911139307096	NO PLEIOTROPIC SNPS FOR REMOVAL	THERE WERE 3 OUTLITER SNPs IN RADIAL ANALYSIS	NA	NA	NA
ebi-a-GCST90001511	CD25++ CD45RA- CD4 not regulatory T cell %CD4+ T cell	7	5e-06	1.01100271051946	0.986908954293126	1.03568467611056	0.373897035559357	0.0109426210628885	0.0123061784473549	0.841673708702001	0.00360097709702427	0.0180271429816882	0.604834071078666	0.0138901300650539	0.0251720015937584	0.910336541495375	0.00250761813581538	0.0213505329841119	0.633827609055613	0.891660026479176	0.976585898466321	not_robust	37.7280267196638	NO PLEIOTROPIC SNPS FOR REMOVAL	NA	NA	NA	NA
ebi-a-GCST90001512	CD25++ CD45RA- CD4 not regulatory T cell %T cell	9	5e-06	1.01709480962229	1.00078110894313	1.03367443941169	0.0399132436007983	0.0169503375219363	0.00824976198246604	0.959647629198773	0.000923205302187524	0.0182466874661386	0.52406425112574	0.0186755659690935	0.0278551160808682	0.906559800094631	0.00257587888143437	0.0212618738844351	0.954046447306077	0.944460120140364	0.969255289633351	not_robust	31.4831169321039	NO PLEIOTROPIC SNPS FOR REMOVAL	NA	0.0729819559278739	-0.10954986026816	0.0611005640567821
ebi-a-GCST90001513	CD4 regulatory T cell Absolute Count	6	5e-06	1.00963847851638	0.987323238740591	1.03245808191565	0.400235046536023	0.00959232471362259	0.0114031233093749	0.859895094290523	0.00462465331094493	0.0262008576561644	0.9065296375589	0.0108407432091522	0.086703259731896	0.92535312976526	0.00369331379637602	0.037490969197621	0.936413747091333	0.988818771404991	0.964261519127204	not_robust	23.4736281368679	NO PLEIOTROPIC SNPS FOR REMOVAL	NA	NA	NA	NA
ebi-a-GCST90001514	Hematopoietic Stem Cell Absolute Count	59	5e-05	1.00822088971308	0.997484018591984	1.01907333201058	0.133918984154603	0.00818728226237604	0.00546246636250509	0.136277410137526	0.0143174475855114	0.00961032940089533	0.0811063342730346	0.0314862386287021	0.0177308794173839	0.135930262236911	0.022419263366429	0.0148262608103089	0.936124990469735	0.164476869954991	0.945915779400217	not_robust	18.1639913941267	NO PLEIOTROPIC SNPS FOR REMOVAL	THERE WERE 3 OUTLITER SNPs IN RADIAL ANALYSIS	NA	NA	NA
ebi-a-GCST90001515	Immature Myeloid-Derived Suppressor Cells Absolute Count	11	5e-06	1.00984635200057	0.992111314656428	1.02789842186411	0.278415503100855	0.00979819254861733	0.00903987662548302	0.244457144196346	0.0184868577290562	0.0158832957373539	0.172195113324308	0.0573578285412489	0.0386740889813036	0.273701817220025	0.0212330291349334	0.0183330679346555	0.796303453475062	0.230011341200829	0.974734998542549	not_robust	36.5755675590443	NO PLEIOTROPIC SNPS FOR REMOVAL	NA	NA	NA	NA
ebi-a-GCST90001516	Immature Myeloid-Derived Suppressor Cells %CD33dim HLA DR- CD66b-	8	5e-06	1.02147960528389	1.00420626339803	1.03905006575065	0.0145904800469235	0.021252169617485	0.00870139174320677	0.146639297158714	0.0247260042259969	0.0170347360876513	0.527447381325862	0.0271510989459281	0.0404895081081511	0.313857998283338	0.026434563336129	0.0243630494858174	0.915933603342722	0.881518720972562	0.967039131881688	not_robust	28.7160683481828	NO PLEIOTROPIC SNPS FOR REMOVAL	NA	0.476955604266408	0.0566117020815864	0.0795994062320627
ebi-a-GCST90001517	CD33+ HLA DR+ Absolute Count	12	5e-06	0.992315692328151	0.975993626037634	1.00891072131113	0.361969645763758	-0.0077139840902872	0.00846185673429977	0.472740362705637	-0.0123794738103918	0.0172409478781676	0.682806258904986	-0.0184536509125451	0.0438544402175111	0.591305076698402	-0.0112062729219559	0.0202634346539978	0.933184677165081	0.803379442814439	0.966886791432895	not_robust	28.7430744649406	NO PLEIOTROPIC SNPS FOR REMOVAL	THERE WERE 1 OUTLITER SNPs IN RADIAL ANALYSIS	NA	NA	NA
ebi-a-GCST90001518	CD33+ HLA DR+ CD14- Absolute Count	10	5e-06	0.999629900134126	0.982601437132027	1.01695346605513	0.96631747861221	-0.000370168369731806	0.00876608586632219	0.820158805792979	-0.00425697460931859	0.0187250856826283	0.4732004582689	-0.0316681524395375	0.0420733000502903	0.63974958144117	-0.00924234431601016	0.0190844507067537	0.931750780627625	0.453986837032617	0.967481639032331	not_robust	29.1674465574002	NO PLEIOTROPIC SNPS FOR REMOVAL	NA	NA	NA	NA
ebi-a-GCST90001519	CD33+ HLA DR+ CD14- %CD33+ HLA DR+	9	5e-06	1.01663430014615	0.997557740997895	1.03607566535423	0.087823783802054	0.0164974655226174	0.00966464882850698	0.142478478238791	0.0203439985232808	0.0138713154589618	0.155080882353269	0.0307249079967292	0.0192816285332184	0.138556167530768	0.026986705819036	0.016403687442482	0.512429650686798	0.413917115002421	0.957199369653357	not_robust	27.9255694050791	NO PLEIOTROPIC SNPS FOR REMOVAL	NA	NA	NA	NA
ebi-a-GCST90001520	CD33+ HLA DR+ CD14dim Absolute Count	7	5e-06	0.978133278092186	0.956958077994973	0.999777034868597	0.0477069514590768	-0.0221093420641938	0.0111665061593728	0.325563906906424	-0.0180064679995998	0.0183162236795762	0.9999239448297	-3.83967845371309e-06	0.038329218621768	0.448248947615425	-0.0174438690179074	0.0215049337792874	0.751505914356763	0.559519098608895	0.972970566551557	not_robust	31.7227335679689	NO PLEIOTROPIC SNPS FOR REMOVAL	NA	0.00791290334042019	-0.237599094498243	0.089465449047797
ebi-a-GCST90001521	CD33+ HLA DR+ CD14dim %CD33+ HLA DR+	58	5e-05	1.00436554470153	0.996508631283612	1.01228440548901	0.276976741742685	0.00435604335359549	0.00400689853121683	0.312565021139326	0.00712033761838981	0.00705085521006339	0.25764249832154	0.00903251273614944	0.0078981094417227	0.35937100648755	0.00686550960797944	0.00743004154599127	0.958363244102808	0.459653812565568	0.947105894880368	not_robust	18.6442611679448	NO PLEIOTROPIC SNPS FOR REMOVAL	THERE WERE 8 OUTLITER SNPs IN RADIAL ANALYSIS	NA	NA	NA
ebi-a-GCST90001522	CD33- HLA DR- Absolute Count	6	5e-06	0.956832454682242	0.922012128832037	0.992967790448695	0.0196414348634086	-0.0441269763336141	0.0189132266648027	0.0284279164913944	-0.0483708431024348	0.022073736882706	0.339381183810619	-0.0628842354051708	0.0580177056535179	0.107445833299332	-0.0531848895154949	0.0271510641881452	0.259852251819499	0.746488667529693	0.955597918870676	not_robust	24.1694991738641	NO PLEIOTROPIC SNPS FOR REMOVAL	NA	0.842505761916418	-0.0211192904303189	0.106293021320207
ebi-a-GCST90001523	CD33- HLA DR+ Absolute Count	10	5e-06	1.004386564606	0.978771088422383	1.03067242493548	0.739835927706697	0.00437697167458892	0.0131808455627449	0.855098865543929	0.00338330066865801	0.0185267978701861	0.517339673012935	-0.0350012079042647	0.051680162680716	0.892218872393666	0.0040327755285845	0.0289336331943165	0.494561051405057	0.452310873903445	0.961561069379213	not_robust	25.30847630253	NO PLEIOTROPIC SNPS FOR REMOVAL	NA	NA	NA	NA
ebi-a-GCST90001524	Granulocytic Myeloid-Derived Suppressor Cells Absolute Count	8	5e-06	1.0163060968881	0.99409676238101	1.03901161502431	0.151346351990216	0.0161745802463187	0.0112731177805981	0.538781046571183	0.010904773309089	0.0177412239692398	0.829887838867364	0.00568327284797324	0.0253258136419901	0.600918594708521	0.00995564570326811	0.0181772530394468	0.638180995990126	0.64545974601869	0.967654724805698	not_robust	27.2620775353366	NO PLEIOTROPIC SNPS FOR REMOVAL	NA	NA	NA	NA
ebi-a-GCST90001525	CD33dim HLA DR+ CD11b+ Absolute Count	10	5e-06	0.988565938575043	0.971469357585951	1.00596339686843	0.196354591401928	-0.0114999329057075	0.00890082607075405	0.843834408723735	-0.00337361713090757	0.0171257233386901	0.797541353366991	0.00998710701705123	0.037655047929037	0.890802691587515	0.0031412202988806	0.0222426561567685	0.892608047329085	0.560362077973668	0.953569224900683	not_robust	26.4269471544603	NO PLEIOTROPIC SNPS FOR REMOVAL	THERE WERE 1 OUTLITER SNPs IN RADIAL ANALYSIS	NA	NA	NA
ebi-a-GCST90001526	CD33dim HLA DR+ CD11b+ %CD33dim HLA DR+	9	5e-06	0.994576959966449	0.981978452323527	1.00733710292271	0.403125787927646	-0.00543779809504158	0.00650414051910164	0.811486011752306	0.00287168932513507	0.0120401506644641	0.777991008932451	0.00623926725635423	0.0212918074827324	0.770945327926428	0.00381234841231185	0.0126573811346541	0.894170770179733	0.556872541255894	0.974916195600119	not_robust	55.9072452863548	NO PLEIOTROPIC SNPS FOR REMOVAL	NA	NA	NA	NA
ebi-a-GCST90001527	CD33dim HLA DR+ CD11b- Absolute Count	8	5e-06	0.982059534246402	0.97061842598228	0.993635503908997	0.00246253984140484	-0.0181033469598215	0.00597883220210558	0.422268791588018	-0.0145054577138851	0.0180755316076935	0.787172062983307	0.0118492565879639	0.0419685919537638	0.622541302413706	-0.0118151908161508	0.022950819042112	0.990729249841013	0.47619029850452	0.955602263778606	all_significant	30.4036285120248	NO PLEIOTROPIC SNPS FOR REMOVAL	THERE WERE 1 OUTLITER SNPs IN RADIAL ANALYSIS	0.850456599318105	0.0152003404132011	0.0806230686899887
ebi-a-GCST90001528	CD33dim HLA DR+ CD11b- %CD33dim HLA DR+	8	5e-06	0.9963210280789	0.977968122651011	1.01501835080409	0.697609613796583	-0.00368575598232292	0.00948594281764062	0.718557986123735	-0.00427697267937397	0.011867732398717	0.360584800260872	0.0228582585087385	0.0230985654599657	0.766014443623842	-0.00424907770814331	0.0137327121505393	0.475347764948299	0.25148857713731	0.980172300150386	not_robust	59.430938533965	NO PLEIOTROPIC SNPS FOR REMOVAL	NA	NA	NA	NA
ebi-a-GCST90001529	CD66b++ myeloid cell Absolute Count	6	5e-06	1.02917296049701	0.998010651897534	1.0613082942595	0.0667936468810655	0.0287555287299691	0.0156871725579484	0.141278926870234	0.0349178017744263	0.0237367313430133	0.872030990379642	-0.0190743825519585	0.111109920259618	0.238245167252367	0.0502782775028786	0.0375516779677701	0.616142064945491	0.684900997168226	0.937095621209803	not_robust	24.7546373446482	NO PLEIOTROPIC SNPS FOR REMOVAL	NA	NA	NA	NA
ebi-a-GCST90001530	Monocytic Myeloid-Derived Suppressor Cells Absolute Count	11	5e-06	1.00881110985519	0.985806007244141	1.03235306732637	0.456053706354242	0.00877251854923378	0.0117694946443383	0.138007667143595	0.0211471888568448	0.014257320693539	0.736610410861577	0.0103166864601587	0.029736197817589	0.511450798507312	0.0101342005306158	0.0148856313472013	0.221160641499957	0.955684371436508	0.978539849690788	not_robust	41.7879557596526	NO PLEIOTROPIC SNPS FOR REMOVAL	THERE WERE 1 OUTLITER SNPs IN RADIAL ANALYSIS	NA	NA	NA
ebi-a-GCST90001531	CD33dim HLA DR- Absolute Count	10	5e-06	0.999592054647098	0.978507551826702	1.02113087819129	0.970075753732303	-0.000408028585244168	0.010876911138793	0.787948452029519	-0.00409804930062971	0.0152357654604238	0.859966996123185	0.00456177214245592	0.0250387954249573	0.861563627300326	-0.00280653833051747	0.0156401450783047	0.535300540410799	0.828612582414964	0.976954450598719	not_robust	39.0577545636625	NO PLEIOTROPIC SNPS FOR REMOVAL	NA	NA	NA	NA
ebi-a-GCST90001532	Basophil Absolute Count	12	5e-06	1.00918262396491	0.986706922202188	1.03217028845776	0.426353404145552	0.00914072000367085	0.0114912967545127	0.731176408065994	-0.0049133642867859	0.0143012836854957	0.501504409196911	-0.0173660027176247	0.0249046444106878	0.869294218276821	-0.00254584355658552	0.0151142330734599	0.330314403990809	0.260151977926175	0.972084965149441	not_robust	37.1752262779852	NO PLEIOTROPIC SNPS FOR REMOVAL	NA	NA	NA	NA
ebi-a-GCST90001533	Basophil %CD33dim HLA DR- CD66b-	10	5e-06	0.995439777830959	0.970793171280316	1.02071211520917	0.720851047157855	-0.00457065170155841	0.0127914222289488	0.639628965006105	-0.00679077086530561	0.0145034497071649	0.232572423180797	-0.0352555319781335	0.0272968131056729	0.67887026321963	-0.00650033238558848	0.0151957678621253	0.199541279810928	0.242640126214429	0.978531076154802	not_robust	43.0157546639249	NO PLEIOTROPIC SNPS FOR REMOVAL	NA	NA	NA	NA
ebi-a-GCST90001534	CD45RA- CD4+ T cell Absolute Count	10	5e-06	1.0210942809125	0.99577629140582	1.04705598989532	0.103190049833864	0.020874876655334	0.0128099644403455	0.197638419535184	0.0313916759866039	0.024366573432357	0.839452526831761	-0.0132006128218099	0.0630731212354207	0.273931025918985	0.0398597693587452	0.0342116200322633	0.866841574963273	0.588593858617598	0.963143978219258	not_robust	24.6485142343218	NO PLEIOTROPIC SNPS FOR REMOVAL	NA	NA	NA	NA
ebi-a-GCST90001535	CD45RA- CD4+ T cell %CD4+ T cell	9	5e-06	1.00814675858651	0.984049601078451	1.03283400118717	0.510959465138885	0.00811375288724976	0.0123432288201541	0.714721817383151	0.00906333549709709	0.024795597765803	0.737037610914476	0.0251690162013201	0.0720273316012148	0.842943983997901	0.0069771874746678	0.0340905419767781	0.924703206679258	0.812627344340583	0.960572388579888	not_robust	26.999400035565	NO PLEIOTROPIC SNPS FOR REMOVAL	THERE WERE 1 OUTLITER SNPs IN RADIAL ANALYSIS	NA	NA	NA
ebi-a-GCST90001536	CD45RA- CD4+ T cell %T cell	12	5e-06	0.953920369528377	0.921729851596452	0.987235109967506	0.00707022065317111	-0.0471750811137133	0.0175142958430437	0.0526669265951962	-0.0488117468006334	0.0251913146360035	0.174602663594467	0.145974804417529	0.0998863995493884	0.24404404558093	-0.0521178765638584	0.0423425629723711	0.517326392083227	0.0775617132220063	0.95321285197094	all_significant	25.2139203610095	NO PLEIOTROPIC SNPS FOR REMOVAL	NA	0.291867535884844	-0.0667492492691	0.0633274399438522
ebi-a-GCST90001537	Central Memory CD4+ T cell Absolute Count	9	5e-06	0.991717751994454	0.953712802213328	1.03123717888495	0.676563723320623	-0.00831673638109283	0.0199367154970152	0.838135760170867	-0.00588833587194443	0.0288250198227059	0.289186303369274	0.107746681395258	0.0939625155804631	0.253670604049415	-0.0562006142445735	0.0456949408831549	0.530244250686299	0.245349337231143	0.962871752007106	not_robust	23.9700032808414	NO PLEIOTROPIC SNPS FOR REMOVAL	NA	NA	NA	NA
ebi-a-GCST90001538	Central Memory CD4+ T cell %CD4+ T cell	10	5e-06	0.993222253312714	0.968582481141329	1.01848883671028	0.595682142968264	-0.00680081992785021	0.0128167428736758	0.786605093447493	0.00550897294615084	0.0203492115786104	0.841536942333604	-0.0115550240800572	0.0559485870593065	0.57610248097919	0.0168187484723112	0.0289945664546622	0.722037027092696	0.931714754230442	0.963303899840145	not_robust	24.64807236198	NO PLEIOTROPIC SNPS FOR REMOVAL	THERE WERE 1 OUTLITER SNPs IN RADIAL ANALYSIS	NA	NA	NA
ebi-a-GCST90001539	Central Memory CD4+ T cell %T cell	7	5e-06	0.966819556674913	0.943114299856543	0.991120647106356	0.00771723983753917	-0.0337434021044881	0.0126655065478399	0.210930248559968	-0.0349544001434386	0.0279409082957525	0.565494996594018	-0.0601066853083404	0.0977428356691471	0.275114885967839	-0.0504689031036863	0.0420328999952449	0.944180348602702	0.792123724322452	0.963254717930515	all_significant	23.4716452488664	NO PLEIOTROPIC SNPS FOR REMOVAL	THERE WERE 1 OUTLITER SNPs IN RADIAL ANALYSIS	0.808462990189911	-0.0135605252038897	0.05594060297976
ebi-a-GCST90001540	Naive CD4+ T cell Absolute Count	9	5e-06	1.01465528587039	0.993184490756257	1.03659023950403	0.182439647113762	0.0145489349777439	0.010912130549209	0.330982399713978	0.0211670828752747	0.0217737654106249	0.529845582571355	-0.0571548847083506	0.086486146658286	0.393047151107365	0.0294479693299612	0.0326216812705489	0.920368422386881	0.425512968800292	0.969175729668278	not_robust	29.035453608787	NO PLEIOTROPIC SNPS FOR REMOVAL	NA	NA	NA	NA
ebi-a-GCST90001541	Naive CD4+ T cell %CD4+ T cell	17	5e-06	1.00300138667232	0.985805127432535	1.02049761527077	0.734112341929941	0.00299689150359164	0.00882320149852661	0.75560559032541	-0.00602243958759191	0.019348795863947	0.777391567661779	-0.0150389522700778	0.0522436270292304	0.595131579630229	-0.0183880646793821	0.033911870782855	0.9896438308362	0.72420550298394	0.960194413135918	not_robust	25.3124998234266	NO PLEIOTROPIC SNPS FOR REMOVAL	THERE WERE 1 OUTLITER SNPs IN RADIAL ANALYSIS	NA	NA	NA
ebi-a-GCST90001542	Effector Memory CD4+ T cell Absolute Count	49	5e-05	1.00958116677828	0.993587465345105	1.02583231760011	0.241843076602627	0.00953555848886361	0.00814731722692535	0.386722705684173	0.0117212581911858	0.0135415697720697	0.331612597500364	-0.0258826081083467	0.0263837301823589	0.695981841894576	0.00928986890001463	0.0236319769737749	0.898585241444397	0.157389315854544	0.945239915199992	not_robust	17.8556144879751	NO PLEIOTROPIC SNPS FOR REMOVAL	THERE WERE 2 OUTLITER SNPs IN RADIAL ANALYSIS	NA	NA	NA
ebi-a-GCST90001543	Effector Memory CD4+ T cell %CD4+ T cell	10	5e-06	1.01545935551715	0.991430631711007	1.04007044943502	0.209258169809778	0.0153410771281623	0.0122180477409418	0.928448534576406	0.00246554278883346	0.0274568512362785	0.732242074112709	-0.0354931922620792	0.100166844429308	0.771381650644536	-0.0121018143357798	0.0404106928497914	0.958727080735995	0.618010751036657	0.961187747703428	not_robust	23.664458253783	NO PLEIOTROPIC SNPS FOR REMOVAL	THERE WERE 1 OUTLITER SNPs IN RADIAL ANALYSIS	NA	NA	NA
ebi-a-GCST90001544	Effector Memory CD4+ T cell %T cell	12	5e-06	1.01763612335388	0.996620797921237	1.0390945901538	0.100576489403491	0.017482411552554	0.0106466000151659	0.268730413957129	0.0230436946906576	0.020835336496271	0.843588906429209	0.00899556952109776	0.044423281287653	0.274457860915625	0.0334311629531403	0.0290658269748882	0.920760077365883	0.842588665888222	0.963844964179642	not_robust	26.6589973363653	NO PLEIOTROPIC SNPS FOR REMOVAL	THERE WERE 1 OUTLITER SNPs IN RADIAL ANALYSIS	NA	NA	NA
ebi-a-GCST90001545	Terminally Differentiated CD4+ T cell Absolute Count	59	5e-05	0.995428720288787	0.984051457085372	1.00693752348136	0.434679856348253	-0.00458175996127805	0.00586496405608737	0.293138675928493	-0.0118874306399953	0.0113077810504787	0.390323414007812	-0.0117796342705338	0.013608204551103	0.276895463818485	-0.0142883814438911	0.013017301719067	0.968480059491043	0.537914964583116	0.947230675441681	not_robust	18.9827219729997	NO PLEIOTROPIC SNPS FOR REMOVAL	THERE WERE 4 OUTLITER SNPs IN RADIAL ANALYSIS	NA	NA	NA
ebi-a-GCST90001546	Terminally Differentiated CD4+ T cell %CD4+ T cell	13	5e-06	1.01408764518069	0.997808343058525	1.03063254507964	0.0902133695641214	0.0139893365231277	0.00825683605079639	0.590456994731397	0.0111785265815965	0.0207712163459516	0.47821291880623	-0.036777882718313	0.0500956616907377	0.883033899408473	0.0049148694590212	0.0327029852241419	0.993701052702944	0.30805572242929	0.970550227665815	not_robust	31.7767091587805	NO PLEIOTROPIC SNPS FOR REMOVAL	NA	NA	NA	NA
ebi-a-GCST90001547	Terminally Differentiated CD4+ T cell %T cell	11	5e-06	1.00652499267703	0.99151026698712	1.02176709068475	0.396356655897377	0.00650379706316491	0.00766825159918572	0.923177290929282	-0.0020811042954609	0.02158100222021	0.861376093278828	-0.00890653975291411	0.0495659952318658	0.785671624771097	-0.00869031292948345	0.0311094910979036	0.996217550057198	0.748083334249205	0.973823715336379	not_robust	34.7166829947083	NO PLEIOTROPIC SNPS FOR REMOVAL	THERE WERE 2 OUTLITER SNPs IN RADIAL ANALYSIS	NA	NA	NA
ebi-a-GCST90001549	Central Memory CD8+ T cell %CD8+ T cell	13	5e-06	0.992141740509601	0.961386281092072	1.02388108986043	0.62339085993413	-0.00788929832592371	0.0160661709271691	0.718772009365406	-0.00919351562996506	0.0255304190645558	0.97261768525596	-0.00238648274534226	0.0679632262164232	0.799172137228457	-0.00983026269462745	0.0377896037787708	0.641300458311288	0.934630298519591	0.897398105524865	not_robust	22.5382658738615	NO PLEIOTROPIC SNPS FOR REMOVAL	NA	NA	NA	NA
ebi-a-GCST90001550	Central Memory CD8+ T cell %T cell	7	5e-06	1.00437525698516	0.971100750911053	1.03878990506146	0.79951062912549	0.00436571337535412	0.0171891681118705	0.721944487145887	0.0119473330273614	0.0335730105447739	0.283690831655961	0.104468742670477	0.0870164104502535	0.585301224397724	0.0251192894313401	0.0435794619575211	0.855876600880162	0.28186248508906	0.943316958345383	not_robust	22.8959960359306	NO PLEIOTROPIC SNPS FOR REMOVAL	NA	NA	NA	NA
ebi-a-GCST90001551	Naive CD8+ T cell Absolute Count	15	5e-06	0.985964397631978	0.965454325150097	1.00691018526087	0.187529280928771	-0.0141350329097257	0.0107252307460001	0.949762208534005	-0.00174306160450707	0.0276652755478095	0.455034833742053	0.061066797101035	0.0793020750513011	0.681894758933985	0.0165560755609116	0.039555769472045	0.997469014912878	0.343056409305415	0.956341130272772	not_robust	24.855298066686	NO PLEIOTROPIC SNPS FOR REMOVAL	NA	NA	NA	NA
ebi-a-GCST90001552	Naive CD8+ T cell %CD8+ T cell	11	5e-06	0.991020865001684	0.960654439515422	1.02234717758041	0.569992148719727	-0.00901969038167876	0.0158779737587986	0.937027191568498	0.00196061859623387	0.0248158118706122	0.117025969847825	-0.0552494982795984	0.0318702231909972	0.0839094525078048	-0.0559691690173339	0.0291616224966129	0.636013393163384	0.113997123920625	0.960579993128656	not_robust	23.943450316204	NO PLEIOTROPIC SNPS FOR REMOVAL	THERE WERE 1 OUTLITER SNPs IN RADIAL ANALYSIS	NA	NA	NA
ebi-a-GCST90001553	Naive CD8+ T cell %T cell	15	5e-06	1.00491129592168	0.964919465552594	1.04656061849956	0.813076524676175	0.00489927485115519	0.0207193425320478	0.741738471651133	-0.0104174679880831	0.0316109959797141	0.303642889896729	0.10809881862812	0.100930847023485	0.483605042256045	-0.0394502807491787	0.0548216487006132	0.708200859224713	0.31203137801987	0.959041964736993	not_robust	23.5931362480599	NO PLEIOTROPIC SNPS FOR REMOVAL	THERE WERE 1 OUTLITER SNPs IN RADIAL ANALYSIS	NA	NA	NA
ebi-a-GCST90001554	Effector Memory CD8+ T cell Absolute Count	11	5e-06	1.01512807371844	0.992318677718302	1.03846176554972	0.195333603078104	0.015014785536986	0.0115947760833386	0.0567945626988275	0.0366381881312754	0.019233770153936	0.123507141786729	0.0427492963344371	0.0251588766048736	0.114441160444585	0.0330372351649963	0.0191042213677706	0.674665744954067	0.2255664324564	0.962101702077838	not_robust	24.8558536173685	NO PLEIOTROPIC SNPS FOR REMOVAL	NA	NA	NA	NA
ebi-a-GCST90001555	Effector Memory CD8+ T cell %CD8+ T cell	6	5e-06	0.952558335844626	0.901188079740758	1.00685684108039	0.0857232655267256	-0.0486039288754438	0.0282843718022681	0.573250887217147	-0.0172925798199162	0.0307003262883216	0.343644049602728	0.079011433609189	0.0736277088325827	0.711403587142647	-0.0132619391951682	0.0338556670696897	0.203777882673713	0.141385870454423	0.97749380407702	not_robust	45.9186906054094	NO PLEIOTROPIC SNPS FOR REMOVAL	NA	NA	NA	NA
ebi-a-GCST90001556	Effector Memory CD8+ T cell %T cell	6	5e-06	1.02107901784436	0.988798298191974	1.05441358726893	0.203122596928652	0.0208599287876433	0.016390225587757	0.0866576774184361	0.0329304188727859	0.019220481994532	0.0841981427702979	0.0674410550229777	0.0294976933343127	0.131724114809154	0.0355551067969887	0.0197506718544306	0.346296640501766	0.137195266193979	0.961355184288415	not_robust	27.5946623247658	NO PLEIOTROPIC SNPS FOR REMOVAL	NA	NA	NA	NA
ebi-a-GCST90001557	Terminally Differentiated CD8+ T cell Absolute Count	6	5e-06	1.03036903511671	0.98820016496576	1.07433735205269	0.160544313836208	0.0299170245933371	0.0213199133817541	0.717861941284311	0.0123642063250568	0.034219760910618	0.705013467131446	0.0590391557966073	0.14514766618836	0.85059276853621	0.00869824813721996	0.0438556826286668	0.681732404680599	0.848165305443968	0.974247932358702	not_robust	25.6444901814148	NO PLEIOTROPIC SNPS FOR REMOVAL	NA	NA	NA	NA
ebi-a-GCST90001558	Terminally Differentiated CD8+ T cell %CD8+ T cell	6	5e-06	1.03600268973382	1.00960409563843	1.06309154031018	0.00723543485529095	0.0353697401020913	0.0131691176588505	0.0538530775945184	0.0411064736574036	0.0213206029589896	0.171778360418934	0.0443233264536111	0.0266631393034982	0.0791361203277157	0.0425653508649403	0.0193516143255948	0.577607539591372	0.70460651710573	0.981658003954265	not_robust	33.3170750479723	NO PLEIOTROPIC SNPS FOR REMOVAL	NA	0.0209132731632458	0.115380505794474	0.0499580781878838
ebi-a-GCST90001559	Terminally Differentiated CD8+ T cell %T cell	54	5e-05	1.02111803383412	1.00486507804252	1.03763386926771	0.0106840931344227	0.0208981386065561	0.00818615143464758	0.0564034867355333	0.0252362601672376	0.0132272095444066	0.0259820033875053	0.0398430649484848	0.0173831893724083	0.106689377406924	0.0308495835038146	0.0187976085969256	0.443889055031497	0.222865212062646	0.952386643117776	not_robust	18.8816945705966	NO PLEIOTROPIC SNPS FOR REMOVAL	THERE WERE 2 OUTLITER SNPs IN RADIAL ANALYSIS	0.137104775892766	0.0807304500684711	0.0543032566830646
ebi-a-GCST90001560	CD45RA+ CD8+ T cell Absolute Count	9	5e-06	1.03778827651011	1.00211392273194	1.07473260517698	0.03767971135615	0.0370917914048537	0.0178469897264031	0.288299705938487	0.0305497193214279	0.0287700341281834	0.317701489296217	0.122746392779395	0.114100273503323	0.467879632258195	0.0281156195292393	0.0368930046250044	0.759534027236005	0.46877416212564	0.957739425349496	not_robust	32.0130875314828	NO PLEIOTROPIC SNPS FOR REMOVAL	NA	0.148158429473513	0.0657455920364799	0.0454651099239066
ebi-a-GCST90001561	CD45RA+ CD8+ T cell %CD8+ T cell	6	5e-06	1.03425670248095	0.987247957909732	1.08350381285324	0.155830126002766	0.0336830068614238	0.023733190888834	0.69048167134252	0.00889277184373737	0.0223323422352582	0.290231596909986	-0.0447555974601255	0.0367519763602996	0.710045629823972	0.00940138372167343	0.023880823298959	0.151741050842202	0.0683838393883393	0.980267097020643	not_robust	50.830293196943	NO PLEIOTROPIC SNPS FOR REMOVAL	NA	NA	NA	NA
ebi-a-GCST90001562	CD45RA+ CD8+ T cell %T cell	7	5e-06	1.01707490263529	0.96427407313842	1.07276695120899	0.533631337070565	0.0169307649298547	0.0271992252420909	0.564982769576087	0.0202393019194394	0.0351708784835139	0.169619525791672	0.284465681248197	0.177347995231199	0.468837138718735	0.0383648529337015	0.049627210670997	0.384696692628489	0.187636731120067	0.967699576449674	not_robust	27.4703342320854	NO PLEIOTROPIC SNPS FOR REMOVAL	THERE WERE 1 OUTLITER SNPs IN RADIAL ANALYSIS	NA	NA	NA
ebi-a-GCST90001563	Central Memory CD4-CD8- T cell Absolute Count	31	5e-05	0.992973473669922	0.974701747760975	1.01158772073312	0.456787903661251	-0.00705132861711281	0.00947572749815159	0.849762145365721	-0.00332526207145735	0.0175547901863329	0.649785725552804	-0.0158314998692697	0.0345050192427941	0.720442053925425	-0.0122386477719575	0.0338783242596539	0.987248755325931	0.784889111519212	0.945248356417001	not_robust	17.6720124860132	NO PLEIOTROPIC SNPS FOR REMOVAL	THERE WERE 1 OUTLITER SNPs IN RADIAL ANALYSIS	NA	NA	NA
ebi-a-GCST90001564	Central Memory CD4-CD8- T cell %CD4-CD8- T cell	54	5e-05	1.00659789314344	0.991288531442893	1.02214369110674	0.400335157144741	0.00657622231545319	0.00781931506882126	0.89278043749009	0.00187799584285057	0.0139330835928863	0.876319210829321	0.00291875274520694	0.018661469133769	0.417400694968949	0.0146532821800755	0.0179282990453291	0.916316690250679	0.823483392242408	0.945187800326651	not_robust	18.1373921133654	NO PLEIOTROPIC SNPS FOR REMOVAL	THERE WERE 1 OUTLITER SNPs IN RADIAL ANALYSIS	NA	NA	NA
ebi-a-GCST90001565	Central Memory CD4-CD8- T cell %T cell	54	5e-05	1.00243445400148	0.98529766335705	1.01986929629519	0.782251064829244	0.00243149551889183	0.00879744014258766	0.870902413585956	-0.00243082493861644	0.0149577870679026	0.937738904044143	0.00152334291632794	0.0194079135375949	0.707491623211684	-0.00718332525055951	0.0190411074918422	0.650077344959479	0.957825252721962	0.939997499947593	not_robust	18.269771139246	NO PLEIOTROPIC SNPS FOR REMOVAL	THERE WERE 3 OUTLITER SNPs IN RADIAL ANALYSIS	NA	NA	NA
ebi-a-GCST90001566	Naive CD4-CD8- T cell Absolute Count	65	5e-05	1.00936892843416	0.995517754766818	1.0234128209265	0.185910389339472	0.00932531223720504	0.00704981267842109	0.684917368003483	-0.00608251821845725	0.0149903536828869	0.981081759686123	-0.000458326139311597	0.0192516943394689	0.943079426113143	-0.00142036733901207	0.019815155865964	0.996858510111499	0.564637590358949	0.946280317087266	not_robust	18.3320835212098	NO PLEIOTROPIC SNPS FOR REMOVAL	THERE WERE 5 OUTLITER SNPs IN RADIAL ANALYSIS	NA	NA	NA
ebi-a-GCST90001567	Naive CD4-CD8- T cell %CD4-CD8- T cell	7	5e-06	1.00817415176649	0.981144050973211	1.03594892032611	0.557120590872232	0.00814092433584031	0.0138657722354111	0.814023565813716	0.00777912990233932	0.0330691079699816	0.923893317272036	0.0251746373098533	0.250627752087721	0.508616787216311	0.0315784438098765	0.0449433592948269	0.952657367833326	0.948150214368615	0.962564084531206	not_robust	23.0090687807327	NO PLEIOTROPIC SNPS FOR REMOVAL	NA	NA	NA	NA
ebi-a-GCST90001568	Naive CD4-CD8- T cell %T cell	9	5e-06	1.00638948029242	0.959119144712829	1.0559895416815	0.795261934319573	0.00636915409981166	0.0245454731757727	0.567427139374767	0.0192420530837291	0.0336490842950891	0.331502997967745	0.110491411565808	0.105907649378393	0.303022490511501	0.0529791807424556	0.048130327852379	0.374892100999041	0.345864893274108	0.961452285315798	not_robust	24.6521616926719	NO PLEIOTROPIC SNPS FOR REMOVAL	NA	NA	NA	NA
ebi-a-GCST90001569	Effector Memory CD4-CD8- T cell Absolute Count	6	5e-06	1.00527865840372	0.955579410120808	1.0575627418701	0.838727837250821	0.00526477512174948	0.0258684619541778	0.506732032633445	0.0224081654035832	0.033750550371264	0.825003566710068	0.0459212972125248	0.194558284702779	0.580709553858717	0.026501011448593	0.0449005061080344	0.366377696868327	0.842989394307985	0.96864774202676	not_robust	26.5912979770797	NO PLEIOTROPIC SNPS FOR REMOVAL	THERE WERE 2 OUTLITER SNPs IN RADIAL ANALYSIS	NA	NA	NA
ebi-a-GCST90001570	Effector Memory CD4-CD8- T cell %CD4-CD8- T cell	17	5e-06	0.987226599787256	0.97473867407947	0.99987451533912	0.047779829082312	-0.0128556815148661	0.00649499437761579	0.377316996038979	-0.0169612884847357	0.0192119577671755	0.479630829591275	-0.0469071360793525	0.0647026102259532	0.565558209369467	-0.0160168696984193	0.0272975303373193	0.999730933825051	0.597132646620996	0.960814396671346	not_robust	25.281033719794	NO PLEIOTROPIC SNPS FOR REMOVAL	NA	0.947361198026499	0.00461670583390159	0.0699279605955102
ebi-a-GCST90001571	Effector Memory CD4-CD8- T cell %T cell	10	5e-06	1.00669987445576	0.976195008827092	1.03815797874946	0.670587402739185	0.00667753004454024	0.0156992032885979	0.598024861922551	0.0143359837039572	0.0271904683699455	0.454837253687755	-0.0643485255021241	0.0819288288818171	0.705806620587264	0.0146342042477739	0.0375507077730629	0.783362619615253	0.397462454896065	0.956620954822128	not_robust	24.6913278300502	NO PLEIOTROPIC SNPS FOR REMOVAL	NA	NA	NA	NA
ebi-a-GCST90001572	Terminally Differentiated CD4-CD8- T cell Absolute Count	7	5e-06	1.03367922068369	1.00206733573264	1.06628835525513	0.0365886357988707	0.0331244965074002	0.0158465789656406	0.401139253319368	0.0222453621360564	0.0264955594882802	0.86283551822769	0.0111215276933196	0.061154324592932	0.693784839996317	0.0145340660903803	0.0351699636070314	0.74635992633041	0.717734529538888	0.933480159429419	not_robust	28.2431429830475	NO PLEIOTROPIC SNPS FOR REMOVAL	NA	0.84020199699849	0.014841463158694	0.0736055508134063
ebi-a-GCST90001573	Terminally Differentiated CD4-CD8- T cell %CD4-CD8- T cell	16	5e-06	1.01907764199007	1.00514591166254	1.03320247175489	0.00712732242318184	0.0188979456363542	0.00702307598463159	0.385839062418622	0.0166034642610621	0.0191463282332821	0.371682801973255	0.0588682406737999	0.0637848926970191	0.672293563272576	0.0135744756590657	0.0314640578928525	0.999422162952684	0.529131495022248	0.96393127413667	all_significant	23.7882231073836	NO PLEIOTROPIC SNPS FOR REMOVAL	NA	0.531641081396149	-0.0445615464100437	0.071241156977229
ebi-a-GCST90001574	Terminally Differentiated CD4-CD8- T cell %T cell	12	5e-06	1.02723384958028	1.01480184750024	1.03981815200949	1.52406753173137e-05	0.0268696066624441	0.0062123660026012	0.161033897584092	0.0275725117353668	0.019672129798654	0.370984342127237	0.0394063250794231	0.0420694423291705	0.226551033395032	0.027640266365607	0.0215775654436743	0.998322292018695	0.757646330634004	0.956722308962643	all_significant	28.0082818415017	NO PLEIOTROPIC SNPS FOR REMOVAL	THERE WERE 1 OUTLITER SNPs IN RADIAL ANALYSIS	0.556376624841575	-0.0433143842409964	0.0736348737070139
ebi-a-GCST90001575	Naive CD4+ T cell %T cell	11	5e-06	0.993383850172207	0.974299569326666	1.01284194805191	0.502402250933213	-0.00663813356585244	0.00989710358096138	0.633131337055315	-0.0105687384433283	0.0221416391318891	0.541706695830721	-0.0368577497986038	0.0581131533988793	0.712732350657553	-0.0118789889985312	0.031356949497105	0.978541032568495	0.598310254038712	0.961586883551292	not_robust	24.2421662338444	NO PLEIOTROPIC SNPS FOR REMOVAL	NA	NA	NA	NA
ebi-a-GCST90001576	Transitional B cell %B cell	8	5e-06	1.01293130890243	0.981965725158814	1.04487337008515	0.417300197234795	0.0128484133942575	0.015840452922442	0.331893686688331	0.0293835649567043	0.0302827630454874	0.636054310153048	0.0624979910070883	0.125439752234131	0.370831677608366	0.0428361068844433	0.0447994145644988	0.86749894710317	0.700963611556895	0.95916373273358	not_robust	22.0975845953086	NO PLEIOTROPIC SNPS FOR REMOVAL	NA	NA	NA	NA
ebi-a-GCST90001577	Transitional B cell Absolute Count	10	5e-06	1.00094952025976	0.970297859808094	1.03256946511909	0.952306684295146	0.000949069750551247	0.0158679859209691	0.969733027788631	-0.00104942311774562	0.0276577924289932	0.532803571058402	-0.0416330244737128	0.0638737598247179	0.912149576869673	0.00462757309839171	0.0407827179974725	0.810118358618167	0.50091494441109	0.962136478378342	not_robust	23.6523784703762	NO PLEIOTROPIC SNPS FOR REMOVAL	THERE WERE 1 OUTLITER SNPs IN RADIAL ANALYSIS	NA	NA	NA
ebi-a-GCST90001578	Transitional B cell %lymphocyte	10	5e-06	0.971600628469861	0.934449556454994	1.01022872205568	0.147509548920467	-0.0288104350142083	0.0198914274033811	0.110253429122203	-0.0435249844004192	0.0272532768842197	0.781425587567969	-0.0155662949784139	0.0542430993178817	0.193823310837695	-0.0526844990393115	0.0375200152799044	0.410536619257903	0.797838260736608	0.955272903699304	not_robust	23.1796905991363	NO PLEIOTROPIC SNPS FOR REMOVAL	NA	NA	NA	NA
ebi-a-GCST90001579	CD14- CD16+ monocyte Absolute Count	8	5e-06	1.02367988669778	0.992439642512275	1.05590351850199	0.138855896495291	0.0234038670977184	0.0158127290598871	0.10069431089022	0.0391138659961186	0.0238281693324146	0.199038920510559	0.0598830754772483	0.0414900706152918	0.207857267396897	0.0374973576320071	0.0270252971385971	0.6342611215351	0.364920334378942	0.969601023181576	not_robust	45.7482563968591	NO PLEIOTROPIC SNPS FOR REMOVAL	NA	NA	NA	NA
ebi-a-GCST90001580	CD14+ CD16+ monocyte Absolute Count	7	5e-06	1.01974162469898	0.995509921305235	1.04456315189738	0.111106226283732	0.0195492860893567	0.0122701405428478	0.124067881765892	0.0266119375517098	0.0173038368024941	0.220238625300004	0.0342529963108039	0.0244561665412741	0.155631484834138	0.0291467552092183	0.0179542136760992	0.667823166112179	0.482417594027779	0.987775080145363	not_robust	103.483349970095	NO PLEIOTROPIC SNPS FOR REMOVAL	NA	NA	NA	NA
ebi-a-GCST90001581	CD14- CD16- Absolute Count	9	5e-06	0.977017036744428	0.936511477253686	1.01927452388316	0.281800498603414	-0.0232511892772376	0.0216032206221501	0.251715451009083	-0.0313084723910106	0.0273151922256277	0.0703056996270186	-0.133567560092655	0.0626048473991569	0.124677293967769	-0.0630313694261458	0.0367518419499612	0.253922452409827	0.106609038869413	0.975228136573893	not_robust	36.1214342936284	NO PLEIOTROPIC SNPS FOR REMOVAL	THERE WERE 1 OUTLITER SNPs IN RADIAL ANALYSIS	NA	NA	NA
ebi-a-GCST90001582	CD14+ CD16- monocyte Absolute Count	11	5e-06	1.01893833188512	0.978642925220171	1.06089289303476	0.362119527420514	0.0187612341414879	0.0205865670014269	0.808006052666097	0.00670010010159435	0.0275725243717723	0.313875129780059	0.16761036584801	0.157126584187936	0.880398417944765	0.00660984260127156	0.0428215484643353	0.316286375071308	0.364221767744435	0.962006376047892	not_robust	27.403382868533	NO PLEIOTROPIC SNPS FOR REMOVAL	NA	NA	NA	NA
ebi-a-GCST90001583	Monocyte Absolute Count	9	5e-06	1.03167590756744	0.988980406764338	1.07621462566418	0.148136763160434	0.0311845746827138	0.0215639456106055	0.657094444333465	0.0131969961014815	0.0297277667870421	0.997850792083598	-0.000389576217782072	0.1395707596017	0.919128308003943	0.00522203020375567	0.0498371246807898	0.467587350218302	0.825154307379359	0.964667785838877	not_robust	25.2897454676901	NO PLEIOTROPIC SNPS FOR REMOVAL	THERE WERE 1 OUTLITER SNPs IN RADIAL ANALYSIS	NA	NA	NA
ebi-a-GCST90001584	CD14- CD16+ monocyte %monocyte	61	5e-05	1.00525384889366	0.993929997426268	1.01670671308066	0.364614502398617	0.00524009558042064	0.0057798956685858	0.250816660261003	0.0102821283833617	0.00895368731610756	0.338397893014429	0.00937254020807513	0.00971073881629116	0.199090483946483	0.0115928162469447	0.00892797613529937	0.847720034634768	0.573399382984359	0.953765369397105	not_robust	21.4285251600942	NO PLEIOTROPIC SNPS FOR REMOVAL	THERE WERE 4 OUTLITER SNPs IN RADIAL ANALYSIS	NA	NA	NA
ebi-a-GCST90001585	CD14+ CD16+ monocyte %monocyte	8	5e-06	1.01515826788355	0.992928012697432	1.03788622707169	0.182940182934262	0.0150445292874038	0.0112967559276378	0.0799907162025481	0.0269698450615604	0.0154048265178886	0.0870654492601664	0.0465846721867783	0.0228005671700519	0.12634901969517	0.0284606744218025	0.0164050159540573	0.670410963898937	0.137106191498555	0.9914667955022	not_robust	108.024752991861	NO PLEIOTROPIC SNPS FOR REMOVAL	NA	NA	NA	NA
ebi-a-GCST90001586	CD14+ CD16- monocyte %monocyte	9	5e-06	0.973723044038973	0.953384459840469	0.994495511969197	0.0134164505756889	-0.0266283648104164	0.0107697302350192	0.123751870247983	-0.0332982026121759	0.0216332398957013	0.329685358570038	-0.0370068592798507	0.0353288086660289	0.189939006736647	-0.036153555480567	0.0252409340863081	0.929766872334068	0.745690144723272	0.983702354211914	not_robust	54.9903056605457	NO PLEIOTROPIC SNPS FOR REMOVAL	NA	0.666034415969175	-0.0351941781658031	0.081544095010363
ebi-a-GCST90001587	CD16+ monocyte %monocyte	9	5e-06	1.02691607503573	1.00546520263059	1.04882458627882	0.0136612728074775	0.0265602090442069	0.0107703502261285	0.125757927370019	0.0338094712962047	0.0220825910103347	0.327541529346464	0.0380525985053522	0.036154624347418	0.160288744835407	0.0366746937027205	0.0236965915937982	0.929313036242932	0.727760142671366	0.983502893420827	not_robust	54.3079097139497	NO PLEIOTROPIC SNPS FOR REMOVAL	NA	0.435717360437603	0.0558393911216132	0.0716398963385095
ebi-a-GCST90001588	T/B cell	11	5e-06	0.97021876358236	0.941703310707033	0.999597684859508	0.0469846503605882	-0.0302337034463046	0.0152200547731447	0.296448419652633	-0.02563153956594	0.0245494040332836	0.190315757643477	-0.152269329142103	0.107501768135347	0.166634314477152	-0.0646255763639691	0.0433233897411658	0.771023515318011	0.278575160921841	0.969445235888557	not_robust	29.8301641864103	NO PLEIOTROPIC SNPS FOR REMOVAL	THERE WERE 2 OUTLITER SNPs IN RADIAL ANALYSIS	0.556278566540379	0.0516823100669876	0.0878386097680377
ebi-a-GCST90001589	CD4+/CD8+ T cell	59	5e-05	1.00701978425465	0.994278346598688	1.01992450036689	0.281589130456021	0.0069952602709913	0.00649660461096207	0.272301136247843	0.0125337944952483	0.0114174145841471	0.200921959890918	0.0396949883821992	0.0306788100594471	0.209653702625472	0.0303732015317715	0.0239424004234893	0.993914774622489	0.272326283280993	0.945579597748423	not_robust	18.5602878131043	NO PLEIOTROPIC SNPS FOR REMOVAL	NA	NA	NA	NA
ebi-a-GCST90001590	CD4+ T cell Absolute Count	9	5e-06	1.0088475214763	0.976935971251913	1.04180146042185	0.591177198494241	0.00880861149435005	0.0163993758465128	0.877785568839185	-0.00408030112851565	0.0265338841833944	0.132017802289771	0.167258440577343	0.0981143127011422	0.972346325451593	0.00127905304010867	0.0357630567530191	0.717378261930666	0.143002746290131	0.964615216850888	not_robust	26.2126090877935	NO PLEIOTROPIC SNPS FOR REMOVAL	NA	NA	NA	NA
ebi-a-GCST90001592	CD8+ T cell Absolute Count	15	5e-06	1.00953373951349	0.989028624744411	1.03046397820838	0.364781955259138	0.00948858021670105	0.0104696861613537	0.813285550956778	0.00409290422553656	0.0173288928201493	0.602917575090306	0.0112808200267972	0.0211583411633067	0.552080538911144	0.0125593212124228	0.0206124219437052	0.662512926024494	0.920709084967889	0.963706320176645	not_robust	25.7706940445284	NO PLEIOTROPIC SNPS FOR REMOVAL	NA	NA	NA	NA
ebi-a-GCST90001593	CD8+ T cell %T cell	8	5e-06	1.01205329256579	0.981405887901486	1.0436577563065	0.445062686600526	0.0119812301168838	0.0156889724332535	0.603877739558242	0.0136668030219914	0.0263414687915084	0.659716582961489	0.0395427617204229	0.085415051141265	0.628423508347504	0.0193454947125973	0.0382349889307667	0.772664383895687	0.750828998324385	0.962420761120501	not_robust	24.4540008737056	NO PLEIOTROPIC SNPS FOR REMOVAL	NA	NA	NA	NA
ebi-a-GCST90001594	CD4+CD8+ T cell Absolute Count	61	5e-05	1.02016754404279	1.00479420431164	1.03577609569442	0.00995559880836006	0.0199668726726499	0.00774700202011987	0.535561312237499	0.00821408956087068	0.0132583889696512	0.676807104654799	-0.0130652397575008	0.031189068043581	0.829640062832769	0.00501036176347375	0.0231850055233201	0.875897241627157	0.274589687593264	0.948383373084354	all_significant	19.3477866111614	NO PLEIOTROPIC SNPS FOR REMOVAL	THERE WERE 7 OUTLITER SNPs IN RADIAL ANALYSIS	0.615095755994677	0.0349313892622616	0.0694719300730184
ebi-a-GCST90001595	CD4+CD8+ T cell %T cell	16	5e-05	1.03495207987126	0.999708377921036	1.0714382626835	0.0519557425942791	0.0343551260041789	0.0176769339862911	0.523553055665663	0.0156025980918255	0.0244601576375301	0.451813792153164	0.0470800617192856	0.0608282911862414	0.849595085643841	-0.00757477688153801	0.0392600277411183	0.396949133792935	0.829569126750302	0.94618126058632	not_robust	19.2798430408663	NO PLEIOTROPIC SNPS FOR REMOVAL	NA	NA	NA	NA
ebi-a-GCST90001596	CD8dim T cell Absolute Count	6	5e-06	1.01234197961411	0.971671795311364	1.05471445053174	0.557644577539869	0.012266438301516	0.0209202188712175	0.840447047555285	0.00663056182468092	0.0329351596022482	0.504083029597279	-0.0428041128052368	0.0583788435975352	0.956507571508744	-0.00214982840324926	0.0375032325251426	0.599608791575481	0.357522423088266	0.965207207846818	not_robust	24.1649879821861	NO PLEIOTROPIC SNPS FOR REMOVAL	NA	NA	NA	NA
ebi-a-GCST90001597	CD8dim T cell %T cell	47	5e-05	0.990169510705261	0.971962657596338	1.00871741549713	0.296791167210546	-0.00987912757586754	0.00946875805846365	0.212243368216277	-0.0178439277122906	0.0143046617232252	0.205526465102361	-0.0336204818523314	0.0261731625720219	0.142661607835786	-0.0406866084061214	0.0272793229609529	0.573530298558008	0.333763306479856	0.947068388162162	not_robust	18.515438147292	REMOVED 1 PLEIOTROPIC SNP	THERE WERE 3 OUTLITER SNPs IN RADIAL ANALYSIS	NA	NA	NA
ebi-a-GCST90001598	CD4-CD8- T cell Absolute Count	9	5e-06	1.06647471709676	1.02223772964386	1.11262604502268	0.00290552874687265	0.0643585522223507	0.0216145282218705	0.374806007694824	0.0240859291666217	0.0271388615490785	0.191997851245101	0.130321530157941	0.0902584474297608	0.61271199147708	0.0196136429394979	0.0372411801558626	0.309648516217497	0.475423451660915	0.967808070899708	all_significant	27.6028616756693	NO PLEIOTROPIC SNPS FOR REMOVAL	NA	0.945642410657387	0.00402088997764661	0.0589746941742667
ebi-a-GCST90001599	CD4-CD8- T cell %T cell	57	5e-05	0.996949924720057	0.982453389764515	1.01166036247028	0.682720132738274	-0.00305473623948135	0.00747328600398693	0.579599551285669	0.00707242829701107	0.0127668132666794	0.350318609600986	0.0207768342755013	0.02205639142848	0.194040346275569	0.0312774521817522	0.0237943930873417	0.913270758354097	0.245660462269474	0.9477438469091	not_robust	19.1641074971797	NO PLEIOTROPIC SNPS FOR REMOVAL	THERE WERE 2 OUTLITER SNPs IN RADIAL ANALYSIS	NA	NA	NA
ebi-a-GCST90001600	Leukocyte Absolute Count	24	5e-05	1.03084283915885	1.01494522357011	1.04698946737954	0.000127736794994203	0.0303767580699315	0.00792964997879962	0.146919026539591	0.028456733025821	0.0196185626300146	0.199580934185892	0.0285506201431283	0.0215881078858786	0.223495636632451	0.0248173526847451	0.019837340165829	0.993821603750836	0.918893160543232	0.942007831799751	all_significant	17.9485770207683	NO PLEIOTROPIC SNPS FOR REMOVAL	NA	0.393881189254768	0.120837450460957	0.141728192908503
ebi-a-GCST90001601	Lymphocyte Absolute Count	56	5e-05	1.01459531047565	0.99993547528305	1.02947007030407	0.0510201411405251	0.014489824097241	0.00742568923265282	0.368357576495523	0.0112270606936913	0.0124806949394988	0.557636183075724	0.0137774543880972	0.0233507036515563	0.362512029569751	-0.019609542906407	0.0213559960299884	0.92161375808117	0.973938299096885	0.944805892430901	not_robust	18.5935281418832	NO PLEIOTROPIC SNPS FOR REMOVAL	NA	NA	NA	NA
ebi-a-GCST90001602	Lymphocyte %leukocyte	7	5e-06	1.03353896291338	0.994780413054724	1.07380762009565	0.0907141953933256	0.032988799393626	0.019501048964358	0.0946392809199396	0.0538137598706506	0.0321964836863674	0.504044309834148	-0.142772274193703	0.19843046816456	0.222355406154644	0.0630900378571702	0.0463493156538155	0.733082045701877	0.412764430828477	0.924040375206548	not_robust	23.9555547285045	NO PLEIOTROPIC SNPS FOR REMOVAL	NA	NA	NA	NA
ebi-a-GCST90001603	T cell Absolute Count	7	5e-06	1.0271095150337	0.980400730567143	1.07604362479667	0.259980141864786	0.0267485611265598	0.0237461445318841	0.120824309467296	0.0467040794752982	0.0301059682357398	0.201573518651729	0.137214206756108	0.0933573233063057	0.229179320449668	0.0474944858389393	0.035479878786538	0.36532283713683	0.276752895598215	0.968397462416978	not_robust	27.1497219572008	NO PLEIOTROPIC SNPS FOR REMOVAL	NA	NA	NA	NA
ebi-a-GCST90001604	T cell %lymphocyte	7	5e-06	1.03723067417288	0.997065646524991	1.07901367898364	0.069653588270488	0.0365543482644295	0.0201494976506075	0.687970055946863	0.0118265328500667	0.0294477037750979	0.493433452993851	0.0666398439607991	0.0902452489896745	0.882233886934614	0.00630472168449452	0.0407905878728063	0.504279922248504	0.745148663206617	0.974271496378605	not_robust	33.535137674992	NO PLEIOTROPIC SNPS FOR REMOVAL	NA	NA	NA	NA
ebi-a-GCST90001605	T cell %leukocyte	7	5e-06	1.08604432389833	1.04463676445985	1.12909320598309	3.15693534192699e-05	0.0825420345815745	0.0198330629631914	0.0883673154865999	0.0572103667273053	0.0335727064133261	0.26616541615699	0.122796786717274	0.0981319522175518	0.311630803104485	0.0519219232584254	0.0470031889052725	0.691181641973743	0.689348004751646	0.959713332647162	all_significant	21.9038745678359	NO PLEIOTROPIC SNPS FOR REMOVAL	THERE WERE 1 OUTLITER SNPs IN RADIAL ANALYSIS	0.37382807899681	0.0563758629752535	0.0633916964538335
ebi-a-GCST90001606	CD4+ T cell %leukocyte	44	5e-05	1.00869810638961	0.99027901526598	1.02745979077493	0.357009973712756	0.00866049579881981	0.00940257028466857	0.282799559540389	0.0152370634576752	0.0141865284583723	0.0589226458732294	0.0581082025975273	0.02992909626526	0.177416286245977	0.0414658739517393	0.0302398327843229	0.725919166308249	0.086419331682322	0.942168486960036	not_robust	18.0582968624298	NO PLEIOTROPIC SNPS FOR REMOVAL	THERE WERE 3 OUTLITER SNPs IN RADIAL ANALYSIS	NA	NA	NA
ebi-a-GCST90001607	CD8+ T cell %leukocyte	9	5e-06	0.997811202536003	0.971601658004385	1.02472776544176	0.871820652467869	-0.00219119638230304	0.0135807035740785	0.944821447053996	-0.00160837423062055	0.0232386152261812	0.68682235812854	0.0396947826187076	0.0944293264416242	0.407458308497811	0.0335481157901336	0.0383734482995016	0.822732276800008	0.664789277292205	0.96324140418615	not_robust	24.9984969115825	NO PLEIOTROPIC SNPS FOR REMOVAL	NA	NA	NA	NA
ebi-a-GCST90001608	CD4+CD8+ T cell %leukocyte	9	5e-06	0.998108174609895	0.958430497514954	1.03942845183466	0.927098685740845	-0.00189361715191554	0.0206962314770979	0.979504830958642	-0.000605428086545703	0.023566948559837	0.705840173593509	-0.0214704819322053	0.0545981720063938	0.870576555202595	0.00462921747523332	0.0275169558877321	0.180049406015345	0.707151824911564	0.972965384659978	not_robust	32.8687153902895	NO PLEIOTROPIC SNPS FOR REMOVAL	THERE WERE 1 OUTLITER SNPs IN RADIAL ANALYSIS	NA	NA	NA
ebi-a-GCST90001609	CD4+ CD8dim T cell Absolute Count	7	5e-06	0.985396834365942	0.959546632250837	1.01194344135282	0.278086180452434	-0.0147108414145345	0.0135630217993519	0.565915501259224	-0.0114764415594603	0.019991108836221	0.655349083993144	-0.0199394601805092	0.0420494615273468	0.683326493934291	-0.0096783070778704	0.0225928456996671	0.701937125029216	0.897149114899533	0.978616190353654	not_robust	41.2796060797907	NO PLEIOTROPIC SNPS FOR REMOVAL	NA	NA	NA	NA
ebi-a-GCST90001610	CD4+ CD8dim T cell %lymphocyte	13	5e-06	0.989727654552062	0.968623361584056	1.01129176626835	0.347760455874487	-0.0103254701115189	0.0109969185072766	0.504305940428687	-0.0120888944702746	0.0181044643995989	0.258008869175096	-0.036374149246913	0.0304925136481125	0.490859772950608	-0.0133621653199593	0.01880171164554	0.730850640917415	0.365739977175756	0.970539137436881	not_robust	36.3423583602602	NO PLEIOTROPIC SNPS FOR REMOVAL	NA	NA	NA	NA
ebi-a-GCST90001611	CD4+ CD8dim T cell %leukocyte	13	5e-06	0.986035055793311	0.967605211217603	1.00481593110671	0.144038199353014	-0.0140633714686023	0.00962639952928807	0.490765580879373	-0.0125297535614455	0.0181829995666567	0.349832766092867	-0.0297961881257211	0.0305151875339651	0.440882098644205	-0.0147343160540682	0.0184849967829416	0.884192764334529	0.580203662994218	0.974116449877279	not_robust	35.9516149590112	NO PLEIOTROPIC SNPS FOR REMOVAL	NA	NA	NA	NA
ebi-a-GCST90001612	CD8dim T cell %leukocyte	41	5e-05	1.00569305965291	0.985806582797765	1.02598070238442	0.577447460278449	0.00567691543316012	0.0101898074216056	0.612829094781347	0.00786678919608009	0.0155458082885888	0.16800080822547	-0.0443314691632239	0.031557507626909	0.400019643133801	0.0242791858324414	0.0285414515256814	0.611729052575372	0.10042696826943	0.947497280431021	not_robust	18.603553563596	REMOVED 1 PLEIOTROPIC SNP	THERE WERE 4 OUTLITER SNPs IN RADIAL ANALYSIS	NA	NA	NA
ebi-a-GCST90001613	CD4-CD8- T cell %leukocyte	6	5e-06	1.0230611213157	0.996725687433845	1.05009238865153	0.0866186849459661	0.0227992323163745	0.0133055699868199	0.603314835004038	0.0145759908518899	0.0280501959069679	0.775689296100501	0.027160738950297	0.0890976811105587	0.73555557486291	0.0124476904932813	0.0348523800288083	0.889557602762229	0.9620354454489	0.969296917975678	not_robust	30.7174139207746	NO PLEIOTROPIC SNPS FOR REMOVAL	NA	NA	NA	NA
ebi-a-GCST90001614	CD8+ and CD8dim T cell %leukocyte	7	5e-06	0.995290125282486	0.954432860559014	1.03789640363454	0.825287291969255	-0.00472100112718471	0.0213862127907448	0.776079196268087	-0.00810829436331694	0.0285069509116213	0.952244924552821	0.00732319135136836	0.116332400109074	0.922871973997654	-0.00424580586118922	0.042054642144612	0.454595764420981	0.919935198803431	0.965465522333115	not_robust	26.6256041868299	NO PLEIOTROPIC SNPS FOR REMOVAL	NA	NA	NA	NA
ebi-a-GCST90001615	TCRgd T cell Absolute Count	7	5e-06	0.99978698750792	0.96272864396182	1.03827181902131	0.991179684529787	-0.000213035182462986	0.0192707416738056	0.961655891820888	-0.00118525019026723	0.0246538179108525	0.606939851360254	-0.0314101840484511	0.0572655747509072	0.948860485143393	-0.00189229266762414	0.0282995803936662	0.423907496583047	0.585109019178077	0.962609559342407	not_robust	26.9371034279832	NO PLEIOTROPIC SNPS FOR REMOVAL	THERE WERE 1 OUTLITER SNPs IN RADIAL ANALYSIS	NA	NA	NA
ebi-a-GCST90001616	TCRgd T cell %T cell	72	5e-05	0.992734037046999	0.982096203253237	1.00348709734041	0.184606450000387	-0.00729248862964388	0.00549669395074292	0.69576304126435	-0.00385586909459339	0.0098603911479602	0.852240570919296	0.00200367455895785	0.0107176989000305	0.876664535998587	0.00179349943829979	0.0115145368166532	0.923316482992471	0.288934979323871	0.945345805055842	not_robust	18.3981738906293	NO PLEIOTROPIC SNPS FOR REMOVAL	NA	NA	NA	NA
ebi-a-GCST90001617	TCRgd T cell %lymphocyte	6	5e-06	1.00103040834677	0.981212222646051	1.02124887491988	0.919593119773821	0.00102987784048836	0.0102022386129266	0.786410626787529	0.00737763106121935	0.0272262903815763	0.785649473866625	0.0142960661206265	0.0491589001410446	0.807153410136898	0.00755512124250059	0.0293557304484458	0.948948684450154	0.779732175094528	0.963227248703356	not_robust	24.1977734034737	NO PLEIOTROPIC SNPS FOR REMOVAL	NA	NA	NA	NA
ebi-a-GCST90001618	HLA DR+ T cell Absolute Count	19	5e-06	1.00313785259618	0.984138114542843	1.02250439896714	0.748114912521856	0.00313293981110625	0.00975610779735138	0.525256740639873	0.00971221158514506	0.015288483403903	0.224947158868903	0.0280074104042993	0.0222408787032745	0.217842857619752	0.0241553760185165	0.0189162610190957	0.616972111168609	0.222091255661472	0.972764129197828	not_robust	37.8369101939553	NO PLEIOTROPIC SNPS FOR REMOVAL	NA	NA	NA	NA
ebi-a-GCST90001619	HLA DR+ T cell%T cell	10	5e-06	1.01917554742657	0.986416378742275	1.05302265742654	0.25449514481867	0.0189940136195473	0.0166687430229867	0.0626035456358307	0.0322786092099821	0.0173354807830115	0.655704175575119	0.0163964850818864	0.0354141947979493	0.100246646012551	0.0348628640039449	0.0190344989404139	0.117400292260385	0.934628906709696	0.97878519135021	not_robust	56.4881328458696	NO PLEIOTROPIC SNPS FOR REMOVAL	THERE WERE 1 OUTLITER SNPs IN RADIAL ANALYSIS	NA	NA	NA
ebi-a-GCST90001620	HLA DR+ T cell%lymphocyte	11	5e-06	1.02579332624256	0.999694357481741	1.0525736594277	0.0527756846044969	0.0254662900467826	0.0131489690220592	0.0982477272077161	0.0252308286441806	0.015259886848978	0.878535119814117	0.00432481739426051	0.0275064741629906	0.172641892224561	0.0254929984165554	0.0173569358651943	0.19459717425493	0.402717682006403	0.979616050293965	not_robust	53.1220926478196	NO PLEIOTROPIC SNPS FOR REMOVAL	THERE WERE 1 OUTLITER SNPs IN RADIAL ANALYSIS	NA	NA	NA
ebi-a-GCST90001621	Natural Killer T Absolute Count	6	5e-07	1.01047492605768	0.956423790241354	1.06758069655881	0.710251585954084	0.0104204441520797	0.0280482719783556	0.305864391280429	0.0337219317572119	0.0329335565015504	0.779682236629822	0.0615592950160794	0.205739707693852	0.289412758754704	0.0555449883171006	0.0468895150089685	0.163793607366113	0.813853947520826	0.971291944414237	not_robust	30.045274819579	NO PLEIOTROPIC SNPS FOR REMOVAL	NA	NA	NA	NA
ebi-a-GCST90001622	Natural Killer T %T cell	21	5e-06	1.00172351050705	0.978972408523116	1.02500334306294	0.883200139300422	0.00172202696717013	0.0117213505830101	0.430669417522184	-0.0144792987671595	0.0183736568233915	0.729801138481833	-0.0255762734334856	0.0729656674393808	0.561577368844978	-0.0170092645343453	0.0288128671279428	0.768414993225921	0.707670424965767	0.95900082981206	not_robust	23.3539411697026	NO PLEIOTROPIC SNPS FOR REMOVAL	NA	NA	NA	NA
ebi-a-GCST90001623	Natural Killer T %lymphocyte	13	5e-06	0.999591187701934	0.973711926284112	1.02615826669028	0.97562591421688	-0.000408895884595581	0.0133831054950764	0.459924533197189	-0.0163914905334332	0.0221815035126907	0.573510619365797	-0.0529577547131198	0.0912841819051125	0.56796148140379	-0.0207109479056976	0.0352714207761583	0.767571797703453	0.570411023979998	0.96096515878655	not_robust	25.3537329687168	NO PLEIOTROPIC SNPS FOR REMOVAL	NA	NA	NA	NA
ebi-a-GCST90001624	HLA DR+ CD4+ T cell Absolute Count	12	5e-06	1.01822007844261	0.996229911269332	1.04069564305962	0.105035824165889	0.018056081838526	0.0111394363604644	0.518331493350519	0.0125874508867827	0.0194876466485804	0.581237716258599	0.0190500072701483	0.033419362742125	0.913431944729234	-0.00297439074231604	0.0267391563653836	0.783402230213955	0.974600812800053	0.96740533873628	not_robust	30.9443241665971	NO PLEIOTROPIC SNPS FOR REMOVAL	NA	NA	NA	NA
ebi-a-GCST90001625	HLA DR+ CD4+ T cell %T cell	9	5e-06	1.01982655596818	0.97991521511729	1.0613634610556	0.335105892291031	0.0196325696687529	0.0203682632221252	0.0824287979135251	0.048369235591347	0.0278502027958027	0.0855598862159478	0.0996104438334673	0.0497934976735081	0.09350637576804	0.0540986951721377	0.0284251785351135	0.369458224737759	0.124246742564886	0.964110194955228	not_robust	36.1833374740338	NO PLEIOTROPIC SNPS FOR REMOVAL	THERE WERE 1 OUTLITER SNPs IN RADIAL ANALYSIS	NA	NA	NA
ebi-a-GCST90001626	HLA DR+ CD4+ T cell %lymphocyte	10	5e-06	1.00708248850724	0.97388868775176	1.04140765922569	0.679809306108798	0.00705752548309843	0.0170998933550989	0.222296957901848	0.0285969813363987	0.0234316388871122	0.0742903517521995	0.0950932567234331	0.0463443287324245	0.132840739386061	0.0417684214181359	0.0252771144634088	0.451935774394417	0.0748923011557797	0.973946708102828	not_robust	36.189637233681	NO PLEIOTROPIC SNPS FOR REMOVAL	NA	NA	NA	NA
ebi-a-GCST90001627	HLA DR+ CD8+ T cell Absolute Count	6	5e-07	1.01927509279393	0.996020283129159	1.04307284940636	0.104942503066417	0.0190916812946621	0.0117751726081876	0.131963324939026	0.0274411982450586	0.0182163524567398	0.289842575504119	0.0423730606319438	0.0347629141685911	0.143827781717539	0.0349590443383844	0.0201846807229303	0.653892117453042	0.502107854424777	0.986912316736155	not_robust	68.5528976733581	NO PLEIOTROPIC SNPS FOR REMOVAL	NA	NA	NA	NA
ebi-a-GCST90001628	HLA DR+ CD8+ T cell %T cell	17	5e-06	1.02518922201331	1.00983484171714	1.04077706325234	0.00123294790834013	0.0248772023948801	0.00769918773744942	0.0461009448713483	0.0343542656374599	0.0172247774365067	0.218881129383699	0.0330364781084421	0.0257446284009038	0.0757234220109022	0.0359170725644383	0.0189118798711124	0.981266569227318	0.724860093562646	0.975110244516959	not_robust	40.3063080926943	NO PLEIOTROPIC SNPS FOR REMOVAL	THERE WERE 1 OUTLITER SNPs IN RADIAL ANALYSIS	0.601325834869063	-0.0320297662446429	0.0613015928535453
ebi-a-GCST90001629	HLA DR+ CD8+ T cell %lymphocyte	23	5e-06	1.01506529481575	0.996682625114675	1.03378701180913	0.108794500417668	0.0149529402924051	0.00932440299253236	0.0327633466964333	0.0344995608170265	0.0161592613782132	0.416277085534853	0.0202051835411085	0.0243649383236407	0.078831573734817	0.0324546952562869	0.0176088571952432	0.797924251527648	0.812227822845185	0.971321807014816	not_robust	34.9471028588452	NO PLEIOTROPIC SNPS FOR REMOVAL	NA	NA	NA	NA
ebi-a-GCST90001630	CD8+ Natural Killer T Absolute Count	13	5e-06	1.01529569871053	0.991376806621544	1.03979168055485	0.212036067163114	0.0151798988446141	0.0121635138192388	0.454973395373249	0.0182658293801602	0.0244473593259184	0.111986920078371	0.146335507561442	0.0847030413287652	0.771116973718522	0.0110236906626464	0.03704518540328	0.935463297089846	0.141525010158222	0.959354701556867	not_robust	23.5175367439811	NO PLEIOTROPIC SNPS FOR REMOVAL	NA	NA	NA	NA
ebi-a-GCST90001631	CD8+ Natural Killer T %T cell	8	5e-06	0.980702664970048	0.946343491326597	1.01630932731531	0.284211819101459	-0.019485959171374	0.0181957744945611	0.60392151843605	-0.0154042797644641	0.0296938833160686	0.94894417115285	0.0155714324239203	0.233255967413187	0.70684860587794	-0.0183589518541221	0.0468559853515365	0.75913320025732	0.884873185377372	0.960123309984576	not_robust	22.0850625395456	NO PLEIOTROPIC SNPS FOR REMOVAL	NA	NA	NA	NA
ebi-a-GCST90001632	CD8+ Natural Killer T %lymphocyte	9	5e-06	1.01784945911524	0.986399246990769	1.05030242529259	0.269232572824816	0.0176920281314934	0.0160133258444596	0.814998861605429	-0.00665334756609158	0.0284352823199599	0.320112343527615	0.100181331939286	0.0936256701611015	0.689620523904438	-0.0181464951923528	0.0438124845316252	0.823114544267953	0.395205034005689	0.95908226895286	not_robust	22.8791981472535	NO PLEIOTROPIC SNPS FOR REMOVAL	NA	NA	NA	NA
ebi-a-GCST90001633	CD8dim Natural Killer T Absolute Count	12	5e-06	1.0222971772146	0.988015638863785	1.05776819458322	0.205089363375805	0.0220522295666087	0.0174025418962518	0.887145394543213	-0.0036915062310987	0.0260116869667429	0.603318299565769	-0.0267966843590191	0.0499438177458813	0.832635607932122	-0.00621262885295484	0.028708796731741	0.507628331660849	0.318978092100467	0.959969951412912	not_robust	24.107459612794	NO PLEIOTROPIC SNPS FOR REMOVAL	NA	NA	NA	NA
ebi-a-GCST90001634	CD8dim Natural Killer T %T cell	10	5e-06	1.00282790198192	0.989132094394725	1.01671334566172	0.687317917756253	0.00282391098942556	0.00701597126194434	0.967708980713134	0.000844629272836758	0.0208643966552919	0.866095802016162	0.00589156787536392	0.0338360249548558	0.918218060673754	0.00238740187870863	0.0226085751818252	0.995329261063283	0.920403963177185	0.955780893425248	not_robust	22.9213824070076	NO PLEIOTROPIC SNPS FOR REMOVAL	NA	NA	NA	NA
ebi-a-GCST90001635	CD8dim Natural Killer T %lymphocyte	10	5e-06	1.00306263137673	0.989516438494193	1.01679426770868	0.659352913457289	0.00305795107484215	0.00693716950122152	0.902457745629124	0.00244938338563325	0.0199856337940137	0.874203980729969	0.00579068908465049	0.035423948868429	0.904807090430627	0.00307577330770845	0.025005507084315	0.995266003379883	0.933312255363294	0.957558684694133	not_robust	24.3816056587191	NO PLEIOTROPIC SNPS FOR REMOVAL	NA	NA	NA	NA
ebi-a-GCST90001636	CD4-CD8- Natural Killer T Absolute Count	6	5e-06	0.98465752222839	0.953145690940894	1.01721116225565	0.351495691333576	-0.0154613914384798	0.0165949589057941	0.611196193484425	-0.0149743789875649	0.0294558606083876	0.651463298215633	0.048113813630559	0.0987097587793388	0.772275313801981	0.0117462506298232	0.0384458435742881	0.799930054198392	0.542770995390967	0.966302167707959	not_robust	26.7437005980315	NO PLEIOTROPIC SNPS FOR REMOVAL	NA	NA	NA	NA
ebi-a-GCST90001637	CD4-CD8- Natural Killer T %T cell	13	5e-06	1.01150491208303	0.989175637333183	1.03433823939142	0.315184280119605	0.0114392338501798	0.0113890847676791	0.624447472918464	0.00982377093169917	0.0200666576072426	0.39500804766085	0.0303684609245883	0.0343084674086259	0.816640766390471	0.00590244484127847	0.0249029397442772	0.860765198928849	0.552262058601177	0.962061209063	not_robust	24.6854067370334	NO PLEIOTROPIC SNPS FOR REMOVAL	NA	NA	NA	NA
ebi-a-GCST90001638	CD4-CD8- Natural Killer T %lymphocyte	12	5e-06	0.999822950332709	0.969899049167838	1.03067008145816	0.990887373534583	-0.000177065342433282	0.0155031737658651	0.584691080878234	0.0115918969292984	0.0212093939108118	0.150528579531459	0.0553587822870786	0.035554974126853	0.617522979060156	0.0115760467014888	0.0225281772567558	0.410707273916664	0.114569406500752	0.955809729206828	not_robust	25.1282139390675	NO PLEIOTROPIC SNPS FOR REMOVAL	NA	NA	NA	NA
ebi-a-GCST90001639	CD3- lymphocyte Absolute Count	8	5e-06	0.97856755887045	0.952579926051081	1.00526416848125	0.114641316700242	-0.0216654512279541	0.0137325573515707	0.240731616512316	-0.0306967193006357	0.0261658402625464	0.538040852082022	-0.0340904296356139	0.0522168466303807	0.403846675798427	-0.0313180127425469	0.035254388400152	0.870067612163156	0.804585896802983	0.959655436238955	not_robust	22.8046608241364	NO PLEIOTROPIC SNPS FOR REMOVAL	THERE WERE 1 OUTLITER SNPs IN RADIAL ANALYSIS	NA	NA	NA
ebi-a-GCST90001641	CD3- lymphocyte %leukocyte	7	5e-06	0.982894003067135	0.948284805790402	1.01876631932334	0.345471540865402	-0.0172539946926542	0.0182889791351959	0.382376578619754	-0.0283542274377873	0.0324595211117537	0.956119116657423	0.00717604155128587	0.12407464008833	0.405562882780415	-0.0406837931770063	0.0454881368121279	0.780095627682857	0.84861773226724	0.963781088911533	not_robust	25.1194059830441	NO PLEIOTROPIC SNPS FOR REMOVAL	NA	NA	NA	NA
ebi-a-GCST90001642	B cell Absolute Count	14	5e-06	0.996608666165366	0.969181152371641	1.02481236974679	0.81142168881811	-0.00339709744178934	0.0142380813113179	0.940070936492716	-0.00169162197228938	0.0225007464871393	0.435528842490045	-0.0339270680675577	0.0420558949774508	0.917872807292231	0.00277885159560315	0.0264310291274895	0.685397153317733	0.446987041495827	0.960077963757918	not_robust	24.7439761347157	NO PLEIOTROPIC SNPS FOR REMOVAL	NA	NA	NA	NA
ebi-a-GCST90001643	B cell %CD3- lymphocyte	14	5e-06	0.992632502550609	0.966398275752234	1.01957889396369	0.58842120143859	-0.00739477150230593	0.0136655431110458	0.774765379948443	-0.00526003801704766	0.0183822800705002	0.682325694735074	-0.0158917952017688	0.0378906631511091	0.896803683894014	-0.00307379510584292	0.023240519869086	0.487292479148875	0.812981110910158	0.962098634888537	not_robust	26.3215734365359	NO PLEIOTROPIC SNPS FOR REMOVAL	NA	NA	NA	NA
ebi-a-GCST90001644	B cell %lymphocyte	7	5e-07	1.00008548376284	0.955200157941495	1.04707999314884	0.99708888228579	8.54801093094537e-05	0.0234284954612175	0.909496938670899	-0.00346219879117858	0.0304575035028663	0.407616701016985	-0.11787185325057	0.13044232414365	0.414541260669317	-0.0453721057462572	0.0517736121443662	0.374047420920735	0.399954179356377	0.972942013201124	not_robust	35.245442471042	NO PLEIOTROPIC SNPS FOR REMOVAL	NA	NA	NA	NA
ebi-a-GCST90001645	Natural Killer Absolute Count	9	5e-06	0.962979459953012	0.930395101566452	0.996704989880219	0.031719740153479	-0.0377231966399225	0.017562625520412	0.490296882116805	-0.0173076388693662	0.0250894721808608	0.92389187615071	-0.00813091660124039	0.0821068299401171	0.768074806456769	-0.0113032110892849	0.0370471971217142	0.555180922295018	0.72198336681286	0.969365345439548	not_robust	29.3128159442381	NO PLEIOTROPIC SNPS FOR REMOVAL	THERE WERE 1 OUTLITER SNPs IN RADIAL ANALYSIS	0.51283236843172	-0.0440781397775791	0.0673530924158035
ebi-a-GCST90001646	Natural Killer %CD3- lymphocyte	11	5e-06	1.00583252646939	0.973059956920035	1.03970887313672	0.730767110109096	0.00581558313658223	0.0169005924249184	0.724683878454428	0.00668535696680842	0.0189813902120447	0.37354176651666	0.0377557771830269	0.0403227699934218	0.672003807896211	0.00900885681330518	0.0206561158604267	0.189109747749855	0.404480493410073	0.955972852952444	not_robust	28.6558702412473	NO PLEIOTROPIC SNPS FOR REMOVAL	NA	NA	NA	NA
ebi-a-GCST90001647	Natural Killer %lymphocyte	7	5e-06	0.973505623850238	0.927940679059662	1.02130795756084	0.272242885748198	-0.0268516772474441	0.0244570379687602	0.685714302999248	-0.010753361287717	0.0265726440512746	0.945841880292395	0.00811586132087895	0.113655986398333	0.834593727095082	-0.0072425357634075	0.0332102659771915	0.145577213340909	0.764481718609494	0.977855660996754	not_robust	39.6054848143216	NO PLEIOTROPIC SNPS FOR REMOVAL	THERE WERE 1 OUTLITER SNPs IN RADIAL ANALYSIS	NA	NA	NA
ebi-a-GCST90001648	HLA DR+ Natural Killer Absolute Count	6	5e-06	1.00964181778135	0.979341411750282	1.04087970546554	0.537081427311073	0.00959563209495554	0.0155462215057697	0.445175859694684	0.0117492461708385	0.0153890238741088	0.136283671093716	0.0408296106115492	0.0219426753284121	0.219646822408869	0.0217793173044975	0.0155267778688687	0.243371852886749	0.14634200345546	0.992943094415676	not_robust	147.686959013505	NO PLEIOTROPIC SNPS FOR REMOVAL	THERE WERE 1 OUTLITER SNPs IN RADIAL ANALYSIS	NA	NA	NA
ebi-a-GCST90001649	HLA DR+ Natural Killer %Natural Killer	7	5e-08	1.01532443369833	1.00120978802363	1.02963806186892	0.0332312413602927	0.0152082005317106	0.00714242026119236	0.299481912188098	0.0156072092324568	0.0150424400794222	0.180459594871441	0.0358908450298686	0.0230677582989522	0.142013076455096	0.0285636967455175	0.0169029807529368	0.940922295530897	0.323920909359226	0.992358296600299	not_robust	124.999646489046	NO PLEIOTROPIC SNPS FOR REMOVAL	NA	0.0831419507930929	-0.131941569757633	0.0761462164839043
ebi-a-GCST90001650	HLA DR+ Natural Killer %CD3- lymphocyte	9	5e-06	1.0207303959916	1.00052492255842	1.04134391638839	0.0442784509965956	0.0205184455387292	0.0102008472979418	0.0802664291386869	0.026350530414685	0.015064829648124	0.399016869119778	0.0177664179269745	0.0197843692946001	0.111928630423726	0.028050900254027	0.0157063862888804	0.698314552268441	0.864377500029238	0.989780288681833	not_robust	109.271614355653	NO PLEIOTROPIC SNPS FOR REMOVAL	THERE WERE 1 OUTLITER SNPs IN RADIAL ANALYSIS	0.0169677540455761	-0.162531849816131	0.0680788557206206
ebi-a-GCST90001651	Granulocyte Absolute Count	9	5e-06	1.02585519153683	0.989235581034182	1.06383039002992	0.168690543319758	0.0255265979345599	0.0185455981691269	0.33205996678872	0.027002761407654	0.0278386741816137	0.894816179698106	0.00853266608910066	0.0622394293566749	0.613303679236477	0.0232250226782013	0.0441730309180909	0.645744618683665	0.779666018489843	0.959958103371697	not_robust	22.5862086302562	NO PLEIOTROPIC SNPS FOR REMOVAL	NA	NA	NA	NA
ebi-a-GCST90001652	Granulocyte %leukocyte	8	5e-06	0.988758802058837	0.956196722159262	1.02242974274282	0.508176202548434	-0.0113048577312134	0.0170850780874211	0.759179340523477	-0.00895558344518621	0.0292132803624855	0.769774575477854	0.0450732133692553	0.14718557693232	0.525709317139261	-0.0288831653951671	0.0432566642196865	0.787327304374328	0.711607144808599	0.960037436738033	not_robust	24.1748755734125	NO PLEIOTROPIC SNPS FOR REMOVAL	NA	NA	NA	NA
ebi-a-GCST90001653	CD28- CD4-CD8- T cell %CD4-CD8- T cell	8	5e-06	1.03828679908436	1.00690038113146	1.0706515732385	0.0164354791321129	0.0375720462758796	0.0156608999065529	0.0771287455381618	0.0503907797793911	0.0285081133967808	0.539400040445075	0.0721701424226226	0.110927442480289	0.200408405204273	0.0555783873794838	0.0393204017727393	0.821580597190163	0.761206758690509	0.916355945670024	not_robust	26.1193044745502	NO PLEIOTROPIC SNPS FOR REMOVAL	NA	0.609915768466067	0.0310584742857135	0.0608758488197889
ebi-a-GCST90001654	CD28- CD4-CD8- T cell Absolute Count	10	5e-06	1.02544935151705	0.986889239370149	1.06551609904862	0.1987501648056	0.0251309082487473	0.0195552926416384	0.114838220204031	0.0383838206420056	0.0243426359104967	0.184075422561331	0.140048174664632	0.0963317342077589	0.175492273610054	0.0495665567654633	0.0337064837968595	0.308703197600547	0.25829454397796	0.966758279777558	not_robust	27.1081171218224	NO PLEIOTROPIC SNPS FOR REMOVAL	THERE WERE 2 OUTLITER SNPs IN RADIAL ANALYSIS	NA	NA	NA
ebi-a-GCST90001655	CD28+ CD4-CD8- T cell %T cell	9	5e-06	1.00294135068918	0.980245607625759	1.02616257098932	0.801428788824481	0.00293703338098181	0.0116781388123312	0.958519136521183	0.00136785754212146	0.0262988867940471	0.819557573096232	-0.0238624520050531	0.100750640953265	0.697666412854082	0.0162470255403762	0.0403382747536409	0.968402763974912	0.793247680279731	0.952244099223453	not_robust	24.1399425046633	NO PLEIOTROPIC SNPS FOR REMOVAL	THERE WERE 1 OUTLITER SNPs IN RADIAL ANALYSIS	NA	NA	NA
ebi-a-GCST90001656	CD28+ CD4-CD8- T cell %CD4-CD8- T cell	8	5e-06	0.963125025649827	0.934010676297992	0.993146907816534	0.0164354791321129	-0.0375720462758796	0.0156608999065529	0.0612007662082415	-0.0503907797793911	0.026917544874393	0.539400040445075	-0.0721701424226226	0.110927442480289	0.226304825195595	-0.0555783873794837	0.0418977728608805	0.821580597190163	0.761206758690509	0.916355945670024	not_robust	26.1193044745502	NO PLEIOTROPIC SNPS FOR REMOVAL	NA	0.609915768466067	-0.0310584742857135	0.0608758488197889
ebi-a-GCST90001657	CD28+ CD4-CD8- T cell Absolute Count	35	5e-05	0.979432214916247	0.960503319133031	0.998734147510929	0.036868860070908	-0.0207822477530826	0.00995693540611253	0.983624861992399	-0.000310743952997334	0.0151400492446646	0.0275349286772341	-0.0549435944608447	0.0238267294252786	0.67220420237534	0.0100904918460379	0.0236413332294517	0.692752516190817	0.118033107759367	0.945299415129744	not_robust	18.3152747194995	REMOVED 2 PLEIOTROPIC SNP	THERE WERE 3 OUTLITER SNPs IN RADIAL ANALYSIS	0.918101237256928	-0.00591000065944946	0.0574758601831007
ebi-a-GCST90001658	CD39+ CD4+ T cell %T cell	8	5e-07	1.00005113510785	0.986384834825347	1.01390678112725	0.994188514890137	5.11338004942976e-05	0.00702032414047692	0.712147450837634	-0.00265907962649264	0.00720669471205498	0.127619695562721	-0.0182172328115628	0.0103086010808166	0.520927076164342	-0.00468972114463417	0.00694064354646955	0.311752583970762	0.0631198028482618	0.998717390702423	not_robust	491.673251442583	NO PLEIOTROPIC SNPS FOR REMOVAL	NA	NA	NA	NA
ebi-a-GCST90001659	CD39+ CD4+ T cell %CD4+ T cell	16	5e-06	1.01621421615509	0.991728653727315	1.04130432173603	0.196169721452151	0.0160841696044324	0.012443833300088	0.414028125624619	0.012864896200718	0.0157498698617799	0.0276452209733929	-0.0652379496235613	0.026547133062315	0.905184783914533	-0.0022416860304463	0.0185042853589699	0.265180647493227	0.00439704288062144	0.993347317759513	not_robust	48.3011993785522	NO PLEIOTROPIC SNPS FOR REMOVAL	NA	NA	NA	NA
ebi-a-GCST90001660	CD39+ CD4+ T cell Absolute Count	6	5e-07	0.997645603953602	0.988395552157818	1.00698222378183	0.619913256981596	-0.00235717199474721	0.00475261883966192	0.652690699745765	-0.00335004335765045	0.00744408789790896	0.336090427782738	-0.0123837933405845	0.0113376730828406	0.546150304821272	-0.00493911902203273	0.00763373680221331	0.753765254020054	0.340250337755038	0.998881439259642	not_robust	558.986097788745	NO PLEIOTROPIC SNPS FOR REMOVAL	NA	NA	NA	NA
ebi-a-GCST90001661	CD28- CD8dim T cell %T cell	12	5e-06	1.01505777152912	0.986075094131445	1.0448923065532	0.311912527866942	0.0149455286366803	0.0147797426222027	0.863343906466225	0.00387120831809184	0.0224914526204863	0.92000377881032	-0.00349049925203026	0.0338902666649858	0.665929178469043	-0.0144500812775665	0.0325744184825747	0.484825105056058	0.556195335147224	0.962116775900597	not_robust	24.2598054577907	NO PLEIOTROPIC SNPS FOR REMOVAL	NA	NA	NA	NA
ebi-a-GCST90001662	CD28- CD8dim T cell %CD8dim T cell	6	5e-06	1.02945137298975	1.01126503628705	1.04796476820907	0.00141375819834516	0.029026012751665	0.00909385431681789	0.466977980912531	0.0219197559305691	0.0301341897345659	0.48951588649092	0.10186743158076	0.13401366102271	0.73487121824807	0.0150477840824434	0.0420180058771921	0.987461864291499	0.609049408425641	0.959066398073696	all_significant	26.3583661238011	NO PLEIOTROPIC SNPS FOR REMOVAL	NA	0.672678015373907	0.0250311318883325	0.0592487251295055
ebi-a-GCST90001663	CD28- CD8dim T cell Absolute Count	12	5e-06	0.984263952375713	0.962980838547495	1.00601745036537	0.154997844017283	-0.0158611736166884	0.0111533629752229	0.534399005972853	-0.0128614037434281	0.0207006302019442	0.42897560445804	-0.0322527224813158	0.0391259886028661	0.616013421870956	-0.0142062838891443	0.0275272786031777	0.892546199002122	0.65797053782166	0.958945149738358	not_robust	24.357955681289	NO PLEIOTROPIC SNPS FOR REMOVAL	THERE WERE 1 OUTLITER SNPs IN RADIAL ANALYSIS	NA	NA	NA
ebi-a-GCST90001664	CD28+ CD45RA+ CD8dim T cell %T cell	15	5e-06	0.997050730893313	0.966986731957409	1.02804943141523	0.850028344013581	-0.00295362677087791	0.0156208559602431	0.95201333687528	0.00126031363423442	0.0209428642282398	0.305978382445456	0.0457725706941428	0.042953096125479	0.691803326270003	0.0116881121728512	0.0288799087816339	0.338398029973852	0.246064363943352	0.948601991878659	not_robust	24.7898143014578	NO PLEIOTROPIC SNPS FOR REMOVAL	NA	NA	NA	NA
ebi-a-GCST90001665	CD28+ CD45RA+ CD8dim T cell %CD8dim T cell	13	5e-06	1.01782036643472	0.985893915613215	1.05078069954916	0.277346168770628	0.0176634452246248	0.0162601867593797	0.844230220012388	0.00435486962753653	0.0221638275508657	0.73920275232931	0.0248227828288644	0.0726994367881595	0.882082626503954	-0.0057387506918308	0.0378744160883184	0.393429443385927	0.921152088494918	0.958441209394688	not_robust	24.7343429219908	NO PLEIOTROPIC SNPS FOR REMOVAL	NA	NA	NA	NA
ebi-a-GCST90001666	CD28+ CD45RA+ CD8dim T cell Absolute Count	12	5e-06	0.984122560079944	0.96531600222828	1.00329551258104	0.103994621887757	-0.0160048367591835	0.00984435257113564	0.196442377422871	-0.0167718735019642	0.0129837991775668	0.264051278787744	-0.017725614476191	0.0149796099168529	0.23489555552537	-0.0159896215414491	0.0127235663190583	0.549001982219284	0.876001826765666	0.966928360943622	not_robust	24.7712331147621	NO PLEIOTROPIC SNPS FOR REMOVAL	THERE WERE 3 OUTLITER SNPs IN RADIAL ANALYSIS	NA	NA	NA
ebi-a-GCST90001667	CD28+ CD45RA- CD8dim T cell %T cell	8	5e-06	1.0131618206585	0.981176909196092	1.0461893927784	0.424323167884187	0.0130759564955066	0.016366559489197	0.970978991123777	0.000920010432197322	0.0252885841550156	0.526129950440566	-0.027228536081582	0.0404711110417714	0.839009617618746	-0.00572552432402085	0.0271542644528215	0.66272699945091	0.299707036563359	0.962112885929097	not_robust	24.2990728596127	NO PLEIOTROPIC SNPS FOR REMOVAL	NA	NA	NA	NA
ebi-a-GCST90001668	CD28+ CD45RA- CD8dim T cell %CD8dim T cell	8	5e-06	0.991834179748461	0.960664755224257	1.02401491755327	0.614750650100074	-0.00819934318126982	0.0162910395997927	0.751464929793322	0.0088670012869209	0.0279973733907705	0.510690585980272	0.0864681641761099	0.123692152813671	0.611008046752256	0.0220889842910018	0.0414995133767991	0.82415897508079	0.46581468384579	0.963227173153105	not_robust	24.0468855084478	NO PLEIOTROPIC SNPS FOR REMOVAL	NA	NA	NA	NA
ebi-a-GCST90001669	CD28+ CD45RA- CD8dim T cell Absolute Count	7	5e-06	1.04580784144147	0.999721401311693	1.09401883343245	0.0514290631076011	0.0447896407754074	0.0229940195303769	0.315928098830643	0.0337528257400597	0.0336565459989863	0.454279010374968	0.077725151866436	0.0958513872760853	0.583644656066048	0.0245625381237481	0.0424210572676509	0.592334320138341	0.735528279181903	0.95586020427967	not_robust	22.8696404997215	NO PLEIOTROPIC SNPS FOR REMOVAL	NA	NA	NA	NA
ebi-a-GCST90001670	CD39+ CD8+ T cell %T cell	6	5e-07	0.99832441294777	0.992630816935687	1.00405066665594	0.565503481241856	-0.00167699241830986	0.00291810061800907	0.797699010684071	-0.00189741833686839	0.00740235974385515	0.572202306316586	-0.00661144462194245	0.0107615360602371	0.564059276139025	-0.00460724928602724	0.00746351915015069	0.971410367855192	0.580787204050417	0.998781796450501	not_robust	510.46571047739	NO PLEIOTROPIC SNPS FOR REMOVAL	NA	NA	NA	NA
ebi-a-GCST90001671	CD39+ CD8+ T cell %CD8+ T cell	37	5e-05	0.991669628974462	0.976696307550537	1.0068725001087	0.281181969643211	-0.00836526247384047	0.0077623747948786	0.544721195410273	0.00885339470755702	0.0146170602887783	0.449305354745129	0.0198860242321389	0.025989372039671	0.640661142206998	0.00870348869558185	0.0184886639353739	0.969151484866524	0.247217569764638	0.986347001876819	not_robust	22.6651530261278	NO PLEIOTROPIC SNPS FOR REMOVAL	NA	NA	NA	NA
ebi-a-GCST90001672	CD39+ CD8+ T cell Absolute Count	7	5e-06	1.01479691978963	0.994345265264308	1.03566922314533	0.157341124995815	0.0146885134502767	0.0103873962893839	0.535962597372262	0.0113225182622463	0.0182937031369288	0.999066900858813	3.87647584922332e-05	0.031540822529746	0.555919987012032	0.0116161029733738	0.0186313987030486	0.854373115681951	0.61517931240916	0.996145537753469	not_robust	44.1232044278364	NO PLEIOTROPIC SNPS FOR REMOVAL	NA	NA	NA	NA
ebi-a-GCST90001673	CD28- CD127- CD25++ CD8+ T cell %T cell	8	5e-06	1.01347153486968	0.992164696613946	1.03523593965444	0.217059136641314	0.0133816005457679	0.0108406944955001	0.697636982348777	0.010746960501912	0.0276618309935427	0.844717472185785	-0.0148843554112341	0.072781335396225	0.872573804245877	-0.00674957457220871	0.0405710980433774	0.975326773742654	0.697683164753638	0.949713051464543	not_robust	23.9314236553463	NO PLEIOTROPIC SNPS FOR REMOVAL	THERE WERE 1 OUTLITER SNPs IN RADIAL ANALYSIS	NA	NA	NA
ebi-a-GCST90001674	CD28- CD127- CD25++ CD8+ T cell %CD8+ T cell	8	5e-06	1.00721420864164	0.969037711977499	1.04689471787364	0.715392179616336	0.00718831071922501	0.0197143163869733	0.840195463243335	0.00622080117615896	0.0308504973744461	0.737120258134243	0.0340458786095672	0.0968172585083104	0.904260080462057	-0.00596248727363755	0.0478113870776162	0.631372370409093	0.784911384235959	0.914426263209739	not_robust	22.7390869251669	NO PLEIOTROPIC SNPS FOR REMOVAL	NA	NA	NA	NA
ebi-a-GCST90001675	CD28- CD127- CD25++ CD8+ T cell Absolute Count	10	5e-06	1.03966371807145	1.00011325792308	1.08077823997539	0.0493305814238238	0.038897312856823	0.0197877864015003	0.185295623118727	0.0323251335874357	0.0244032373252995	0.797089484444996	0.0138224625475541	0.0519965856037194	0.685975254911179	0.0133824054287275	0.0320404857079872	0.166676198744468	0.613562207945566	0.960629419105675	not_robust	23.8086776198923	NO PLEIOTROPIC SNPS FOR REMOVAL	NA	0.490601352537938	0.0612788820585871	0.0888933685522421
ebi-a-GCST90001676	CD28- CD25++ CD8+ T cell %T cell	12	5e-05	1.01313189745167	0.995571760972292	1.03100176388248	0.143605600883278	0.0130464215800458	0.00892066035691887	0.804990481353303	0.00620100196960196	0.0251160787851816	0.585358015494024	-0.0294269915104716	0.0522006480111677	0.951645908967245	0.00217432600267325	0.035048614127389	0.995494471622573	0.404441140011983	0.943500245466548	not_robust	20.8203664925101	NO PLEIOTROPIC SNPS FOR REMOVAL	NA	NA	NA	NA
ebi-a-GCST90001677	CD28- CD25++ CD8+ T cell %CD8+ T cell	8	5e-06	1.0281742840113	0.995811975025762	1.06158831668479	0.0886062155460448	0.02778468963918	0.0163170964043574	0.817733821873696	0.00639922519380639	0.0277671031577024	0.804643124642416	0.0150318410567298	0.0581450817387692	0.93200962894265	0.00312556074061977	0.035343967177834	0.812797517866363	0.82001379407362	0.93573675053722	not_robust	22.8894589984436	NO PLEIOTROPIC SNPS FOR REMOVAL	NA	NA	NA	NA
ebi-a-GCST90001678	CD28- CD25++ CD8+ T cell Absolute Count	9	5e-06	1.03694004138776	1.0115827845408	1.06293292636583	0.00408269425520894	0.0362741082775814	0.0126315768666029	0.208859873673738	0.0304067829306337	0.0241956088638634	0.939704000489571	0.00344701600827747	0.0439670974030582	0.398910504980221	0.0270994361308887	0.030413132751928	0.87933455611952	0.437823831948269	0.953946934821239	all_significant	23.6934723691626	NO PLEIOTROPIC SNPS FOR REMOVAL	NA	0.862098682672046	0.0135129068705461	0.0777930569271737
ebi-a-GCST90001679	CD25++ CD8+ T cell %T cell	51	5e-05	1.01244892395557	0.997382308781641	1.02774313780535	0.105802507070873	0.0123720732501612	0.00764959010868151	0.341528109978997	0.0119284997523218	0.0125411308823016	0.187047236235772	0.0277164556799934	0.020713607700326	0.717169038090367	0.00914269843903454	0.0250965149076459	0.840201782276809	0.42007674506236	0.941282573423283	not_robust	18.4870060929938	NO PLEIOTROPIC SNPS FOR REMOVAL	THERE WERE 5 OUTLITER SNPs IN RADIAL ANALYSIS	NA	NA	NA
ebi-a-GCST90001680	CD25++ CD8+ T cell %CD8+ T cell	8	5e-06	1.01486509215666	0.983141966962344	1.04761183012097	0.362459207672996	0.0147556895285177	0.0162027738023773	0.500081248714839	0.0168969449732535	0.0250561969232776	0.745536895026571	-0.0164822488979017	0.0484958408562908	0.443127848120436	0.0280429829683105	0.0345043491415328	0.67045294655622	0.508750376465722	0.962661436201479	not_robust	24.0370410094347	NO PLEIOTROPIC SNPS FOR REMOVAL	NA	NA	NA	NA
ebi-a-GCST90001681	CD25++ CD8+ T cell Absolute Count	12	5e-06	0.995881216292718	0.965097641230172	1.02764669044314	0.796686646903887	-0.00412728925995106	0.0160197504489165	0.600596399130062	-0.0117557605235217	0.0224542384169476	0.408295453165452	0.0437764486301426	0.0507188674421622	0.578853662655551	-0.0203599215539346	0.0355971219383594	0.444579384661161	0.34295544437822	0.96117650856201	not_robust	24.3108266325107	NO PLEIOTROPIC SNPS FOR REMOVAL	THERE WERE 1 OUTLITER SNPs IN RADIAL ANALYSIS	NA	NA	NA
ebi-a-GCST90001682	CD127- CD8+ T cell %T cell	55	5e-05	1.00272529958431	0.988819029855313	1.01682714032472	0.702488691864095	0.00272159268880257	0.00712527538207544	0.888951346739024	0.00171860220525175	0.0123081486190921	0.111010977257023	0.0422948557152928	0.0260961912138435	0.838695371304492	0.00519866365664987	0.0254155430093529	0.964890076989297	0.114007119737131	0.945275074354732	not_robust	18.5466069613367	NO PLEIOTROPIC SNPS FOR REMOVAL	THERE WERE 3 OUTLITER SNPs IN RADIAL ANALYSIS	NA	NA	NA
ebi-a-GCST90001683	CD127- CD8+ T cell %CD8+ T cell	39	5e-05	0.986947450595166	0.973765747201918	1.00030759249361	0.0554708570382689	-0.0131384825109552	0.00686021821821293	0.346924538030131	-0.010966634733857	0.0116595450362984	0.30343211318791	-0.0141955842046716	0.0136022519728933	0.300901104970932	-0.0115460897209443	0.0110089951794605	0.931637768057214	0.922356596264398	0.948358241400538	not_robust	18.8978944600075	NO PLEIOTROPIC SNPS FOR REMOVAL	THERE WERE 4 OUTLITER SNPs IN RADIAL ANALYSIS	NA	NA	NA
ebi-a-GCST90001684	CD127- CD8+ T cell Absolute Count	7	5e-06	1.02216571836951	0.990080843342452	1.05529034607175	0.177865398528837	0.0219236296829445	0.0162715861880442	0.914505738772759	0.00274573652043877	0.0255757485061194	0.830995123958608	0.01966964245014	0.0874783300233534	0.91541573707639	0.00379475661280954	0.0342598601234546	0.692173925649567	0.979896250918738	0.965845243597403	not_robust	26.3589148433474	NO PLEIOTROPIC SNPS FOR REMOVAL	NA	NA	NA	NA
ebi-a-GCST90001685	CD28- CD8+ T cell %T cell	7	5e-06	1.02540400960231	1.00643380987161	1.0447317772866	0.0084599443041294	0.0250866906409886	0.00952729049834843	0.378829646272586	0.0248452731759533	0.0282315082637077	0.557042653555587	0.0658503647192313	0.1047123965065	0.545382967448833	0.024611623226597	0.0384125018146578	0.985791162069436	0.70609783759308	0.965795058749956	all_significant	25.0744568933123	NO PLEIOTROPIC SNPS FOR REMOVAL	NA	0.185467680745991	-0.0960628224863223	0.0725491667566554
ebi-a-GCST90001686	CD28- CD8+ T cell %CD8+ T cell	13	5e-06	1.01627003376197	0.985539334519386	1.04795896556095	0.302916278643891	0.0161390951044915	0.0156659872595338	0.394963691995338	0.0204627095592784	0.024055374872715	0.706865719347686	-0.0161804132369229	0.0419193561386656	0.605293599068507	0.0194101932777744	0.0365730851753448	0.608750003795408	0.416454465653355	0.963291425895617	not_robust	25.2791435977537	NO PLEIOTROPIC SNPS FOR REMOVAL	NA	NA	NA	NA
ebi-a-GCST90001687	CD28- CD8+ T cell Absolute Count	9	5e-06	1.02315044786965	1.00829850039869	1.03822116026349	0.00215671613839058	0.0228865415226668	0.00746034916521186	0.287382975680167	0.0261275835109777	0.0245587648107608	0.521789277959084	0.0517432709173605	0.0767421172691365	0.455331427189559	0.0278257699875606	0.0354681867649481	0.997225052938079	0.708709221684487	0.965474745740612	all_significant	26.4749556692712	NO PLEIOTROPIC SNPS FOR REMOVAL	NA	0.759661971227786	-0.0213900838922367	0.0699194382400303
ebi-a-GCST90001688	CD28+ CD45RA+ CD8+ T cell %T cell	11	5e-06	1.00686131004751	0.968077620734654	1.04719877410373	0.732960628983142	0.00683787837995379	0.0200412686688486	0.863289737607941	0.00629627444399536	0.0365662805982728	0.380622974415458	-0.18703439079275	0.202876090199892	0.859809824108443	-0.0100153041432005	0.0552638312386608	0.874907913515302	0.359922029900845	0.961764978910238	not_robust	23.9168323106771	NO PLEIOTROPIC SNPS FOR REMOVAL	THERE WERE 1 OUTLITER SNPs IN RADIAL ANALYSIS	NA	NA	NA
ebi-a-GCST90001689	CD28+ CD45RA+ CD8+ T cell %CD8+ T cell	11	5e-06	0.987902704485574	0.953151515292337	1.02392089596645	0.505311155943017	-0.012171063324793	0.0182705800639846	0.423455570089162	-0.0212229649408185	0.0265141037694655	0.201968979159088	-0.0484851388457637	0.03522587689632	0.122731115806936	-0.0495812473394606	0.0294109483055894	0.48010747031044	0.254859079103231	0.961041435499756	not_robust	24.3800586038236	NO PLEIOTROPIC SNPS FOR REMOVAL	THERE WERE 1 OUTLITER SNPs IN RADIAL ANALYSIS	NA	NA	NA
ebi-a-GCST90001690	CD28+ CD45RA+ CD8+ T cell Absolute Count	19	5e-06	0.993088647655418	0.970700710447156	1.01599293323661	0.551074393024696	-0.0069353463581609	0.0116335408237164	0.817206155023354	-0.0056149059148831	0.0242922448942566	0.917579200436625	-0.00763056899867261	0.072649475724413	0.817103552896494	0.0098000657004145	0.0417587100910859	0.989269792028939	0.99221890735333	0.957697729574282	not_robust	24.1567667668967	NO PLEIOTROPIC SNPS FOR REMOVAL	NA	NA	NA	NA
ebi-a-GCST90001691	CD28+ CD45RA- CD8+ T cell %T cell	12	5e-06	0.997148009191961	0.969246239858903	1.0258529889992	0.843636551011062	-0.0028560654829581	0.014479855300688	0.983344857222587	-0.00045767927978918	0.0219240816079029	0.406128859607353	-0.0427228719434272	0.049261863577232	0.995715730751137	0.00017655490326407	0.0321428099498411	0.624899591279784	0.412087191702197	0.960773091528853	not_robust	23.6451311929035	NO PLEIOTROPIC SNPS FOR REMOVAL	NA	NA	NA	NA
ebi-a-GCST90001692	CD28+ CD45RA- CD8+ T cell %CD8+ T cell	59	5e-05	0.986153476120917	0.973505909620642	0.998965356917385	0.0342442146692968	-0.0139432811974824	0.00658576658277345	0.0896435686800306	-0.0196844406489691	0.0115976328860971	0.275305286792189	-0.0352703700943156	0.0320200759991337	0.0871093940640409	-0.0445303573357054	0.0255877030922582	0.983699006635728	0.493597685986048	0.947040378358502	not_robust	19.5896244403413	NO PLEIOTROPIC SNPS FOR REMOVAL	THERE WERE 3 OUTLITER SNPs IN RADIAL ANALYSIS	0.443872940977759	-0.0612281850453159	0.0799668523862157
ebi-a-GCST90001693	CD28+ CD45RA- CD8+ T cell Absolute Count	10	5e-06	0.952437408079257	0.922143817178657	0.983726181762149	0.00312747615295037	-0.0487308874431121	0.0164914266438102	0.0112495139939599	-0.0656610589831828	0.0259033201768376	0.108904317823394	-0.112648779214213	0.0624478709225496	0.0767409363493063	-0.076144028872383	0.0381010158515885	0.619174778787985	0.315203565494098	0.959376373641878	all_significant	23.7595920268794	NO PLEIOTROPIC SNPS FOR REMOVAL	THERE WERE 2 OUTLITER SNPs IN RADIAL ANALYSIS	0.951786436133356	0.00286325647917579	0.0473550745258826
ebi-a-GCST90001694	CD28- CD4-CD8- T cell %T cell	10	5e-06	1.02504203816693	0.991206349606832	1.0600327373066	0.148668940637298	0.0247336245951534	0.017125595562972	0.290582719062	0.0254636850715947	0.0240940776034648	0.488234271457119	0.0623614274589775	0.0858366938924677	0.347426892433738	0.0334038627424506	0.0336960171343446	0.545886287675194	0.665568244407093	0.962023305045718	not_robust	25.7688438508977	NO PLEIOTROPIC SNPS FOR REMOVAL	THERE WERE 1 OUTLITER SNPs IN RADIAL ANALYSIS	NA	NA	NA
ebi-a-GCST90001695	CD45RA- CD28- CD8+ T cell Absolute Count	10	5e-07	0.999997474614073	0.999891316588951	1.00010364390995	0.962813086253243	-2.52538911600215e-06	5.41652695935197e-05	0.660988230848115	3.19745036933878e-05	7.2909733938702e-05	0.978757132163034	-1.94500159709937e-06	7.08024747171314e-05	0.678740476057461	2.94392918964667e-05	6.87902226785416e-05	0.567162794530415	0.988681999389704	0.969950313753894	not_robust	32.4296622815133	NO PLEIOTROPIC SNPS FOR REMOVAL	THERE WERE 1 OUTLITER SNPs IN RADIAL ANALYSIS	NA	NA	NA
ebi-a-GCST90001696	CD45RA- CD28- CD8+ T cell %CD8+ T cell	13	5e-06	1.00221625721569	0.99941744875584	1.00502290357031	0.120760699024111	0.00221380494024963	0.00142679894556818	0.278759832371675	0.00196738084556895	0.00181641919392861	0.528677683916229	0.00335035779440945	0.00514986979002533	0.59488645151601	0.00123965329218988	0.00226927494581993	0.117371316344544	0.821927084008196	0.967941096675758	not_robust	32.8442011164566	NO PLEIOTROPIC SNPS FOR REMOVAL	NA	NA	NA	NA
ebi-a-GCST90001697	CD45RA- CD28- CD8+ T cell %T cell	6	5e-06	1.0008964793629	0.991065321382976	1.01082516034675	0.858779429388376	0.000896077765277418	0.00503617855877178	0.43696757180712	0.00449243995335419	0.00577936522844187	0.489133228872601	-0.0206507686632314	0.0271419820437616	0.46449006536914	0.00517513642011325	0.00653782410165802	0.266321377904107	0.463909560968482	0.940874336978124	not_robust	31.9844675929244	NO PLEIOTROPIC SNPS FOR REMOVAL	THERE WERE 2 OUTLITER SNPs IN RADIAL ANALYSIS	NA	NA	NA
ebi-a-GCST90001698	CD45RA+ CD28- CD8+ T cell Absolute Count	10	5e-07	1.0000193680679	0.999940458120173	1.00009828424277	0.630475085559338	1.9367880339686e-05	4.02609861506255e-05	0.959650697793895	-3.19221183240096e-06	6.30972601934593e-05	0.919287708638534	-1.02878124904218e-05	9.8377780010451e-05	0.871870544925273	-1.41653952177766e-05	8.53635369518584e-05	0.605625961690855	0.743781754069245	0.872007073053482	not_robust	34.9734845508403	NO PLEIOTROPIC SNPS FOR REMOVAL	NA	NA	NA	NA
ebi-a-GCST90001699	CD45RA+ CD28- CD8+ T cell %CD8+ T cell	8	5e-06	0.99971872323382	0.997530459797932	1.00191178702123	0.801331063593035	-0.000281316331908931	0.00111799908885242	0.951745489755231	-0.000119421539719769	0.00197342130015386	0.647944161793357	0.00278797554086295	0.00580322596454691	0.733639504330155	-0.000904285540975439	0.00255324743637482	0.843528321507846	0.602048247914979	0.965375009064329	not_robust	26.3511513380998	NO PLEIOTROPIC SNPS FOR REMOVAL	NA	NA	NA	NA
ebi-a-GCST90001701	BAFF-R on CD20- CD38- B cell	52	5e-05	0.995443608025145	0.982381288283095	1.00867961205768	0.497999357996526	-0.00456680396822242	0.0067392677273139	0.657374019991021	-0.00567420156486696	0.0127929404461178	0.857496819207994	-0.00362312323707804	0.0200737223640969	0.526734956095449	-0.0126364653127239	0.0198259476682856	0.985674663937371	0.958736494459991	0.946945305083659	not_robust	20.839858404132	NO PLEIOTROPIC SNPS FOR REMOVAL	THERE WERE 3 OUTLITER SNPs IN RADIAL ANALYSIS	NA	NA	NA
ebi-a-GCST90001702	BAFF-R on CD24+ CD27+ B cell	6	5e-07	0.991606755549162	0.987908820620736	0.995318532567516	9.79513469531266e-06	-0.00842866606782387	0.00190622767666016	0.248548355063575	-0.0081701011038433	0.00708053140798997	0.43313957272679	-0.00730552935506178	0.00839210034942531	0.29325550353598	-0.00823353635328989	0.00701308948391248	0.99350627298848	0.849865604112482	0.997614131668361	all_significant	690.058855696243	NO PLEIOTROPIC SNPS FOR REMOVAL	NA	0.717690626924657	0.0276805401449835	0.0765614022246534
ebi-a-GCST90001703	BAFF-R on IgD+ CD24+ B cell	7	5e-06	0.996199760122315	0.978730694783579	1.01398062547451	0.673151265101773	-0.00380747913568009	0.00902616178317501	0.387337182318134	-0.00756247464550672	0.00874824227035305	0.452328002895598	-0.0102788694946088	0.0126179763716563	0.385361193240551	-0.00835121285050344	0.00892148004582044	0.316181033761804	0.479141577122957	0.99608365166781	not_robust	314.941180991379	NO PLEIOTROPIC SNPS FOR REMOVAL	NA	NA	NA	NA
ebi-a-GCST90001704	BAFF-R on IgD+ CD24- B cell	7	5e-06	0.992769780686243	0.975599436181811	1.01024231963592	0.414952801771227	-0.00725648402574587	0.00890138088480417	0.385720615105889	-0.00788010817028836	0.00908470206734697	0.644037519620559	-0.00607770052190293	0.0123713661022806	0.433708402191382	-0.00764983785003781	0.0091197070803941	0.346027499456299	0.883463937217737	0.996930051475568	not_robust	334.114959498841	NO PLEIOTROPIC SNPS FOR REMOVAL	THERE WERE 1 OUTLITER SNPs IN RADIAL ANALYSIS	NA	NA	NA
ebi-a-GCST90001705	BAFF-R on IgD+ CD38- B cell	7	5e-06	0.994273457948257	0.98586817887367	1.00275039844557	0.184877122176454	-0.00574300156113831	0.0043314411132337	0.389234205100218	-0.00774188327466837	0.00899166157544663	0.458768378796187	-0.00851357939929741	0.0106107089151027	0.428430286361873	-0.0078206371035309	0.00921119996250516	0.956617824413964	0.67816566420507	0.997095743075141	not_robust	324.826009528914	NO PLEIOTROPIC SNPS FOR REMOVAL	NA	NA	NA	NA
ebi-a-GCST90001706	BAFF-R on IgD+ CD38- naive B cell	9	5e-06	0.989400399516785	0.979045884128831	0.999864425593316	0.0471156187204872	-0.0106561763915765	0.0053676493846184	0.284395536858829	-0.00951286643205057	0.0088863995200017	0.519680643329633	-0.00767817116989384	0.0113284874583672	0.316376433536096	-0.00950429262611459	0.00889309031810013	0.891985918092511	0.721039391415681	0.993802226856084	not_robust	146.787595889986	NO PLEIOTROPIC SNPS FOR REMOVAL	THERE WERE 1 OUTLITER SNPs IN RADIAL ANALYSIS	0.218957051017177	-0.105244214616378	0.0856126983518581
ebi-a-GCST90001707	BAFF-R on IgD+ CD38- unswitched memory B cell	6	5e-06	0.992338517971988	0.981625077549508	1.00316888471217	0.164918791654549	-0.00769098195347247	0.00553819200636461	0.449514562757978	-0.00688719609931813	0.00910734238774381	0.493655692275961	-0.00874663604347992	0.0116247065478481	0.515209236843707	-0.00701695832405638	0.0100257316691453	0.829514666429904	0.900971861630036	0.99381826605279	not_robust	192.096576092662	NO PLEIOTROPIC SNPS FOR REMOVAL	THERE WERE 1 OUTLITER SNPs IN RADIAL ANALYSIS	NA	NA	NA
ebi-a-GCST90001708	BAFF-R on IgD+ CD38+ B cell	8	5e-06	0.991849773489568	0.982395122958629	1.00139541634587	0.0940031026462849	-0.00818362117970624	0.00488676777395529	0.354790636326621	-0.00847288504107384	0.00915653973379072	0.258075047536564	-0.0136383927201512	0.0109166431682342	0.360025868060965	-0.00861077788041657	0.00879219235261377	0.926322518891461	0.480360321815199	0.996404345323886	not_robust	260.279802615914	NO PLEIOTROPIC SNPS FOR REMOVAL	NA	NA	NA	NA
ebi-a-GCST90001709	BAFF-R on IgD+ CD38dim B cell	7	5e-06	0.990923567529767	0.976946402143896	1.00510070412367	0.208382303758029	-0.00911787423627955	0.00724776216094695	0.373327468331105	-0.0079427912055409	0.00892190003232127	0.758130654740036	-0.00349980046085779	0.0107589328709812	0.428865182904167	-0.00812841973849338	0.00958324394128593	0.614346299605548	0.441097560697968	0.996691617623798	not_robust	337.601713131151	NO PLEIOTROPIC SNPS FOR REMOVAL	THERE WERE 1 OUTLITER SNPs IN RADIAL ANALYSIS	NA	NA	NA
[truncated: 9,506 more rows]
